# Supplementary material for: Multi-Omics Approach to Elucidate Cerebrospinal Fluid Changes in Dogs with Intervertebral Disc Herniation
Source: Int J Mol Sci. 2021 Oct 28;22(21):11678. doi: 10.3390/ijms222111678 (PMC8583948; doi:10.3390/ijms222111678)
Supplement: Supplementary file 1 [file ijms-22-11678-s001.zip]

Archive with 6 entries (6 files):
- Supplementary data.pdf
- Supplementary file s1_proteomics.xlsx
- Supplementary file s2_dif_prot.xlsx
- Supplementary file s3_GO and pathways.xlsx
- Supplementary file s4_metabolomics.xlsx
- Supplementary file s5_joint pathways.csv
