# Supplementary material for: Multi-Omics Approach to Elucidate Cerebrospinal Fluid Changes in Dogs with Intervertebral Disc Herniation
Source: Int J Mol Sci. 2021 Oct 28;22(21):11678. doi: 10.3390/ijms222111678 (PMC8583948; doi:10.3390/ijms222111678)
Supplement: Supplementary file 1 [file ijms-22-11678-s001.zip › Supplementary file s1_proteomics.xlsx]

## Sheet: PSMs
Confidence	Identifying Node	PSM Ambiguity	Annotated Sequence	Modifications	# Proteins	Master Protein Accessions	Protein Accessions	# Missed Cleavages	Charge	DeltaScore	DeltaCn	Rank	Search Engine Rank	m/z [Da]	MH+ [Da]	Theo. MH+ [Da]	DeltaM [ppm]	Deltam/z [Da]	Activation Type	MS Order	Isolation Interference [%]	Average Reporter S/N	Ion Inject Time [ms]	RT [min]	First Scan	Spectrum File	File ID	Abundance: 126	Abundance: 127N	Abundance: 127C	Abundance: 128N	Abundance: 128C	Abundance: 129N	Abundance: 129C	Abundance: 130N	Abundance: 130C	Abundance: 131	Quan Info	XCorr	# Protein Groups	Contaminant	Percolator q-Value	Percolator PEP
High	Sequest HT (A2)	Unambiguous	[K].sQcLAEVERDELPGDLPSLAADFVEDk.[E]	N-Term(TMT6plex); C3(Carbamidomethyl); K27(TMT6plex)	5	6687188; 1418328547	6687188; 1104685307; 1418328547; 2147092; 3319897	1	3	0.7596	0.0000	1	1	115458842	346175070	346175104	-0.10	-0.00011	HCD	MS2	110871	166.5	8123	1014281	35453	20190517_kirurgija_csf_tmy_ten2.raw	F2	398.3	44432	48.1	200.0	292.3	44209	44223		398.7	262.6		46935	2	FALSE	0.0001595914	2.78926e-11
High	Sequest HT (A2)	Unambiguous	[R].fFDSFGDLSTPDAVMSNAk.[V]	N-Term(TMT6plex); K19(TMT6plex)	5	227343817; 1101972892	227343817; 103484123; 1418222276; 1101972892; 1418222274	0	3	0.7312	0.0000	1	1	83642033	250724644	250725285	-2.56	-0.00214	HCD	MS2	0	35.2	80000	1344398	49456	20190517_kirurgija_csf_tmy_ten2.raw	F2	92.1	44323	44324		135.6	44351	44415		26.0	70.1		33329	2	FALSE	0.0001596	0.001383
High	Sequest HT (A2)	Unambiguous	[R].dELPGDLPSLAADFVEDkEVck.[N]	N-Term(TMT6plex); K18(TMT6plex); C21(Carbamidomethyl); K22(TMT6plex)	5	6687188; 1418328547	6687188; 1104685307; 1418328547; 2147092; 3319897	1	4	0.6698	0.0000	1	1	78442181	313466540	313465344	29646	0.00299	HCD	MS2	7391005	36.4	80000	1002589	34676	20190517_kirurgija_csf_tmy_ten1.raw	F3	81.8	68.8	57.0	39.7	39.4	44239	44319	44384	44323	45.9		44287	2	FALSE	0.0001596	0.02091
High	Sequest HT (A2)	Unambiguous	[R].lVLLNAVYLSAk.[W]	N-Term(TMT6plex); K12(TMT6plex)	2	1418207941	1418207941; 1239944268	0	2	0.4665	0.0000	1	1	88156142	176211556	176212426	-4.94	-0.00435	HCD	MS2	0	76.3	80000	1002746	34683	20190517_kirurgija_csf_tmy_ten1.raw	F3	182.9	113.1	120.3	120.1	44374	42.6	44386	32.2	44346	84.4		15766	1	FALSE	0.0001596	0.01805
High	Sequest HT (A2)	Unambiguous	[R].eVQGFESATFLGYFk.[S]	N-Term(TMT6plex); K15(TMT6plex)	4	1418322411	1239925762; 1418322411; 1418322415; 1418322413	0	2	0.5783	0.0000	1	1	109108501	218116275	218116323	-0.22	-0.00024	HCD	MS2	4052715	36.0	80000	1002844	34687	20190517_kirurgija_csf_tmy_ten1.raw	F3	91.7	41.3	57.8	35.6	51.2	44424	44448	12.0	44448	34.1		10990	1	FALSE	0.0001596	0.02424
High	Sequest HT (A2)	Unambiguous	[K].AcAAEESGANcDk.[S]	C2(Carbamidomethyl); C11(Carbamidomethyl); K13(TMT6plex)	4	6687188; 1418328547	6687188; 1104685307; 1418328547; 3319897	0	2	0.7115	0.0000	1	1	80635056	161169385	161169404	-0.12	-0.00009	HCD	MS2	7715584	44203	80000	376774	7295	20190517_kirurgija_csf_tmy_ten1.raw	F3	44242	44357	44305	44209	44201					44446		44410	2	FALSE	0.0001596	0.0001555
High	Sequest HT (A2)	Unambiguous	[R].eVQGFESATFLGYFk.[S]	N-Term(TMT6plex); K15(TMT6plex)	4	1418322411	1239925762; 1418322411; 1418322415; 1418322413	0	3	0.6853	0.0000	1	1	72772597	218116335	218116323	0.06	0.00004	HCD	MS2	1602489	80.2	80000	1002982	34693	20190517_kirurgija_csf_tmy_ten1.raw	F3	213.8	111.5	91.0	81.7	115.5	37.1	44304	44374	44366	85.3		43221	1	FALSE	0.0001596	0.0002259
High	Sequest HT (A2)	Unambiguous	[K].aDFAEISkVVTDLTk.[V]	N-Term(TMT6plex); K8(TMT6plex); K15(TMT6plex)	5	6687188; 1418328547	6687188; 1104685307; 1418328547; 2147092; 3319897	1	3	0.3448	0.0000	1	1	77546148	232436990	232436802	0.81	0.00062	HCD	MS2	4627097	68.4	80000	1003202	34703	20190517_kirurgija_csf_tmy_ten1.raw	F3	200.0	113.9	125.7	71.2	52.3	44364	44416	44384	44269	72.3		27030	2	FALSE	0.0001596	0.001035
High	Sequest HT (A2)	Unambiguous	[K].vLDEFkPLVDEPQNLVk.[T]	N-Term(TMT6plex); K6(TMT6plex); K17(TMT6plex)	5	6687188; 1418328547	6687188; 1104685307; 1418328547; 2147092; 3319897	0	3	0.5081	0.0000	1	1	89086042	267056669	267056851	-0.68	-0.00061	HCD	MS2	9196982	44419	80000	1466459	53055	20190517_kirurgija_csf_tmy_ten2.raw	F2	44404		4.0	44334	44460		44288		44311	44364		31048	2	FALSE	0.0001596	0.001634
High	Sequest HT (A2)	Unambiguous	[R].sVGGkEDLIWELLNQAQEHYGk.[D]	N-Term(TMT6plex); K5(TMT6plex); K22(TMT6plex)	2	1418510423; 928167632	1418510423; 928167632	1	4	0.5788	0.0000	1	1	80119353	320175228	320175112	0.36	0.00029	HCD	MS2	7900745	35.4	80000	1003635	34722	20190517_kirurgija_csf_tmy_ten1.raw	F3	81.4	65.2	62.8	38.0	34.6	13.0	44203	10.0	44355	33.2		17958	2	FALSE	0.0001596	0.0002318
High	Sequest HT (A2)	Unambiguous	[R].iLLQGTPVAQmVEDAIDGDR.[L]	N-Term(TMT6plex); M11(Oxidation)	2	1418218430	1418218430; 1239951704	0	3	0.6311	0.0000	1	1	79608631	238624437	238624854	-1.75	-0.00139	HCD	MS2	2611521	44441	80000	1438262	52498	20190517_kirurgija_csf_tmy_ten2.raw	F2	44323				44294				44415	44382		16103	1	FALSE	0.0001596	0.0002604
High	Sequest HT (A2)	Unambiguous	[K].fFAAVSTVLTSk.[Y]	N-Term(TMT6plex); K12(TMT6plex)	2	399567840	399567840; 194368499	0	2	0.7150	0.0000	1	1	86501723	172902719	172903003	-1.64	-0.00142	HCD	MS2	4774356	81.6	80000	1003988	34737	20190517_kirurgija_csf_tmy_ten1.raw	F3	149.1	312.2	124.5	44.1	54.7	44247	8.0	44209	44236	81.3		46844	1	FALSE	0.0001596	0.001486
High	Sequest HT (A2)	Unambiguous	[K].vGmMLNFLGFHMYR.[M]	N-Term(TMT6plex); M3(Oxidation)	2	545494757	5821257; 545494757	0	3	0.1308	0.0000	1	1	65432762	196096831	196097972	-5.82	-0.00380	HCD	MS2	3584401	44280	80000	1004185	34746	20190517_kirurgija_csf_tmy_ten1.raw	F3	58.7	58.0	44283	44212	41.0	44384	44232	44320	44293	44433		41365	1	FALSE	0.0001596	0.001303
High	Sequest HT (A2)	Unambiguous	[R].iTDVVPPDAIDELTVLVLVNTIYFk.[G]	N-Term(TMT6plex); K25(TMT6plex)	1	359320010	359320010	0	3	0.7129	0.0000	1	1	108262463	324585935	324586889	-2.94	-0.00318	HCD	MS2	1148666	15.0	80000	1395364	51408	20190517_kirurgija_csf_tmy_ten2.raw	F2	44346	44323	44295	44424	34.5	44350	44230		44253	44214		43191	1	FALSE	0.0001596	0.0005745
High	Sequest HT (A2)	Unambiguous	[K].vLSALQTIQSLLVAQGGASGQSTPLLSTVVGLFTAPGLR.[L]	N-Term(TMT6plex)	1	545494757	545494757	0	4	0.6887	0.0000	1	1	102083618	408032287	408032700	-1.01	-0.00103	HCD	MS2	1431913		80000	1394527	51374	20190517_kirurgija_csf_tmy_ten2.raw	F2												20852	1	FALSE	0.0001596	0.0001759
High	Sequest HT (A2)	Unambiguous	[K].fFAAVSTVLTSk.[Y]	N-Term(TMT6plex); K12(TMT6plex)	2	399567840	399567840; 194368499	0	3	0.7064	0.0000	1	1	57701497	172903035	172903003	0.19	0.00011	HCD	MS2	2101016	50.9	80000	1004226	34748	20190517_kirurgija_csf_tmy_ten1.raw	F3	87.4	227.2	96.0	44345	44207	44444		44291		46.8		22341	1	FALSE	0.0001596	0.01062
High	Sequest HT (A2)	Unambiguous	[R].aSISVLGDILGSAMQNIQNLLR.[M]	N-Term(TMT6plex)	2	1418213974	1418213974; 345792424	0	3	0.6536	0.0000	1	1	84814799	254242942	254242242	27426	0.00233	HCD	MS2	0	44409	80000	1391008	51252	20190517_kirurgija_csf_tmy_ten2.raw	F2	44319				44322				44260	44441		44350	1	FALSE	0.0001596	0.002011
High	Sequest HT (A2)	Unambiguous	[R].dELPGDLPSLAADFVEDkEVck.[N]	N-Term(TMT6plex); K18(TMT6plex); C21(Carbamidomethyl); K22(TMT6plex)	5	6687188; 1418328547	6687188; 1104685307; 1418328547; 2147092; 3319897	1	3	0.7255	0.0000	1	1	104555647	313465485	313465344	0.45	0.00047	HCD	MS2	0	76.8	80000	1004247	34749	20190517_kirurgija_csf_tmy_ten1.raw	F3	168.2	125.8	105.6	96.4	99.4	44429	11.0	44460	44210	103.7		43556	2	FALSE	0.0001596	3.235e-07
High	Sequest HT (A2)	Unambiguous	[R].mScADDFLSVVLNR.[L]	N-Term(TMT6plex); C3(Carbamidomethyl)	2	1418328547	1418328547; 3319897	0	3	0.6970	0.0000	1	1	61931146	185591984	185592437	-2.44	-0.00151	HCD	MS2	2220608	44197	80000	1387360	51132	20190517_kirurgija_csf_tmy_ten2.raw	F2					44261				44412			11355	1	FALSE	0.0001596	0.0003791
High	Sequest HT (A2)	Unambiguous	[R].mLSESQNAASGTILSPTTLFGTLASFYLGALDPTASR.[L]	N-Term(TMT6plex)	2	545494757	5821257; 545494757	0	4	0.6959	0.0000	1	1	100527298	401807007	401806806	0.50	0.00050	HCD	MS2	5344445	44257	80000	1383641	50998	20190517_kirurgija_csf_tmy_ten2.raw	F2	44444	44229			44355				44198	44231		30072	1	FALSE	0.0001596	9.131e-08
High	Sequest HT (A2)	Unambiguous	[R].mLSESQNAASGTILSPTTLFGTLASFYLGALDPTASR.[L]	N-Term(TMT6plex)	2	545494757	5821257; 545494757	0	3	0.7481	0.0000	1	1	134002583	401806295	401806806	-1.27	-0.00170	HCD	MS2	2769796	44440	80000	1383502	50992	20190517_kirurgija_csf_tmy_ten2.raw	F2	44355	44410			44380					44200		46874	1	FALSE	0.0001596	5.723e-10
High	Sequest HT (A2)	Unambiguous	[K].lLGNVLVcVLAHHFGk.[E]	N-Term(TMT6plex); C8(Carbamidomethyl); K16(TMT6plex)	2	227343817	227343817; 1418222274	0	4	0.6838	0.0000	1	1	55958565	223532078	223532002	0.34	0.00019	HCD	MS2	9643851	44310	46203	1004783	34773	20190517_kirurgija_csf_tmy_ten1.raw	F3	52.0	124.4	44312	44296	5.0		44229			44431		46478	1	FALSE	0.0001596	3.582e-05
High	Sequest HT (A2)	Unambiguous	[R].iYQGPEADSIFSGFLIFPSL.[-]	N-Term(TMT6plex)	2	1483452888	1418506879; 1483452888	0	3	0.6230	0.0000	1	1	81076627	243028425	243027943	35796	0.00161	HCD	MS2	7199673	44348	80000	1382369	50952	20190517_kirurgija_csf_tmy_ten2.raw	F2					44413				44351	44260		30317	1	FALSE	0.0001596	0.03072
High	Sequest HT (A2)	Unambiguous	[R].mScADDFLSVVLNR.[L]	N-Term(TMT6plex); C3(Carbamidomethyl)	2	1418328547	1418328547; 3319897	0	3	0.5952	0.0000	1	1	61931289	185592413	185592437	-0.13	-0.00008	HCD	MS2	0	44229	80000	1382186	50944	20190517_kirurgija_csf_tmy_ten2.raw	F2	44443	44379			44200				44235	44318		19025	1	FALSE	0.0001596	1.5E-05
High	Sequest HT (A2)	Unambiguous	[R].gGkPQGAHHDPPPk.[T]	N-Term(TMT6plex); K3(TMT6plex); K14(TMT6plex)	1	57096272	57096272	0	4	0.5067	0.0000	1	1	52830859	211021253	211021247	0.03	0.00002	HCD	MS2	1882969	44293	80000	391534	7875	20190517_kirurgija_csf_tmy_ten1.raw	F3	44301	12.0	44445	44200	44243	44441	44289	44412		44235		45689	1	FALSE	0.0001596	0.0009271
High	Sequest HT (A2)	Unambiguous	[K].qPcQSNDPGcPNDGR.[Y]	N-Term(TMT6plex); C3(Carbamidomethyl); C10(Carbamidomethyl)	3	1239957237	1418509501; 1239957237; 545538859	0	3	0.7809	0.0000	1	1	64428221	193083209	193083332	-0.64	-0.00041	HCD	MS2	2465753	44326	80000	401934	8322	20190517_kirurgija_csf_tmy_ten1.raw	F3	44388	44354	44201	44415	44425	44207	44262	13.0	44358	44388		30348	1	FALSE	0.0001596	0.03257
High	Sequest HT (A2)	Unambiguous	[K].tNcELFEkLGEYGFQNALLVR.[Y]	N-Term(TMT6plex); C3(Carbamidomethyl); K8(TMT6plex)	5	6687188; 1418328547	6687188; 1104685307; 1418328547; 2147092; 3319897	1	4	0.6194	0.0000	1	1	74065211	295958661	295957518	31472	0.00286	HCD	MS2	532821	43.1	80000	1002012	34650	20190517_kirurgija_csf_tmy_ten1.raw	F3	96.3	105.7	60.5	42.9	39.4	44419	44292	44384	10.0	50.4		29646	2	FALSE	0.0001596	0.0005559
High	Sequest HT (A2)	Unambiguous	[R].mScADDFLSVVLNR.[L]	N-Term(TMT6plex); C3(Carbamidomethyl)	2	1418328547	1418328547; 3319897	0	2	0.6442	0.0000	1	1	92846869	185593010	185592437	44411	0.00286	HCD	MS2	0	65.7	80000	1001854	34643	20190517_kirurgija_csf_tmy_ten1.raw	F3	138.8	162.1	109.5	85.1	44344	21.0		44361	44426	78.1		24504	1	FALSE	0.0001596	7.03E-07
High	Sequest HT (A2)	Unambiguous	[R].tLEIPGSSDPNIIPDGDFSSLVR.[V]	N-Term(TMT6plex)	2	1418290456	1239928570; 1418290456	0	2	0.7346	0.0000	1	1	132969576	265838425	265838239	0.70	0.00093	HCD	MS2	0	44418	80000	999580	34543	20190517_kirurgija_csf_tmy_ten1.raw	F3	44224	44273	44329	44236	44455	44230	44379	3.0	44230	44206		45352	1	FALSE	0.0001596	0.008649
High	Sequest HT (A2)	Unambiguous	[K].lLGNVLVcVLAHHFGk.[E]	N-Term(TMT6plex); C8(Carbamidomethyl); K16(TMT6plex)	2	227343817	227343817; 1418222274	0	4	0.7265	0.0000	1	1	55958572	223532103	223532002	0.45	0.00025	HCD	MS2	2442615	49.5	11636	999677	34547	20190517_kirurgija_csf_tmy_ten1.raw	F3	97.2	289.8	33.7	44280	44441					46.2		31168	1	FALSE	0.0001596	0.0001557
High	Sequest HT (A2)	Unambiguous	[RK].vPSHAVVAR.[S]	N-Term(TMT6plex)	4	1418220429; 1418510423; 928167632	1418220429; 1418510423; 928167632; 559767226	0	3	0.4000	0.0000	1	1	38890577	116470275	116470506	-1.98	-0.00077	HCD	MS2	3915263	44224	80000	427092	9437	20190517_kirurgija_csf_tmy_ten1.raw	F3	53.9	42.4	39.4	41.9	37.2	44242	44202	44323	44356	28.0		29252	3	FALSE	0.0001596	0.001071
High	Sequest HT (A2)	Unambiguous	[R].eDSkETENDGDTDGARPQASQEPGR.[G]	N-Term(TMT6plex); K4(TMT6plex)	5	1418246986; 244539517	1418246986; 244539517; 1418246982; 1418246988; 1418246984	1	4	0.5312	0.0000	1	1	78762549	314748012	314748268	-0.81	-0.00064	HCD	MS2	2623755	44363	80000	423900	9294	20190517_kirurgija_csf_tmy_ten1.raw	F3	44404	44386	44444	44392	44404	44213	14.0	44211	44329	44274		20486	2	FALSE	0.0001596	0.001802
High	Sequest HT (A2)	Unambiguous	[R].fLATTPNSLLVSWQPPR.[A]	N-Term(TMT6plex)	24	1418343253	1418343247; 928182507; 1418343265; 1418343253; 1418343249; 1239982243; 1418343261; 1239982241; 1272412; 1418343267; 1239982245; 1418343263; 928182523; 1272414; 928182513; 928182519; 928182511; 1418343251; 1418343259; 1239982239; 1418343257; 1418343255; 928182521; 928182509	0	3	0.7174	0.0000	1	1	71940627	215620426	215620654	-1.06	-0.00076	HCD	MS2	476686	44226	80000	999697	34548	20190517_kirurgija_csf_tmy_ten1.raw	F3	63.8	63.1	55.0	44401	35.1	44445	44205	44415	7.0	44344		44322	1	FALSE	0.0001596	9.298e-05
High	Sequest HT (A2)	Unambiguous	[K].eccHTENPPDcYR.[R]	N-Term(TMT6plex); C2(Carbamidomethyl); C3(Carbamidomethyl); C11(Carbamidomethyl)	2	73975389	73975389; 1418328671	0	3	0.7185	0.0000	1	1	65627350	196680596	196680433	0.83	0.00054	HCD	MS2	7397271	44344	80000	422600	9235	20190517_kirurgija_csf_tmy_ten1.raw	F3	48.7	39.9	60.4	44403	26.0	44204	44306	44229	44314	24.0		44230	1	FALSE	0.0001596	0.05619
High	Sequest HT (A2)	Unambiguous	[R].VPRPPDcPk.[C]	C7(Carbamidomethyl); K9(TMT6plex)	14	1494245237	1494245235; 1494245225; 16607663; 16607666; 16607675; 1494245213; 1494245217; 1494245227; 1494245231; 1494245241; 1494245239; 1494245221; 1494245237; 16607718	0	3	0.4092	0.0000	1	1	43224268	129471350	129471391	-0.32	-0.00014	HCD	MS2	1479327	60.8	12187	422560	9233	20190517_kirurgija_csf_tmy_ten1.raw	F3	124.9	115.4	120.9	99.7	44393	44433	5.0	44336	44207	68.2		45717	1	FALSE	0.0001596	0.001123
High	Sequest HT (A2)	Unambiguous	[R].tQVNTHAEQLR.[N]	N-Term(TMT6plex)	3	1418241891	704000372; 1418241891; 345799905	0	3	0.5378	0.0000	1	1	50928142	152582971	152582842	0.85	0.00043	HCD	MS2	574953	31.4	80000	418750	9062	20190517_kirurgija_csf_tmy_ten1.raw	F3	68.2	53.2	61.5	44408	33.4	44210	44321	44236	44235	44436		16132	1	FALSE	0.0001596	0.05845
High	Sequest HT (A2)	Unambiguous	[R].mScADDFLSVVLNR.[L]	N-Term(TMT6plex); C3(Carbamidomethyl)	2	1418328547	1418328547; 3319897	0	3	0.6287	0.0000	1	1	61931305	185592459	185592437	0.12	0.00007	HCD	MS2	3442274	44369	80000	1000333	34577	20190517_kirurgija_csf_tmy_ten1.raw	F3	42.4	54.2	38.1	44467	44336	7.0		44230	44200	44404		26330	1	FALSE	0.0001596	0.0003076
High	Sequest HT (A2)	Unambiguous	[K].gSTEQDAASSGk.[E]	N-Term(TMT6plex); K12(TMT6plex)	4	545488826	545488826; 1418297813; 545488829; 359318692	0	2	0.6166	0.0000	1	1	79841599	159582471	159582770	-1.87	-0.00150	HCD	MS2	3879576	44254	80000	417801	9019	20190517_kirurgija_csf_tmy_ten1.raw	F3	61.9	44337	44205	44469	58.5	44303	44303	44305	44268	44461		19391	1	FALSE	0.0001596	0.03225
High	Sequest HT (A2)	Unambiguous	[K].gSTEQDAASSGk.[E]	N-Term(TMT6plex); K12(TMT6plex)	4	545488826	545488826; 1418297813; 545488829; 359318692	0	3	0.6184	0.0000	1	1	53261353	159582604	159582770	-1.04	-0.00055	HCD	MS2	4804295	44431	80000	417563	9008	20190517_kirurgija_csf_tmy_ten1.raw	F3	54.5	27.0	44216	44370	42.5	44331	44356	44360	44294	44278		44289	1	FALSE	0.0001596	0.07069
High	Sequest HT (A2)	Unambiguous	[K].vSNRDPGVPDR.[F]	N-Term(TMT6plex)	1	1494245205	1494245205	1	3	0.5451	0.0000	1	1	48093006	144077562	144077566	-0.03	-0.00001	HCD	MS2	3141752	48.3	80000	417543	9007	20190517_kirurgija_csf_tmy_ten1.raw	F3	121.9	71.0	116.0	50.9	36.0	44210	44352	44324	44416	50.2		20121	1	FALSE	0.0001596	0.0001142
High	Sequest HT (A2)	Unambiguous	[R].VPRPPDcPk.[C]	C7(Carbamidomethyl); K9(TMT6plex)	14	1494245237	1494245235; 1494245225; 16607663; 16607666; 16607675; 1494245213; 1494245217; 1494245227; 1494245231; 1494245241; 1494245239; 1494245221; 1494245237; 16607718	0	3	0.5466	0.0000	1	1	43224271	129471357	129471391	-0.26	-0.00011	HCD	MS2	1926963	46.2	80000	417503	9005	20190517_kirurgija_csf_tmy_ten1.raw	F3	81.0	95.2	75.4	62.1	47.4	44422	44263	44264	44266	57.3		44621	1	FALSE	0.0001596	0.000686
High	Sequest HT (A2)	Unambiguous	[K].eccHTENPPDcYR.[R]	N-Term(TMT6plex); C2(Carbamidomethyl); C3(Carbamidomethyl); C11(Carbamidomethyl)	2	73975389	73975389; 1418328671	0	3	0.6944	0.0000	1	1	65627252	196680300	196680433	-0.68	-0.00044	HCD	MS2	5050425	47.7	80000	417347	8998	20190517_kirurgija_csf_tmy_ten1.raw	F3	77.3	70.2	103.9	73.0	33.5	44415	44408	44351	38.5	36.3		21976	1	FALSE	0.0001596	0.0007706
High	Sequest HT (A2)	Unambiguous	[K].sQcLAEVERDELPGDLPSLAADFVEDkEVck.[N]	N-Term(TMT6plex); C3(Carbamidomethyl); K27(TMT6plex); C30(Carbamidomethyl); K31(TMT6plex)	5	6687188; 1418328547	6687188; 1104685307; 1418328547; 2147092; 3319897	2	4	0.6549	0.0000	1	1	105254243	420714789	420715059	-0.64	-0.00067	HCD	MS2	0	39.2	80000	1000389	34579	20190517_kirurgija_csf_tmy_ten1.raw	F3	88.9	74.1	89.4	53.3	44371	44355	44350	44353	44233	36.5		46113	2	FALSE	0.0001596	0.0002758
High	Sequest HT (A2)	Unambiguous	[K].VSVVcQDDYIIQDAEEIVck.[D]	C5(Carbamidomethyl); C19(Carbamidomethyl); K20(TMT6plex)	2	1418296702	1418296702; 74005944	0	3	0.4418	0.0000	1	1	87143014	261227585	261227852	-1.02	-0.00089	HCD	MS2	2911364	34.8	80000	1000547	34586	20190517_kirurgija_csf_tmy_ten1.raw	F3	84.9	63.7	59.6	38.8	32.3	11.0	44382	44357	44353	35.0		17930	1	FALSE	0.0001596	0.0003016
High	Sequest HT (A2)	Unambiguous	[R].eSVREDAEAEQER.[R]	N-Term(TMT6plex)	2	1418307311	1418307311; 928136400	1	3	0.5110	0.0000	1	1	59295602	177685350	177685615	-1.49	-0.00088	HCD	MS2	6570678	44217	80000	413159	8811	20190517_kirurgija_csf_tmy_ten1.raw	F3	39.8	44274	44343	44404	44401	44269	44451	44449	44264	44279		46419	1	FALSE	0.0001596	0.001499
High	Sequest HT (A2)	Unambiguous	[R].cTDTPPcPVPEPLGGPSVLIFPPkPk.[D]	C1(Carbamidomethyl); C7(Carbamidomethyl); K24(TMT6plex); K26(TMT6plex)	2	16607648	16607648; 16607715	0	4	0.6655	0.0000	1	1	81544584	325876154	325876708	-1.70	-0.00138	HCD	MS2	5152761	38.2	80000	1000608	34589	20190517_kirurgija_csf_tmy_ten1.raw	F3	100.9	62.8	65.1	51.1	44339	14.0	44293	44293	7.0	43.1		35096	1	FALSE	0.0001596	0.0007425
High	Sequest HT (A2)	Unambiguous	[K].lLGNVLVcVLAHHFGk.[E]	N-Term(TMT6plex); C8(Carbamidomethyl); K16(TMT6plex)	2	227343817	227343817; 1418222274	0	3	0.7473	0.0000	1	1	74577790	223531915	223532002	-0.39	-0.00029	HCD	MS2	1180154	94.3	80000	1000664	34591	20190517_kirurgija_csf_tmy_ten1.raw	F3	186.0	476.9	77.5	57.1	44460	44294	44290	44449	44320	95.2		20972	1	FALSE	0.0001596	7.472e-11
High	Sequest HT (A2)	Unambiguous	[K].SQcLAEVERDELPGDLPSLAADFVEDk.[E]	C3(Carbamidomethyl); K27(TMT6plex)	5	6687188; 1418328547	6687188; 1104685307; 1418328547; 2147092; 3319897	1	3	0.7360	0.0000	1	1	107820135	323258951	323258810	0.44	0.00047	HCD	MS2	3371781	58.7	80000	1000684	34592	20190517_kirurgija_csf_tmy_ten1.raw	F3	113.1	95.9	96.5	112.8	42.4	44426	5.0	44301	44205	77.7		26420	2	FALSE	0.0001596	4.713e-06
High	Sequest HT (A2)	Unambiguous	[K].dLLFTDATDGFLR.[V]	N-Term(TMT6plex)	6	545538999; 1418509969	928168067; 1418509973; 1418509971; 545538999; 1418509969; 928168065	0	2	0.5938	0.0000	1	1	85695620	171290513	171290567	-0.31	-0.00027	HCD	MS2	400879	63.2	80000	1000807	34598	20190517_kirurgija_csf_tmy_ten1.raw	F3	134.9	100.7	132.7	67.3	63.5	44276	44418	44368	44265	68.8		43891	2	FALSE	0.0001596	0.001897
High	Sequest HT (A2)	Unambiguous	[K].gPGAEQGQQAk.[R]	N-Term(TMT6plex); K11(TMT6plex)	5	1418246986; 244539517	1418246986; 244539517; 1418246982; 1418246988; 1418246984	0	3	0.5660	0.0000	1	1	51028687	152884607	152884838	-1.51	-0.00077	HCD	MS2	3103611	35.8	80000	409475	8652	20190517_kirurgija_csf_tmy_ten1.raw	F3	88.5	55.9	53.4	28.0	43.4	44392	9.0	44213	44298	34.8		32174	2	FALSE	0.0001596	0.0007704
High	Sequest HT (A2)	Unambiguous	[K].dLLFTDATDGFLR.[V]	N-Term(TMT6plex)	6	545538999; 1418509969	928168067; 1418509973; 1418509971; 545538999; 1418509969; 928168065	0	3	0.6736	0.0000	1	1	57164070	171290756	171290567	44470	0.00063	HCD	MS2	3951084	44421	80000	1000944	34604	20190517_kirurgija_csf_tmy_ten1.raw	F3	44465	44342	44252	44294	13.0		44213		44411	44363		15373	2	FALSE	0.0001596	0.001612
High	Sequest HT (A2)	Unambiguous	[K].vLILGSGGLSIGQAGEFDYSGSQAVk.[A]	N-Term(TMT6plex); K26(TMT6plex)	1	1418342158	1418342158	0	4	0.3077	0.0000	1	1	75366724	301164713	301164537	0.58	0.00044	HCD	MS2	7303722	44286	80000	1004803	34774	20190517_kirurgija_csf_tmy_ten1.raw	F3	50.7	67.8	44285	32.8	32.1	44211	17.0	44258	44223	36.6		34700	1	FALSE	0.0001596	0.001213
High	Sequest HT (A2)	Unambiguous	[K].dTVVkPLLVEPEGIEkEETFNTLLcAAETDVPEk.[L]	N-Term(TMT6plex); K5(TMT6plex); K16(TMT6plex); C25(Carbamidomethyl); K34(TMT6plex)	6	1418213978	1418213980; 545546412; 545546414; 1418213976; 1239967247; 1418213978	1	5	0.6056	0.0000	1	1	94692583	473060005	473058716	26330	0.00258	HCD	MS2	4758453	44330	80000	1005021	34784	20190517_kirurgija_csf_tmy_ten1.raw	F3		75.7	36.3	44341	44442	4.0						44621	1	FALSE	0.0001596	0.06485
High	Sequest HT (A2)	Unambiguous	[R].gLVLVAFSQYLQQcPFEDHVk.[L]	N-Term(TMT6plex); C14(Carbamidomethyl); K21(TMT6plex)	4	6687188; 1418328547	6687188; 1104685307; 1418328547; 3319897	0	4	0.4863	0.0000	1	1	73489919	293657492	293657446	0.16	0.00011	HCD	MS2	1738311	44228	80000	1380512	50885	20190517_kirurgija_csf_tmy_ten2.raw	F2	44231				44231				44200			30317	2	FALSE	0.0001596	0.001408
High	Sequest HT (A2)	Unambiguous	[R].mLSESQNAASGTILSPTTLFGTLASFYLGALDPTASR.[L]	N-Term(TMT6plex)	2	545494757	5821257; 545494757	0	4	0.6860	0.0000	1	1	100527704	401808634	401806806	20180	0.00457	HCD	MS2	4421843	44228	80000	1378591	50816	20190517_kirurgija_csf_tmy_ten2.raw	F2	44201				44320					44288		23833	1	FALSE	0.0001596	6.717e-06
High	Sequest HT (A2)	Unambiguous	[K].eFNAETFTFHADLcTLPEAEk.[Q]	N-Term(TMT6plex); C14(Carbamidomethyl); K21(TMT6plex)	4	6687188; 1418328547	6687188; 1104685307; 1418328547; 3319897	0	4	0.6014	0.0000	1	1	73286882	292845347	292844898	19360	0.00112	HCD	MS2	238827	44385	80000	1352915	49802	20190517_kirurgija_csf_tmy_ten2.raw	F2	44332	44320	44291	44418	44458				44424	13.0		31444	2	FALSE	0.0001596	0.0002808
High	Sequest HT (A2)	Unambiguous	[R].gLVLVAFSQYLQQcPFEDHVk.[L]	N-Term(TMT6plex); C14(Carbamidomethyl); K21(TMT6plex)	4	6687188; 1418328547	6687188; 1104685307; 1418328547; 3319897	0	4	0.5816	0.0000	1	1	73490002	293657823	293657446	47119	0.00094	HCD	MS2	1048508	44293	80000	1352216	49773	20190517_kirurgija_csf_tmy_ten2.raw	F2	44241	3.0	44257	44208	44328	44349			44394	44448		33664	2	FALSE	0.0001596	0.002241
High	Sequest HT (A2)	Unambiguous	[K].eFNAETFTFHADLcTLPEAEk.[Q]	N-Term(TMT6plex); C14(Carbamidomethyl); K21(TMT6plex)	4	6687188; 1418328547	6687188; 1104685307; 1418328547; 3319897	0	3	0.6747	0.0000	1	1	97681987	292844506	292844898	-1.34	-0.00131	HCD	MS2	3942112	44455	80000	1351578	49748	20190517_kirurgija_csf_tmy_ten2.raw	F2	29.2	44392	44293	44214	34.5	44448	44321	44385	44215	44248		32540	2	FALSE	0.0001596	0.0002539
High	Sequest HT (A2)	Unambiguous	[R].mScADDFLSVVLNR.[L]	N-Term(TMT6plex); C3(Carbamidomethyl)	2	1418328547	1418328547; 3319897	0	3	0.7457	0.0000	1	1	61931128	185591927	185592437	-2.75	-0.00170	HCD	MS2	1042824	44448	80000	1350885	49719	20190517_kirurgija_csf_tmy_ten2.raw	F2	44301	44351		44269	44309	3.0			44370	44269		44320	1	FALSE	0.0001596	0.008178
High	Sequest HT (A2)	Unambiguous	[K].eLSLLPPLYDYSAYR.[R]	N-Term(TMT6plex)	5	73953824	1418329743; 1239899370; 1418329741; 73953824; 1418329739	0	2	0.5351	0.0000	1	1	101505111	202909494	202908436	44317	0.00529	HCD	MS2	0	44223	80000	1006883	34867	20190517_kirurgija_csf_tmy_ten1.raw	F3	69.6	48.8	38.3	44273	33.3	44327	44350	44447	44265	44255		25965	1	FALSE	0.0001596	0.001201
High	Sequest HT (A2)	Unambiguous	[K].dVFLGTFLYEYSR.[R]	N-Term(TMT6plex)	2	1418328547	1418328547; 2147092	0	2	0.7091	0.0000	1	1	91998092	183895456	183895262	44348	0.00097	HCD	MS2	1815805	33.3	80000	1350446	49701	20190517_kirurgija_csf_tmy_ten2.raw	F2	47.9	44391	17.0	38.6	81.8	44240	44413		64.9	48.6		31107	1	FALSE	0.0001596	5.931e-06
High	Sequest HT (A2)	Unambiguous	[R].mScADDFLSVVLNR.[L]	N-Term(TMT6plex); C3(Carbamidomethyl)	2	1418328547	1418328547; 3319897	0	2	0.5911	0.0000	1	1	92846438	185592149	185592437	-1.55	-0.00144	HCD	MS2	211118	44372	80000	1349987	49681	20190517_kirurgija_csf_tmy_ten2.raw	F2	36.6	44267	44447	44225	61.5	44299	44230		53.4	37.6		45689	1	FALSE	0.0001596	0.0005485
High	Sequest HT (A2)	Unambiguous	[K].yLEFISDAIIQVLQSk.[H]	N-Term(TMT6plex); K16(TMT6plex)	2	1101972902	118595746; 1101972902	0	3	0.3991	0.0000	1	1	77578804	232534956	232534701	44470	0.00085	HCD	MS2	3707075	44385	80000	1349931	49679	20190517_kirurgija_csf_tmy_ten2.raw	F2	44274	44416	44319	44288	44275	44291			44359	44422		44958	1	FALSE	0.0001596	0.0002986
High	Sequest HT (A2)	Unambiguous	[K].sQcLAEVERDELPGDLPSLAADFVEDk.[E]	N-Term(TMT6plex); C3(Carbamidomethyl); K27(TMT6plex)	5	6687188; 1418328547	6687188; 1104685307; 1418328547; 2147092; 3319897	1	4	0.5333	0.0000	1	1	86619268	346174890	346175104	-0.62	-0.00053	HCD	MS2	0	44325	80000	1349690	49668	20190517_kirurgija_csf_tmy_ten2.raw	F2	44367	44411	44441	44295	44361	8.0			44366	16.0		45689	2	FALSE	0.0001596	0.001673
High	Sequest HT (A2)	Unambiguous	[R].gLVLVAFSQYLQQcPFEDHVk.[L]	N-Term(TMT6plex); C14(Carbamidomethyl); K21(TMT6plex)	4	6687188; 1418328547	6687188; 1104685307; 1418328547; 3319897	0	3	0.6962	0.0000	1	1	97952599	293656342	293657446	-3.76	-0.00368	HCD	MS2	0	44449	80000	1349114	49644	20190517_kirurgija_csf_tmy_ten2.raw	F2	16.0	44416	44412	44209	44215	44327		44229	44215	44452		42430	2	FALSE	0.0001596	3.961e-05
High	Sequest HT (A2)	Unambiguous	[K].tVMGDFGAFVEk.[C]	N-Term(TMT6plex); K12(TMT6plex)	4	6687188; 1418328547	6687188; 1104685307; 1418328547; 3319897	0	3	0.6318	0.0000	1	1	58698832	175895042	175895006	0.20	0.00012	HCD	MS2	4159969	44450	80000	1348419	49614	20190517_kirurgija_csf_tmy_ten2.raw	F2	44462	44199	5.0	44299	33.4		44230		44249	44242		28157	2	FALSE	0.0001596	0.0004777
High	Sequest HT (A2)	Unambiguous	[R].gLVLVAFSQYLQQcPFEDHVk.[L]	N-Term(TMT6plex); C14(Carbamidomethyl); K21(TMT6plex)	4	6687188; 1418328547	6687188; 1104685307; 1418328547; 3319897	0	4	0.7312	0.0000	1	1	73489947	293657604	293657446	0.54	0.00040	HCD	MS2	283566	44438	80000	1347101	49566	20190517_kirurgija_csf_tmy_ten2.raw	F2	59.3	5.0	44300	51.2	52.2	44443	5.0		77.9	38.1		36281	2	FALSE	0.0001596	3.039e-08
High	Sequest HT (A2)	Unambiguous	[K].eFNAETFTFHADLcTLPEAEk.[Q]	N-Term(TMT6plex); C14(Carbamidomethyl); K21(TMT6plex)	4	6687188; 1418328547	6687188; 1104685307; 1418328547; 3319897	0	3	0.6302	0.0000	1	1	97682476	292845972	292844898	24532	0.00358	HCD	MS2	2904691	44273	80000	1346401	49541	20190517_kirurgija_csf_tmy_ten2.raw	F2	44435	13.0	7.0	44457	41.2	44206		44259	44439	44284		23774	2	FALSE	0.0001596	0.0002385
High	Sequest HT (A2)	Unambiguous	[K].gFSPPDVFVQWLQk.[G]	N-Term(TMT6plex); K14(TMT6plex)	2	124390013	146743249; 124390013	0	3	0.5440	0.0000	1	1	70273167	210618045	210617882	0.77	0.00054	HCD	MS2	1225349	44278	80000	1346166	49531	20190517_kirurgija_csf_tmy_ten2.raw	F2	44373	44237	44293	52.9	44467		44443		75.2	44434		44380	1	FALSE	0.0001596	0.0003036
High	Sequest HT (A2)	Unambiguous	[K].sWFEPLLEDMQR.[Q]	N-Term(TMT6plex)	2	3915605	57036446; 3915605	0	3	0.6264	0.0000	1	1	59396989	177989513	177989372	0.79	0.00047	HCD	MS2	9139471	44269	80000	1346085	49527	20190517_kirurgija_csf_tmy_ten2.raw	F2	36.3	44237	44237	44271	44376				44460	44365		20515	1	FALSE	0.0001596	1.76E-05
High	Sequest HT (A2)	Unambiguous	[R].lLSGPEVQLVAQSAWLk.[N]	N-Term(TMT6plex); K17(TMT6plex)	2	1418290456	1239928570; 1418290456	0	3	0.6371	0.0000	1	1	76645997	229736535	229736332	0.88	0.00068	HCD	MS2	1722954	44456	80000	1345968	49522	20190517_kirurgija_csf_tmy_ten2.raw	F2	36.7	44355	6.0	19.0	40.4	44447		44289	34.0	44368		26359	1	FALSE	0.0001596	0.0001547
High	Sequest HT (A2)	Unambiguous	[R].mScADDFLSVVLNR.[L]	N-Term(TMT6plex); C3(Carbamidomethyl)	2	1418328547	1418328547; 3319897	0	3	0.7027	0.0000	1	1	61931305	185592459	185592437	0.12	0.00007	HCD	MS2	0	44302	45063	1345747	49512	20190517_kirurgija_csf_tmy_ten2.raw	F2	44313		44322	44277	41.5	44318			39.8	44340		29677	1	FALSE	0.0001596	0.0002454
High	Sequest HT (A2)	Unambiguous	[K].vFSAEADLSGITEEGPLMLSk.[G]	N-Term(TMT6plex); K21(TMT6plex)	3	1239913623; 1418345511	1239913623; 119637732; 1418345511	0	3	0.6773	0.0000	1	1	88481116	265241893	265242064	-0.64	-0.00057	HCD	MS2	0	44362	80000	1345629	49507	20190517_kirurgija_csf_tmy_ten2.raw	F2	44432	9.0	44234	44328	33.0	44388	44380	44410	44281	44280		44351	2	FALSE	0.0001596	0.0004125
High	Sequest HT (A2)	Unambiguous	[K].gNTWLTAFVLk.[T]	N-Term(TMT6plex); K11(TMT6plex)	2	1418213974	1418213974; 345792424	0	3	0.4964	0.0000	1	1	57001198	170802138	170801980	0.93	0.00053	HCD	MS2	0	44343	80000	1007114	34878	20190517_kirurgija_csf_tmy_ten1.raw	F3	48.4	58.7	33.8	44395	61.3	4.0	44240	44442	4.0	44436		28522	1	FALSE	0.0001596	0.0008825
High	Sequest HT (A2)	Unambiguous	[K].dVFLGTFLYEYSR.[R]	N-Term(TMT6plex)	2	1418328547	1418328547; 2147092	0	2	0.7518	0.0000	1	1	91998019	183895309	183895262	0.26	0.00024	HCD	MS2	2866112	47.3	80000	1345353	49495	20190517_kirurgija_csf_tmy_ten2.raw	F2	70.4	44273	44219	59.6	116.3	11.0	44448		102.3	61.9		46478	1	FALSE	0.0001596	2.257e-05
High	Sequest HT (A2)	Unambiguous	[K].dVFLGTFLYEYAR.[R]	N-Term(TMT6plex)	2	6687188	6687188; 1104685307	0	2	0.5921	0.0000	1	1	91198189	182295650	182295770	-0.66	-0.00060	HCD	MS2	6120565	44249	80000	1344992	49482	20190517_kirurgija_csf_tmy_ten2.raw	F2	94.5	11.0	44204	44208	44251	44389		44409	44252	32.2		28157	1	FALSE	0.0001596	0.02555
High	Sequest HT (A2)	Unambiguous	[R].mScADDFLSVVLNR.[L]	N-Term(TMT6plex); C3(Carbamidomethyl)	2	1418328547	1418328547; 3319897	0	2	0.7698	0.0000	1	1	92846585	185592442	185592437	0.02	0.00002	HCD	MS2	4088127	102.7	80000	1344833	49475	20190517_kirurgija_csf_tmy_ten2.raw	F2	151.5	44280	44347	141.7	240.9	44215	44275		259.6	136.8		11079	1	FALSE	0.0001596	2.856e-06
High	Sequest HT (A2)	Unambiguous	[R].iLLQGTPVAQmVEDAIDGDR.[L]	N-Term(TMT6plex); M11(Oxidation)	2	1418218430	1418218430; 1239951704	0	3	0.6464	0.0000	1	1	79608803	238624955	238624854	0.42	0.00034	HCD	MS2	0	44207	80000	1344736	49471	20190517_kirurgija_csf_tmy_ten2.raw	F2	44278	44232	44413	44395	44395	5.0			44337	44420		29252	1	FALSE	0.0001596	0.05089
High	Sequest HT (A2)	Unambiguous	[K].dVFLGTFLYEYSR.[R]	N-Term(TMT6plex)	2	1418328547	1418328547; 2147092	0	3	0.6733	0.0000	1	1	61365630	183895436	183895262	0.95	0.00058	HCD	MS2	2885662	44363	80000	1353054	49808	20190517_kirurgija_csf_tmy_ten2.raw	F2	32.7	44320	44446	44217	35.9	44318	44288		38.0	44248		44200	1	FALSE	0.0001596	0.05829
High	Sequest HT (A2)	Unambiguous	[K].dAQEVHcDGATk.[W]	N-Term(TMT6plex); C7(Carbamidomethyl); K12(TMT6plex)	3	1239957237	1418509501; 1239957237; 545538859	0	3	0.6917	0.0000	1	1	59696929	178889331	178889507	-0.98	-0.00058	HCD	MS2	1185241	44402	80000	427949	9475	20190517_kirurgija_csf_tmy_ten1.raw	F3	47.9	43.1	39.6	44330	40.9	44298	44233	44447	44206	33.7		26724	1	FALSE	0.0001596	1.5E-05
High	Sequest HT (A2)	Unambiguous	[K].tNcELFEkLGEYGFQNALLVR.[Y]	N-Term(TMT6plex); C3(Carbamidomethyl); K8(TMT6plex)	5	6687188; 1418328547	6687188; 1104685307; 1418328547; 2147092; 3319897	1	3	0.4964	0.0000	1	1	98719425	295956819	295957518	-2.36	-0.00233	HCD	MS2	1238497	36.7	80000	1006408	34846	20190517_kirurgija_csf_tmy_ten1.raw	F3	90.5	90.3	57.9	40.9	44406	9.0		44319	44415	37.7		28522	2	FALSE	0.0001596	0.0009533
High	Sequest HT (A2)	Unambiguous	[R].vLEAALESLAk.[Y]	N-Term(TMT6plex); K11(TMT6plex)	1	1418515534	1418515534	0	2	0.5434	0.0000	1	1	80149669	160198610	160198783	-1.08	-0.00086	HCD	MS2	3606527	137.3	80000	1006270	34840	20190517_kirurgija_csf_tmy_ten1.raw	F3	142.2	103.7	244.3	223.4	253.8	67.3	39.7	72.7	52.2	174.2		13971	1	FALSE	0.0001596	0.001379
High	Sequest HT (A2)	Unambiguous	[R].mLSESQNAASGTILSPTTLFGTLASFYLGALDPTASR.[L]	N-Term(TMT6plex)	2	545494757	5821257; 545494757	0	3	0.5051	0.0000	1	1	134003248	401808288	401806806	25263	0.00494	HCD	MS2	2562003	0.6	80000	1378490	50813	20190517_kirurgija_csf_tmy_ten2.raw	F2	44441				44230							35065	1	FALSE	0.0001596	3.39E-06
High	Sequest HT (A2)	Unambiguous	[R].mScADDFLSVVLNR.[L]	N-Term(TMT6plex); C3(Carbamidomethyl)	2	1418328547	1418328547; 3319897	0	3	0.6923	0.0000	1	1	61931316	185592493	185592437	0.30	0.00019	HCD	MS2	7238798	44257	80000	1377087	50764	20190517_kirurgija_csf_tmy_ten2.raw	F2	44198		44349	44442	44413				6.0	44349		12451	1	FALSE	0.0001596	0.0001659
High	Sequest HT (A2)	Unambiguous	[K].dLDEDTVFALVNYIFFk.[G]	N-Term(TMT6plex); K17(TMT6plex)	3	1239913623; 1418345511	1239913623; 119637732; 1418345511	0	3	0.6385	0.0000	1	1	83645663	250735533	250734740	42430	0.00265	HCD	MS2	0	44233	80000	1374743	50682	20190517_kirurgija_csf_tmy_ten2.raw	F2	44417	44231		44441	44459	4.0			44389	44262		21947	2	FALSE	0.0001596	0.004163
High	Sequest HT (A2)	Unambiguous	[R].mScADDFLSVVLNR.[L]	N-Term(TMT6plex); C3(Carbamidomethyl)	2	1418328547	1418328547; 3319897	0	3	0.5901	0.0000	1	1	61931178	185592078	185592437	-1.93	-0.00120	HCD	MS2	1276558	44351	80000	1371935	50576	20190517_kirurgija_csf_tmy_ten2.raw	F2	44384		44379	44202	44324	44199			44387	44354		30348	1	FALSE	0.0001596	0.0001695
High	Sequest HT (A2)	Unambiguous	[K].dVFLGTFLYEYSR.[R]	N-Term(TMT6plex)	2	1418328547	1418328547; 2147092	0	3	0.6978	0.0000	1	1	61365700	183895643	183895262	44379	0.00127	HCD	MS2	3572271	44205	80000	1370922	50534	20190517_kirurgija_csf_tmy_ten2.raw	F2	17.0		44380	44209	44455				26.0	44269		23437	1	FALSE	0.0001596	0.0001169
High	Sequest HT (A2)	Unambiguous	[K].dVFLGTFLYEYSR.[R]	N-Term(TMT6plex)	2	1418328547	1418328547; 2147092	0	2	0.7431	0.0000	1	1	91997896	183895065	183895262	-1.07	-0.00098	HCD	MS2	0	44249	80000	1370815	50530	20190517_kirurgija_csf_tmy_ten2.raw	F2	34.1	44328	44238	44312	53.9	44205	44414		39.6	44314		22706	1	FALSE	0.0001596	0.001592
High	Sequest HT (A2)	Unambiguous	[K].dLDEDTVFALVNYIFFk.[G]	N-Term(TMT6plex); K17(TMT6plex)	3	1239913623; 1418345511	1239913623; 119637732; 1418345511	0	3	0.7592	0.0000	1	1	83645934	250736347	250734740	15128	0.00536	HCD	MS2	1625309	44213	80000	1369695	50486	20190517_kirurgija_csf_tmy_ten2.raw	F2	44467	44446	44291	19.0	42.9	44412	44231	2.0	44286	44279		44381	2	FALSE	0.0001596	0.0002347
High	Sequest HT (A2)	Unambiguous	[R].gLVLVAFSQYLQQcPFEDHVk.[L]	N-Term(TMT6plex); C14(Carbamidomethyl); K21(TMT6plex)	4	6687188; 1418328547	6687188; 1104685307; 1418328547; 3319897	0	4	0.6454	0.0000	1	1	73490138	293658370	293657446	42064	0.00231	HCD	MS2	5218768	44443	80000	1367605	50401	20190517_kirurgija_csf_tmy_ten2.raw	F2	44447	44350		44382	44356				44208	44385		18660	2	FALSE	0.0001596	0.0002584
High	Sequest HT (A2)	Unambiguous	[K].eFNAETFTFHADLcTLPEAEk.[Q]	N-Term(TMT6plex); C14(Carbamidomethyl); K21(TMT6plex)	4	6687188; 1418328547	6687188; 1104685307; 1418328547; 3319897	0	3	0.6983	0.0000	1	1	97682355	292845609	292844898	15738	0.00237	HCD	MS2	5882469	44275	80000	1367498	50397	20190517_kirurgija_csf_tmy_ten2.raw	F2	31.4	44330	44210	44212	37.5	44428	44260	44245	17.0	28.0		17593	2	FALSE	0.0001596	0.005092
High	Sequest HT (A2)	Unambiguous	[R].mScADDFLSVVLNR.[L]	N-Term(TMT6plex); C3(Carbamidomethyl)	2	1418328547	1418328547; 3319897	0	3	0.6411	0.0000	1	1	61931284	185592395	185592437	-0.22	-0.00014	HCD	MS2	2458992	44233	80000	1366184	50344	20190517_kirurgija_csf_tmy_ten2.raw	F2	44447	44321		44416	44390				18.0	44383		44441	1	FALSE	0.0001596	0.0001297
High	Sequest HT (A2)	Unambiguous	[K].dVFLGTFLYEYSR.[R]	N-Term(TMT6plex)	2	1418328547	1418328547; 2147092	0	3	0.7102	0.0000	1	1	61365640	183895465	183895262	44501	0.00068	HCD	MS2	3035279	44419	80000	1365825	50329	20190517_kirurgija_csf_tmy_ten2.raw	F2	44248	44289	44321	44272	44282		44318		44281	44422		30376	1	FALSE	0.0001596	0.06022
High	Sequest HT (A2)	Unambiguous	[K].dVFLGTFLYEYSR.[R]	N-Term(TMT6plex)	2	1418328547	1418328547; 2147092	0	2	0.6031	0.0000	1	1	91998161	183895595	183895262	29587	0.00166	HCD	MS2	4382322	44434	80000	1365667	50322	20190517_kirurgija_csf_tmy_ten2.raw	F2	38.8	44274	44426	44313	57.3	44243	8.0	44386	39.2	33.6		20852	1	FALSE	0.0001596	1.92E-05
High	Sequest HT (A2)	Unambiguous	[R].mScADDFLSVVLNR.[L]	N-Term(TMT6plex); C3(Carbamidomethyl)	2	1418328547	1418328547; 3319897	0	3	0.6610	0.0000	1	1	61931274	185592367	185592437	-0.38	-0.00023	HCD	MS2	3827814	31.0	80000	1005537	34807	20190517_kirurgija_csf_tmy_ten1.raw	F3	56.9	70.1	63.0	38.2	44249	44202	44258	44320	44354	38.3		44473	1	FALSE	0.0001596	0.0004327
High	Sequest HT (A2)	Unambiguous	[R].gIYETPAGTILYHAHLDIEAFTMDR.[E]	N-Term(TMT6plex)	1	1418265630	1418265630	0	4	0.7193	0.0000	1	1	76664068	306354091	306354472	-1.24	-0.00095	HCD	MS2	2409628	35.8	80000	1005934	34825	20190517_kirurgija_csf_tmy_ten1.raw	F3	71.6	71.3	54.9	25.0	40.3	44461	44291	44379	44248	42.9		42552	1	FALSE	0.0001596	5.182e-05
High	Sequest HT (A2)	Unambiguous	[R].gLVLVAFSQYLQQcPFEDHVk.[L]	N-Term(TMT6plex); C14(Carbamidomethyl); K21(TMT6plex)	4	6687188; 1418328547	6687188; 1104685307; 1418328547; 3319897	0	4	0.6882	0.0000	1	1	73490140	293658377	293657446	42795	0.00233	HCD	MS2	2489602	44201	80000	1362464	50190	20190517_kirurgija_csf_tmy_ten2.raw	F2	44415	44289		44232	44388	44379			44266	44324		28887	2	FALSE	0.0001596	0.0002379
High	Sequest HT (A2)	Unambiguous	[R].mScADDFLSVVLNR.[L]	N-Term(TMT6plex); C3(Carbamidomethyl)	2	1418328547	1418328547; 3319897	0	3	0.7221	0.0000	1	1	61930980	185591484	185592437	-5.14	-0.00318	HCD	MS2	2053249	44234	80000	1361043	50130	20190517_kirurgija_csf_tmy_ten2.raw	F2	44420		44199	44356	44301	2.0			44395	44448		11383	1	FALSE	0.0001596	0.000447
High	Sequest HT (A2)	Unambiguous	[R].vLEAALESLAk.[Y]	N-Term(TMT6plex); K11(TMT6plex)	1	1418515534	1418515534	0	3	0.5663	0.0000	1	1	53466800	160198944	160198783	44197	0.00054	HCD	MS2	1034224	44407	80000	1006209	34837	20190517_kirurgija_csf_tmy_ten1.raw	F3	44284	14.0	53.2	54.8	58.7	44214	44445	44307	44419	38.7		44442	1	FALSE	0.0001596	0.009439
High	Sequest HT (A2)	Unambiguous	[K].dVFLGTFLYEYSR.[R]	N-Term(TMT6plex)	2	1418328547	1418328547; 2147092	0	2	0.6944	0.0000	1	1	91997925	183895122	183895262	-0.76	-0.00070	HCD	MS2	900843	44225	80000	1360543	50110	20190517_kirurgija_csf_tmy_ten2.raw	F2	44.2	44277	44330	37.6	61.8	44268	44414		50.2	40.2		13575	1	FALSE	0.0001596	0.001748
High	Sequest HT (A2)	Unambiguous	[K].dVFLGTFLYEYSR.[R]	N-Term(TMT6plex)	2	1418328547	1418328547; 2147092	0	3	0.6845	0.0000	1	1	61365642	183895469	183895262	41275	0.00069	HCD	MS2	2534511	44240	80000	1359740	50078	20190517_kirurgija_csf_tmy_ten2.raw	F2	44251	44200	44383	44307	44222		44259		44227	44300		44534	1	FALSE	0.0001596	0.04979
High	Sequest HT (A2)	Unambiguous	[K].tVMGDFGAFVEk.[C]	N-Term(TMT6plex); K12(TMT6plex)	4	6687188; 1418328547	6687188; 1104685307; 1418328547; 3319897	0	3	0.5859	0.0000	1	1	58698911	175895277	175895006	19725	0.00090	HCD	MS2	4279013	44446	80000	1358583	50030	20190517_kirurgija_csf_tmy_ten2.raw	F2	44454	44442	44441	44325	44396	44229			44359	44298		46419	2	FALSE	0.0001596	0.002189
High	Sequest HT (A2)	Unambiguous	[K].eFNAETFTFHADLcTLPEAEk.[Q]	N-Term(TMT6plex); C14(Carbamidomethyl); K21(TMT6plex)	4	6687188; 1418328547	6687188; 1104685307; 1418328547; 3319897	0	3	0.5918	0.0000	1	1	97682224	292845217	292844898	44440	0.00106	HCD	MS2	6899178	44363	80000	1357361	49978	20190517_kirurgija_csf_tmy_ten2.raw	F2	44281	44236	44353	44424	32.7	44420	44232	44391	44302	44221		24504	2	FALSE	0.0001596	0.001732
High	Sequest HT (A2)	Unambiguous	[K].lYNVEATSYALLALLLLk.[D]	N-Term(TMT6plex); K18(TMT6plex)	3	1418218430	1418218430; 21538359; 1239951704	0	3	0.6547	0.0000	1	1	82283895	246650231	246649875	16072	0.00119	HCD	MS2	1146113	44272	80000	1356939	49962	20190517_kirurgija_csf_tmy_ten2.raw	F2	25.0	44322	44352	44302	47.7	44210			38.6	44366		33298	1	FALSE	0.0001596	1.142e-05
High	Sequest HT (A2)	Unambiguous	[K].dVFLGTFLYEYSR.[R]	N-Term(TMT6plex)	2	1418328547	1418328547; 2147092	0	2	0.7356	0.0000	1	1	91998091	183895454	183895262	44317	0.00096	HCD	MS2	2521944	32.5	80000	1355501	49905	20190517_kirurgija_csf_tmy_ten2.raw	F2	47.0	44245	44455	43.1	74.8	44418	7.0		62.7	44.1		42461	1	FALSE	0.0001596	0.001955
High	Sequest HT (A2)	Unambiguous	[K].tVMGDFGAFVEk.[C]	N-Term(TMT6plex); K12(TMT6plex)	4	6687188; 1418328547	6687188; 1104685307; 1418328547; 3319897	0	3	0.6000	0.0000	1	1	58698838	175895059	175895006	0.30	0.00018	HCD	MS2	5454305	44448	80000	1353491	49826	20190517_kirurgija_csf_tmy_ten2.raw	F2	44426	4.0	44412	10.0	44404		44258		44425	44389		10990	2	FALSE	0.0001596	0.000773
High	Sequest HT (A2)	Unambiguous	[K].vFQLFSSTLGk.[D]	N-Term(TMT6plex); K11(TMT6plex)	1	928167632	928167632	0	3	0.6359	0.0000	1	1	56234017	168500596	168500381	46388	0.00071	HCD	MS2	4838152	45.8	38499	999279	34529	20190517_kirurgija_csf_tmy_ten1.raw	F3	94.7	77.3	105.6	50.9	49.2	44208	5.0	44265	44206	43.0		24898	1	FALSE	0.0001596	9.95E-05
High	Sequest HT (A2)	Unambiguous	[K].vGmMLNFLGFHMYR.[M]	N-Term(TMT6plex); M3(Oxidation)	2	545494757	5821257; 545494757	0	3	0.1190	0.0000	1	1	65433073	196097765	196097972	-1.05	-0.00069	HCD	MS2	0	44457	80000	999025	34518	20190517_kirurgija_csf_tmy_ten1.raw	F3	50.9	32.3	44465	44271	44403	44232	44379	44442	44380	44247		34759	1	FALSE	0.0001596	1.145e-05
High	Sequest HT (A2)	Unambiguous	[K].vFQLFSSTLGk.[D]	N-Term(TMT6plex); K11(TMT6plex)	1	928167632	928167632	0	2	0.6611	0.0000	1	1	84300498	168500268	168500381	-0.68	-0.00057	HCD	MS2	2416863	155.8	29521	998944	34514	20190517_kirurgija_csf_tmy_ten1.raw	F3	334.9	239.5	383.0	164.6	173.6	35.4	44304	38.6	44281	143.9		42461	1	FALSE	0.0001596	0.0009178
High	Sequest HT (A2)	Unambiguous	[R].gEAGPAGPAGPAGPR.[G]	N-Term(TMT6plex)	2	1418254536	1418254536; 50978940	0	2	0.6117	0.0000	1	1	74589757	149078787	149079131	-2.31	-0.00172	HCD	MS2	156747	35.8	80000	469915	11236	20190517_kirurgija_csf_tmy_ten1.raw	F3	60.6	31.6	47.8	44347	61.4	24.0	44270	44220	44312	35.3		44442	1	FALSE	0.0001596	0.04115
High	Sequest HT (A2)	Unambiguous	[K].vkDQEEEGPHFcAHR.[L]	N-Term(TMT6plex); K2(TMT6plex); C12(Carbamidomethyl)	2	1239917098	1239917098; 1418247922	1	4	0.6206	0.0000	1	1	57504276	229714920	229714972	-0.22	-0.00013	HCD	MS2	4935784	54.8	80000	469875	11234	20190517_kirurgija_csf_tmy_ten1.raw	F3	129.1	70.5	56.6	62.2	82.7	44466	15.0	44253	44370	54.0		25263	1	FALSE	0.0001596	0.01995
High	Sequest HT (A2)	Unambiguous	[K].eFNAETFTFHADLcTLPEAEk.[Q]	N-Term(TMT6plex); C14(Carbamidomethyl); K21(TMT6plex)	4	6687188; 1418328547	6687188; 1104685307; 1418328547; 3319897	0	4	0.5589	0.0000	1	1	73286696	292844602	292844898	-1.01	-0.00074	HCD	MS2	3297334	44439	80000	988755	34068	20190517_kirurgija_csf_tmy_ten1.raw	F3	65.7	85.4	45.6	40.1	21.0	10.0	44412	44414	7.0	32.0		35462	2	FALSE	0.0001596	0.002146
High	Sequest HT (A2)	Unambiguous	[R].dVWGIEGPIDAAFTR.[I]	N-Term(TMT6plex)	2	1418267888	1418267888; 62421376	0	2	0.6326	0.0000	1	1	93849420	187598113	187598023	0.48	0.00045	HCD	MS2	2406689	66.1	80000	989168	34086	20190517_kirurgija_csf_tmy_ten1.raw	F3	154.1	114.1	88.4	65.2	71.1	44222	44212	44252	44368	78.9		41334	1	FALSE	0.0001596	0.04465
High	Sequest HT (A2)	Unambiguous	[K].fFTAVSTVLTSk.[Y]	N-Term(TMT6plex); K12(TMT6plex)	1	399567842	399567842	0	3	0.5857	0.0000	1	1	58701857	175904116	175904059	0.32	0.00019	HCD	MS2	1866179	75.7	77500	989325	34093	20190517_kirurgija_csf_tmy_ten1.raw	F3	135.3	303.1	114.6	33.0	44.2		53.0	44446	44351	61.0		18323	1	FALSE	0.0001596	0.0005829
High	Sequest HT (A2)	Unambiguous	[K].aDFAEISKVVTDLTk.[V]	N-Term(TMT6plex); K15(TMT6plex)	5	6687188; 1418328547	6687188; 1104685307; 1418328547; 2147092; 3319897	1	3	0.4091	0.0000	1	1	69907340	209520564	209520509	0.26	0.00018	HCD	MS2	251742	35.6	80000	989386	34096	20190517_kirurgija_csf_tmy_ten1.raw	F3	90.0	70.8	70.6	41.8	44373	44357	44444	44290	4.0	44408		35125	2	FALSE	0.0001596	0.0002613
High	Sequest HT (A2)	Unambiguous	[K].acAAEESGANcDk.[S]	N-Term(TMT6plex); C2(Carbamidomethyl); C11(Carbamidomethyl); K13(TMT6plex)	4	6687188; 1418328547	6687188; 1104685307; 1418328547; 3319897	0	3	0.7526	0.0000	1	1	61428999	184085542	184085697	-0.84	-0.00052	HCD	MS2	2705784	53.4	4990	467715	11137	20190517_kirurgija_csf_tmy_ten1.raw	F3	116.4	100.7	135.9	63.5	44347	44237	44258	11.0	44201	56.4		28216	2	FALSE	0.0001596	7.028e-05
High	Sequest HT (A2)	Unambiguous	[K].fFTAVSTVLTSk.[Y]	N-Term(TMT6plex); K12(TMT6plex)	1	399567842	399567842	0	2	0.6283	0.0000	1	1	88002303	175903879	175904059	-1.03	-0.00090	HCD	MS2	1792947	110.1	80000	989524	34102	20190517_kirurgija_csf_tmy_ten1.raw	F3	214.8	442.8	170.1	56.5	60.9	44298	44298	44294	14.0	108.3		19085	1	FALSE	0.0001596	0.0001092
High	Sequest HT (A2)	Unambiguous	[K].acAAEESGANcDk.[S]	N-Term(TMT6plex); C2(Carbamidomethyl); C11(Carbamidomethyl); K13(TMT6plex)	4	6687188; 1418328547	6687188; 1104685307; 1418328547; 3319897	0	2	0.7460	0.0000	1	1	92093108	184085488	184085697	-1.13	-0.00104	HCD	MS2	0	155.8	36381	467449	11125	20190517_kirurgija_csf_tmy_ten1.raw	F3	337.5	287.5	375.6	200.1	86.7	32.4	44267	44279	44371	177.1		12145	2	FALSE	0.0001596	2.579e-05
High	Sequest HT (A2)	Unambiguous	[R].gHLEEmREQIQEVR.[V]	N-Term(TMT6plex); M6(Oxidation)	4	3915605	57036446; 283972739; 3915605; 283972753	1	3	0.5965	0.0000	1	1	66701184	199902095	199902284	-0.94	-0.00063	HCD	MS2	0	57.2	80000	466941	11105	20190517_kirurgija_csf_tmy_ten1.raw	F3	105.0	39.6	50.9		304.9		44459	44411	44293	39.8		15401	1	FALSE	0.0001596	0.04691
High	Sequest HT (A2)	Unambiguous	[K].aANEVSSADVR.[Q]	N-Term(TMT6plex)	10	1418199068	1418199074; 1239977204; 1418199072; 1239977200; 1418199068; 1239977202; 545552922; 345796043; 1418199070; 1418199076	0	2	0.4828	0.0000	1	1	67435564	134770401	134770657	-1.90	-0.00128	HCD	MS2	0	61.9	80000	466410	11085	20190517_kirurgija_csf_tmy_ten1.raw	F3	146.4	62.8	41.6	45.9	135.7	37.2	44399	33.7	44376	63.5		22313	1	FALSE	0.0001596	0.07439
High	Sequest HT (A2)	Unambiguous	[K].ccESTSEDcmAk.[E]	N-Term(TMT6plex); C1(Carbamidomethyl); C2(Carbamidomethyl); C9(Carbamidomethyl); M10(Oxidation); K12(TMT6plex)	1	1418328657	1418328657	0	3	0.7993	0.0000	1	1	65128124	195182918	195182699	44531	0.00073	HCD	MS2	3116756	39.1	80000	465829	11066	20190517_kirurgija_csf_tmy_ten1.raw	F3	75.7	67.4	84.6	41.0	43.5	44268	44385	44294	44415	40.6		32540	1	FALSE	0.0001596	0.0004022
High	Sequest HT (A2)	Unambiguous	[R].eESEScVk.[A]	N-Term(TMT6plex); C6(Carbamidomethyl); K8(TMT6plex)	2	1418218430	1418218430; 1239951704	0	2	0.4887	0.0000	1	1	71336758	142572788	142572957	-1.18	-0.00084	HCD	MS2	0	96.1	80000	463780	10996	20190517_kirurgija_csf_tmy_ten1.raw	F3	202.0	234.6	164.3	81.4	86.6	44285	44301	44369	44423	107.8		19784	1	FALSE	0.0001596	0.0007342
High	Sequest HT (A2)	Unambiguous	[K].acAAEESGANcDk.[S]	N-Term(TMT6plex); C2(Carbamidomethyl); C11(Carbamidomethyl); K13(TMT6plex)	4	6687188; 1418328547	6687188; 1104685307; 1418328547; 3319897	0	3	0.7645	0.0000	1	1	61429186	184086102	184085697	43862	0.00135	HCD	MS2	2831166	64.1	0.182	462651	10963	20190517_kirurgija_csf_tmy_ten1.raw	F3	143.8	113.4	157.4	80.3	44468	44300	6.0	44361	44293	73.3		12905	2	FALSE	0.0001596	0.003061
High	Sequest HT (A2)	Unambiguous	[K].acAAEESGANcDk.[S]	N-Term(TMT6plex); C2(Carbamidomethyl); C11(Carbamidomethyl); K13(TMT6plex)	4	6687188; 1418328547	6687188; 1104685307; 1418328547; 3319897	0	2	0.7315	0.0000	1	1	92093226	184085725	184085697	0.15	0.00014	HCD	MS2	4252766	139.7	0.555	462313	10953	20190517_kirurgija_csf_tmy_ten1.raw	F3	309.5	256.7	350.2	175.2	75.1	44310	12.0	44464	44365	149.0		23802	2	FALSE	0.0001596	0.0002026
High	Sequest HT (A2)	Unambiguous	[K].acAAEESGANcDk.[S]	N-Term(TMT6plex); C2(Carbamidomethyl); C11(Carbamidomethyl); K13(TMT6plex)	4	6687188; 1418328547	6687188; 1104685307; 1418328547; 3319897	0	4	0.7701	0.0000	1	1	46096979	184085731	184085697	0.19	0.00009	HCD	MS2	1418789	81.3	35089	460096	10876	20190517_kirurgija_csf_tmy_ten1.raw	F3	183.3	144.4	186.2	100.7	58.7	44398	44296	44272	44266	79.3		22372	2	FALSE	0.0001596	0.05616
High	Sequest HT (A2)	Unambiguous	[K].sEEEDkHLk.[F]	N-Term(TMT6plex); K6(TMT6plex); K9(TMT6plex)	5	1418201149	1418201151; 1418201149; 345795731; 76161575; 345795733	1	4	0.4502	0.0000	1	1	45126211	180202662	180202629	0.19	0.00008	HCD	MS2	8687821	134.7	80000	459117	10831	20190517_kirurgija_csf_tmy_ten1.raw	F3	298.4	170.2	97.6	156.4	197.5	81.1	67.4	83.9	54.9	139.3		11383	1	FALSE	0.0001596	0.0005452
High	Sequest HT (A2)	Unambiguous	[R].rPcFSGLEVDETYVPk.[E]	N-Term(TMT6plex); C3(Carbamidomethyl); K16(TMT6plex)	4	6687188; 1418328547	6687188; 1104685307; 1418328547; 3319897	0	3	0.5081	0.0000	1	1	78574914	235523288	235524189	-3.83	-0.00300	HCD	MS2	5433464	44466	80000	989916	34120	20190517_kirurgija_csf_tmy_ten1.raw	F3	60.7	61.7	41.8	44377	44224	44236	5.0	44258	44449	44313		44442	2	FALSE	0.0001596	0.002288
High	Sequest HT (A2)	Unambiguous	[R].VkMEEQADQIR.[Q]	K2(TMT6plex)	5	3915605	283972741; 57036446; 283972739; 3915605; 283972753	1	3	0.0404	0.0000	1	1	52594971	157583457	157583621	-1.04	-0.00054	HCD	MS2	2442765	44.4	80000	458901	10821	20190517_kirurgija_csf_tmy_ten1.raw	F3	88.3	66.6	57.1	77.1	64.3	44452	44418	44329	44449	41.5		25993	1	FALSE	0.0001596	0.00152
High	Sequest HT (A2)	Unambiguous	[R].NNQIDHIDEk.[A]	K10(TMT6plex)	1	1418336203	1418336203	0	2	0.6274	0.0000	1	1	72787542	145474356	145474369	-0.09	-0.00007	HCD	MS2	0	44315	80000	458145	10787	20190517_kirurgija_csf_tmy_ten1.raw	F3	45.7	44372	44341	45.3	78.1	44392	44263	17.0	44204	25.0		23043	1	FALSE	0.0001596	0.0003199
High	Sequest HT (A2)	Unambiguous	[K].cVQHYEGSTVPEkk.[S]	C1(Carbamidomethyl); K13(TMT6plex); K14(TMT6plex)	3	73957095	123511; 258499; 73957095	1	4	0.6856	0.0000	1	1	53078552	212012024	212012105	-0.38	-0.00020	HCD	MS2	3196762	77.4	80000	457649	10768	20190517_kirurgija_csf_tmy_ten1.raw	F3	93.3	73.5	151.6	283.5		37.5	44354	44251	44297	91.8		25263	1	FALSE	0.0001596	0.0001604
High	Sequest HT (A2)	Unambiguous	[K].acAAEESGANcDk.[S]	N-Term(TMT6plex); C2(Carbamidomethyl); C11(Carbamidomethyl); K13(TMT6plex)	4	6687188; 1418328547	6687188; 1104685307; 1418328547; 3319897	0	3	0.7600	0.0000	1	1	61429000	184085546	184085697	-0.82	-0.00050	HCD	MS2	8211542	84.2	12435	457626	10767	20190517_kirurgija_csf_tmy_ten1.raw	F3	193.0	166.9	187.5	110.3	52.6	44272	44322	44331	44358	81.1		5.00	2	FALSE	0.0001596	0.0001613
High	Sequest HT (A2)	Unambiguous	[K].cVQHYEGSTVPEkk.[S]	C1(Carbamidomethyl); K13(TMT6plex); K14(TMT6plex)	3	73957095	123511; 258499; 73957095	1	3	0.7267	0.0000	1	1	70737878	212012178	212012105	0.35	0.00024	HCD	MS2	4784178	34.5	80000	457570	10765	20190517_kirurgija_csf_tmy_ten1.raw	F3	44286	44437	77.0	137.0		44241		44451		42.9		44621	1	FALSE	0.0001596	0.0001071
High	Sequest HT (A2)	Unambiguous	[R].ecVGFGAVQEVPVGLVQPASAALYDYYNPEHk.[C]	N-Term(TMT6plex); C2(Carbamidomethyl); K32(TMT6plex)	2	1418290456	1239928570; 1418290456	0	4	0.6710	0.0000	1	1	99225883	396601349	396601480	-0.33	-0.00033	HCD	MS2	0	44268	80000	988735	34067	20190517_kirurgija_csf_tmy_ten1.raw	F3	35.5	44343	44392	44452	44423	44413		44289	44230	44328		22737	1	FALSE	0.0001596	3.698e-08
High	Sequest HT (A2)	Unambiguous	[K].acAAEESGANcDk.[S]	N-Term(TMT6plex); C2(Carbamidomethyl); C11(Carbamidomethyl); K13(TMT6plex)	4	6687188; 1418328547	6687188; 1104685307; 1418328547; 3319897	0	2	0.7139	0.0000	1	1	92093076	184085425	184085697	-1.48	-0.00136	HCD	MS2	0	155.6	80000	457241	10751	20190517_kirurgija_csf_tmy_ten1.raw	F3	372.4	298.8	355.7	190.4	72.6	32.4	44330	33.6	21.0	164.2		34759	2	FALSE	0.0001596	1.711e-05
High	Sequest HT (A2)	Unambiguous	[K].tVFPDYTNPScAVWWAk.[E]	N-Term(TMT6plex); C11(Carbamidomethyl); K17(TMT6plex)	4	1239938912	1239938912; 1418324508; 1418324514; 928156540	0	3	0.6272	0.0000	1	1	83409568	250027250	250027352	-0.41	-0.00034	HCD	MS2	7499657	42.6	80000	988583	34060	20190517_kirurgija_csf_tmy_ten1.raw	F3	112.9	101.7	48.7	33.6	33.8	13.0	9.0	13.0	44208	48.3		44320	1	FALSE	0.0001596	0.02275
High	Sequest HT (A2)	Unambiguous	[R].gHLEEmREQIQEVR.[V]	N-Term(TMT6plex); M6(Oxidation)	4	3915605	57036446; 283972739; 3915605; 283972753	1	4	0.5765	0.0000	1	1	50051120	199902297	199902284	0.07	0.00003	HCD	MS2	162784	44451	5525	471946	11330	20190517_kirurgija_csf_tmy_ten1.raw	F3	44368	44265	44384		76.5		44230			44236		44380	1	FALSE	0.0001596	1.54E-05
High	Sequest HT (A2)	Unambiguous	[K].vLILGSGGLSIGQAGEFDYSGSQAVk.[A]	N-Term(TMT6plex); K26(TMT6plex)	1	1418342158	1418342158	0	3	0.7440	0.0000	1	1	100455149	301163991	301164537	-1.81	-0.00182	HCD	MS2	6975085	25.0	80000	986224	33953	20190517_kirurgija_csf_tmy_ten1.raw	F3	54.7	49.2	44244	44424	33.2	44461		44349	44429	44286		15827	1	FALSE	0.0001596	5.017e-07
High	Sequest HT (A2)	Unambiguous	[K].ecAASTFNFLFYASSENk.[C]	N-Term(TMT6plex); C2(Carbamidomethyl); K18(TMT6plex)	5	73953824	1418329743; 1239899370; 1418329741; 73953824; 1418329739	0	3	0.7036	0.0000	1	1	84875425	254424819	254424810	0.04	0.00003	HCD	MS2	4428484	79.8	80000	986539	33967	20190517_kirurgija_csf_tmy_ten1.raw	F3	213.4	142.3	137.3	89.6	71.4	44334	44416	44397	44454	79.8		45047	1	FALSE	0.0001596	0.0005031
High	Sequest HT (A2)	Unambiguous	[R].sVGGkEDLIWELLNQAQEHYGk.[D]	N-Term(TMT6plex); K5(TMT6plex); K22(TMT6plex)	2	1418510423; 928167632	1418510423; 928167632	1	4	0.6604	0.0000	1	1	80119244	320174792	320175112	-1.00	-0.00080	HCD	MS2	3309479	38.2	80000	986716	33975	20190517_kirurgija_csf_tmy_ten1.raw	F3	85.8	58.7	75.0	36.4	49.8	44295	44326	44326	44324	37.2		12175	2	FALSE	0.0001596	4.762e-05
High	Sequest HT (A2)	Unambiguous	[R].sVGGkEDLIWELLNQAQEHYGk.[D]	N-Term(TMT6plex); K5(TMT6plex); K22(TMT6plex)	2	1418510423; 928167632	1418510423; 928167632	1	5	0.5617	0.0000	1	1	64115570	320174937	320175112	-0.55	-0.00035	HCD	MS2	2965684	44281	80000	986996	33988	20190517_kirurgija_csf_tmy_ten1.raw	F3	61.1	49.9	54.4	44375	44369	44264	5.0	44351	44442	44431		45352	2	FALSE	0.0001596	0.01567
High	Sequest HT (A2)	Unambiguous	[K].vLDEFkPLVDEPQNLVk.[T]	N-Term(TMT6plex); K6(TMT6plex); K17(TMT6plex)	5	6687188; 1418328547	6687188; 1104685307; 1418328547; 2147092; 3319897	0	3	0.5167	0.0000	1	1	89086129	267056931	267056851	0.30	0.00026	HCD	MS2	8254124	52.1	80000	987016	33989	20190517_kirurgija_csf_tmy_ten1.raw	F3	119.2	118.7	89.0	59.1	44.9	44356	44323	44449	44320	58.0		25235	2	FALSE	0.0001596	0.001333
High	Sequest HT (A2)	Unambiguous	[R].NPGASTTTSGRPNPGGVQDAEMGPcR.[R]	C25(Carbamidomethyl)	2	1418221424	73996265; 1418221424	0	3	0.6154	0.0000	1	1	87206153	261417003	261417327	-1.24	-0.00108	HCD	MS2	4615995	44411	80000	476572	11541	20190517_kirurgija_csf_tmy_ten1.raw	F3	44204	4.0	44380	44441	10.0	44257		44229		44412	NoQuanLabels	44533	1	FALSE	0.0001596	0.001427
High	Sequest HT (A2)	Unambiguous	[R].qRQEELcLAR.[Q]	N-Term(TMT6plex); C7(Carbamidomethyl)	1	928175781	928175781	1	3	0.3726	0.0000	1	1	51127940	153182365	153182123	21551	0.00081	HCD	MS2	3258475	43.3	80000	476088	11519	20190517_kirurgija_csf_tmy_ten1.raw	F3	85.8	61.4	82.0	55.2	51.6	21.0	44325	44331	44326	40.5		23043	1	FALSE	0.0001596	0.001977
High	Sequest HT (A2)	Unambiguous	[K].vHKEccHGDLLEcADDR.[A]	N-Term(TMT6plex); C5(Carbamidomethyl); C6(Carbamidomethyl); C13(Carbamidomethyl)	5	6687188; 1418328547	6687188; 1104685307; 1418328547; 2147092; 3319897	1	3	0.1230	0.0000	1	1	78168624	234304415	234304775	-1.54	-0.00120	HCD	MS2	3549059	44455	80000	475897	11510	20190517_kirurgija_csf_tmy_ten1.raw	F3	51.3	44438	21.0	44307	44368	44199			44442	44331		24167	2	FALSE	0.0001596	0.001845
High	Sequest HT (A2)	Unambiguous	[K].rEcETDQEcETYEk.[C]	N-Term(TMT6plex); C3(Carbamidomethyl); C9(Carbamidomethyl); K14(TMT6plex)	2	1418337593	1418337593; 73966420	1	3	0.7273	0.0000	1	1	77902308	233505469	233505825	-1.52	-0.00119	HCD	MS2	2654207	44426	80000	474719	11456	20190517_kirurgija_csf_tmy_ten1.raw	F3	44344	44235	44446	44460	62.8	10.0	44386	44453	44384	44393		43525	1	FALSE	0.0001596	0.004267
High	Sequest HT (A2)	Unambiguous	[K].eGGGASLAEYHAR.[A]	N-Term(TMT6plex)	2	1418241889	3915607; 1418241889	0	3	0.6667	0.0000	1	1	51626569	154678252	154678114	0.90	0.00046	HCD	MS2	1456496	42.1	11240	474032	11424	20190517_kirurgija_csf_tmy_ten1.raw	F3	107.3	54.0	61.4	67.5	44308	44460	44384	44391	13.0	50.7		32264	1	FALSE	0.0001596	6.497e-05
High	Sequest HT (A2)	Unambiguous	[R].hFANDGVk.[K]	N-Term(TMT6plex); K8(TMT6plex)	2	1418218430	1418218430; 1239951704	0	2	0.5529	0.0000	1	1	67338492	134576256	134576286	-0.22	-0.00015	HCD	MS2	0	70.4	80000	473924	11419	20190517_kirurgija_csf_tmy_ten1.raw	F3	149.5	150.4	115.6	58.8	82.8	44464	44270	44216	44420	72.5		20121	1	FALSE	0.0001596	0.001454
High	Sequest HT (A2)	Unambiguous	[R].qGLLPVLESFk.[V]	N-Term(TMT6plex); K11(TMT6plex)	2	1418241889	3915607; 1418241889	0	3	0.6452	0.0000	1	1	56368337	168903557	168903511	0.27	0.00015	HCD	MS2	3125121	60.6	42074	987845	34026	20190517_kirurgija_csf_tmy_ten1.raw	F3	128.0	134.0	158.9	44437	44315	44453	44386	44297	44358	78.8		44472	1	FALSE	0.0001596	0.03457
High	Sequest HT (A2)	Unambiguous	[R].hFANDGVk.[K]	N-Term(TMT6plex); K8(TMT6plex)	2	1418218430	1418218430; 1239951704	0	3	0.5281	0.0000	1	1	44925893	134576223	134576286	-0.46	-0.00021	HCD	MS2	1343733	118.1	55570	473458	11398	20190517_kirurgija_csf_tmy_ten1.raw	F3	281.9	209.4	148.0	121.0	123.0	51.3	35.0	54.3	37.0	119.9		33664	1	FALSE	0.0001596	0.06559
High	Sequest HT (A2)	Unambiguous	[K].tcSTSQIk.[I]	N-Term(TMT6plex); C2(Carbamidomethyl); K8(TMT6plex)	2	1418296702	1418296702; 74005944	0	2	0.4058	0.0000	1	1	69188912	138277097	138277137	-0.29	-0.00020	HCD	MS2	276393	204.6	80000	473443	11397	20190517_kirurgija_csf_tmy_ten1.raw	F3	574.9	315.5	380.1	144.5	171.4	69.4	36.0	61.1	50.9	242.0		41334	1	FALSE	0.0001596	0.001696
High	Sequest HT (A2)	Unambiguous	[K].eGGGASLAEYHAR.[A]	N-Term(TMT6plex)	2	1418241889	3915607; 1418241889	0	2	0.4903	0.0000	1	1	77389221	154677715	154678114	-2.57	-0.00199	HCD	MS2	0	39.3	80000	473245	11388	20190517_kirurgija_csf_tmy_ten1.raw	F3	83.2	49.9	94.2	38.0	44439	15.0	44237	44324	44387	51.4		44411	1	FALSE	0.0001596	0.000101
High	Sequest HT (A2)	Unambiguous	[K].acAAEESGANcDk.[S]	N-Term(TMT6plex); C2(Carbamidomethyl); C11(Carbamidomethyl); K13(TMT6plex)	4	6687188; 1418328547	6687188; 1104685307; 1418328547; 3319897	0	3	0.7158	0.0000	1	1	61429014	184085586	184085697	-0.60	-0.00037	HCD	MS2	1881339	69.5	20536	472836	11370	20190517_kirurgija_csf_tmy_ten1.raw	F3	173.9	159.1	138.8	74.7	44347	44298	44353	44330	44297	71.8		27485	2	FALSE	0.0001596	0.0001001
High	Sequest HT (A2)	Unambiguous	[R].MScAEDFLSVVLNR.[L]	C3(Carbamidomethyl)	2	6687188	6687188; 1104685307	0	2	0.7994	0.0000	1	1	82089244	164077761	164077709	0.32	0.00026	HCD	MS2	2811364	50.5	80000	987865	34027	20190517_kirurgija_csf_tmy_ten1.raw	F3	162.2	76.2	98.9	40.1	35.4	44303	44411	44354	44269	49.5	NoQuanLabels	12479	1	FALSE	0.0001596	0.04782
High	Sequest HT (A2)	Unambiguous	[K].cNcNNcPcPGcGLLGGPSVFIFPPkPk.[D]	C1(Carbamidomethyl); C3(Carbamidomethyl); C6(Carbamidomethyl); C8(Carbamidomethyl); C11(Carbamidomethyl); K25(TMT6plex); K27(TMT6plex)	8	1494245219; 1494245223; 1494245215	1494245209; 1494245219; 17066528; 1494245223; 1494245215; 16607721; 1494245229; 1494245233	0	3	0.5533	0.0000	1	1	116924478	350571980	350570755	17958	0.00408	HCD	MS2	515601	44451	80000	988045	34035	20190517_kirurgija_csf_tmy_ten1.raw	F3	22.0	44276	40.2	44238	44451	44320	44318		44411	44357		35431	3	FALSE	0.0001596	0.0006522
High	Sequest HT (A2)	Unambiguous	[K].vFSAEADLSGITEEGPLmLSk.[G]	N-Term(TMT6plex); M18(Oxidation); K21(TMT6plex)	3	1239913623; 1418345511	1239913623; 119637732; 1418345511	0	3	0.6830	0.0000	1	1	89014266	266841342	266841556	-0.80	-0.00071	HCD	MS2	5187328	41.0	80000	988105	34038	20190517_kirurgija_csf_tmy_ten1.raw	F3	91.8	103.5	64.8	38.5	39.7	44328	44380	44384	44202	41.5		44381	2	FALSE	0.0001596	0.0004325
High	Sequest HT (A2)	Unambiguous	[K].lFDSDPITVmIPEAVSR.[N]	N-Term(TMT6plex); M10(Oxidation)	1	163954	163954	0	3	0.5153	0.0000	1	1	71238095	213512829	213512557	46388	0.00091	HCD	MS2	1994177	44284	80000	988283	34046	20190517_kirurgija_csf_tmy_ten1.raw	F3	71.0	60.2	39.5	44254	44375	44207	44320	44235	44293	34.9		46082	1	FALSE	0.0001596	0.01356
High	Sequest HT (A2)	Unambiguous	[K].acAAEESGANcDk.[S]	N-Term(TMT6plex); C2(Carbamidomethyl); C11(Carbamidomethyl); K13(TMT6plex)	4	6687188; 1418328547	6687188; 1104685307; 1418328547; 3319897	0	2	0.7390	0.0000	1	1	92093038	184085349	184085697	-1.89	-0.00174	HCD	MS2	0	105.1	80000	472519	11355	20190517_kirurgija_csf_tmy_ten1.raw	F3	257.2	205.7	236.2	123.0	62.3	17.0	44265	44401	44235	106.6		12145	2	FALSE	0.0001596	5.543e-05
High	Sequest HT (A2)	Unambiguous	[R].gHLEEmREQIQEVR.[V]	N-Term(TMT6plex); M6(Oxidation)	4	3915605	57036446; 283972739; 3915605; 283972753	1	3	0.6030	0.0000	1	1	66701205	199902158	199902284	-0.63	-0.00042	HCD	MS2	1599669	34.5	11044	472082	11336	20190517_kirurgija_csf_tmy_ten1.raw	F3	51.9	44294	44363		234.9		44451			44458		11018	1	FALSE	0.0001596	0.03865
High	Sequest HT (A2)	Unambiguous	[R].gTDVREPDVSPQGR.[R]	N-Term(TMT6plex)	3	1418330345	1418330347; 1418330345; 545509847	1	3	0.5576	0.0000	1	1	58130412	174189780	174190304	-3.01	-0.00175	HCD	MS2	4568474	50.3	80000	472007	11333	20190517_kirurgija_csf_tmy_ten1.raw	F3	126.4	77.3	77.3	40.0	87.8	44452	44449	14.0	44357	44.8		28522	1	FALSE	0.0001596	0.0002022
High	Sequest HT (A2)	Unambiguous	[-R].eAYkSEIAHR.[Y]	N-Term(TMT6plex); K4(TMT6plex)	4	6687188; 1418328547	693830; 6687188; 1104685307; 1418328547	1	4	0.5318	0.0000	1	1	41623980	166193735	166193753	-0.10	-0.00004	HCD	MS2	3396525	80.7	24221	471395	11305	20190517_kirurgija_csf_tmy_ten1.raw	F3	150.5	135.6	235.7	78.4	75.8	44248	44353	44243	44358	75.8		16862	2	FALSE	0.0001596	0.001497
High	Sequest HT (A2)	Unambiguous	[K].sQcLAEVERDELPGDLPSLAADFVEDkEVck.[N]	N-Term(TMT6plex); C3(Carbamidomethyl); K27(TMT6plex); C30(Carbamidomethyl); K31(TMT6plex)	5	6687188; 1418328547	6687188; 1104685307; 1418328547; 2147092; 3319897	2	4	0.7563	0.0000	1	1	105254317	420715084	420715059	0.06	0.00006	HCD	MS2	2536854	120.6	80000	990047	34125	20190517_kirurgija_csf_tmy_ten1.raw	F3	251.8	208.5	331.0	148.9	66.0	44464	10.0	44250	44245	123.0		11841	2	FALSE	0.0001596	8.185e-07
High	Sequest HT (A2)	Unambiguous	[R].vTKccSESLVNR.[R]	N-Term(TMT6plex); C4(Carbamidomethyl); C5(Carbamidomethyl)	4	6687188; 1418328547	6687188; 1104685307; 1418328547; 3319897	1	3	0.1335	0.0000	1	1	56129124	168185917	168185629	25934	0.00096	HCD	MS2	1551134	60.8	80000	456876	10740	20190517_kirurgija_csf_tmy_ten1.raw	F3	155.6	85.8	153.0	51.5	69.3	44243	44294	44386	44204	50.8		35490	2	FALSE	0.0001596	0.0002122
High	Sequest HT (A2)	Unambiguous	[K].IGGHAGDYGGEALDR.[T]		3	399567840; 399567842	399567840; 399567842; 194368499	0	3	0.7261	0.0000	1	1	49656730	148768733	148768735	-0.01	0.00000	HCD	MS2	450925	44433	80000	456638	10734	20190517_kirurgija_csf_tmy_ten1.raw	F3	54.7	40.7	48.8	44253	44404	44296	5.0	44261	44445	31.2	NoQuanLabels	22007	2	FALSE	0.0001596	0.003062
High	Sequest HT (A2)	Unambiguous	[K].rEEEEEEEETGEk.[A]	N-Term(TMT6plex); K13(TMT6plex)	5	1418246986; 244539517	1418246986; 244539517; 1418246982; 1418246988; 1418246984	1	3	0.5714	0.0000	1	1	69433538	208099159	208099226	-0.32	-0.00022	HCD	MS2	3752527	97.5	34293	443186	10148	20190517_kirurgija_csf_tmy_ten1.raw	F3	248.8	115.2	109.6	81.4	161.8	53.6	44408	45.7	32.1	95.0		43221	2	FALSE	0.0001596	0.0001298
High	Sequest HT (A2)	Unambiguous	[R].gHMLENHIER.[L]	N-Term(TMT6plex)	4	1418216242	1239949881; 545533419; 73985485; 1418216242	0	4	0.6320	0.0000	1	1	36694496	146475802	146475790	0.09	0.00003	HCD	MS2	4188021	31.4	80000	442743	10128	20190517_kirurgija_csf_tmy_ten1.raw	F3	62.9	67.3	67.9	44281	44219	44448	44262	44323	44383	34.8		34394	1	FALSE	0.0001596	0.003724
High	Sequest HT (A2)	Unambiguous	[R].eDVRPDTPRDEck.[K]	N-Term(TMT6plex); C12(Carbamidomethyl); K13(TMT6plex)	2	1418510423; 928167632	1418510423; 928167632	1	3	0.5523	0.0000	1	1	69235735	207505750	207505917	-0.81	-0.00056	HCD	MS2	4366485	79.2	19894	442687	10126	20190517_kirurgija_csf_tmy_ten1.raw	F3	186.2	135.0	163.1	94.0	70.8	44432	44416	44460	44242	72.5		28157	2	FALSE	0.0001596	0.0004705
High	Sequest HT (A2)	Unambiguous	[K].lLGNVLVcVLAHHFGk.[E]	N-Term(TMT6plex); C8(Carbamidomethyl); K16(TMT6plex)	2	227343817	227343817; 1418222274	0	3	0.7287	0.0000	1	1	74577687	223531605	223532002	-1.78	-0.00132	HCD	MS2	5172152	51.6	80000	995576	34368	20190517_kirurgija_csf_tmy_ten1.raw	F3	111.2	198.1	54.4	41.8	44342	44357	5.0	44293	44296	51.0		27515	1	FALSE	0.0001596	6.899e-07
High	Sequest HT (A2)	Unambiguous	[RK].vPSHAVVAR.[S]	N-Term(TMT6plex)	4	1418220429; 1418510423; 928167632	1418220429; 1418510423; 928167632; 559767226	0	3	0.4211	0.0000	1	1	38890626	116470422	116470506	-0.72	-0.00028	HCD	MS2	4704939	45.3	80000	442599	10122	20190517_kirurgija_csf_tmy_ten1.raw	F3	97.1	57.0	64.8	59.1	68.1	44303	44359	44306	44390	42.5		24139	3	FALSE	0.0001596	0.0001543
High	Sequest HT (A2)	Unambiguous	[-R].eAYkSEIAHR.[Y]	N-Term(TMT6plex); K4(TMT6plex)	4	6687188; 1418328547	693830; 6687188; 1104685307; 1418328547	1	4	0.5583	0.0000	1	1	41623974	166193713	166193753	-0.24	-0.00010	HCD	MS2	0	36.3	80000	442154	10102	20190517_kirurgija_csf_tmy_ten1.raw	F3	70.5	63.6	74.0	39.0	35.2	44365	44444	44204	44417	38.1		21976	2	FALSE	0.0001596	0.001604
High	Sequest HT (A2)	Unambiguous	[K].SQcLAEVERDELPGDLPSLAADFVEDk.[E]	C3(Carbamidomethyl); K27(TMT6plex)	5	6687188; 1418328547	6687188; 1104685307; 1418328547; 2147092; 3319897	1	4	0.5273	0.0000	1	1	80890361	323259262	323258810	14611	0.00113	HCD	MS2	0	41.3	80000	996005	34386	20190517_kirurgija_csf_tmy_ten1.raw	F3	79.4	68.2	70.6	64.4	43.1	15.0	44233	12.0	44291	49.1		44503	2	FALSE	0.0001596	0.0002193
High	Sequest HT (A2)	Unambiguous	[R].VTkccSESLVNR.[R]	K3(TMT6plex); C4(Carbamidomethyl); C5(Carbamidomethyl)	4	6687188; 1418328547	6687188; 1104685307; 1418328547; 3319897	1	3	0.1826	0.0000	1	1	56129020	168185604	168185629	-0.15	-0.00008	HCD	MS2	5628423	148.5	80000	438676	9956	20190517_kirurgija_csf_tmy_ten1.raw	F3	380.6	256.1	290.7	205.8	102.3	35.9	44305	31.9	44308	139.6		16497	2	FALSE	0.0001596	0.0005053
High	Sequest HT (A2)	Unambiguous	[K].ekAEGEGGSEEEGGDQGSk.[E]	N-Term(TMT6plex); K2(TMT6plex); K19(TMT6plex)	2	1418230371	1418230371; 73994008	1	3	0.7063	0.0000	1	1	85642678	256726577	256726759	-0.71	-0.00061	HCD	MS2	1856278	44275	80000	438559	9951	20190517_kirurgija_csf_tmy_ten1.raw	F3	115.8	44451	37.8	44295	44355				44411	44422		31444	1	FALSE	0.0001596	0.05788
High	Sequest HT (A2)	Unambiguous	[RK].vPSHAVVAR.[S]	N-Term(TMT6plex)	4	1418220429; 1418510423; 928167632	1418220429; 1418510423; 928167632; 559767226	0	3	0.3502	0.0000	1	1	38890621	116470409	116470506	-0.83	-0.00032	HCD	MS2	2997718	51.9	70505	437398	9898	20190517_kirurgija_csf_tmy_ten1.raw	F3	113.9	74.0	65.1	62.0	83.2	44369	44393	44457	44266	51.8		42795	3	FALSE	0.0001596	0.000304
High	Sequest HT (A2)	Unambiguous	[R].eAPkAPEEEESR.[V]	N-Term(TMT6plex); K4(TMT6plex)	2	1418290456	1239928570; 1418290456	1	3	0.5983	0.0000	1	1	61065974	182996466	182996453	0.07	0.00004	HCD	MS2	3996685	50.3	80000	436768	9870	20190517_kirurgija_csf_tmy_ten1.raw	F3	132.4	102.5	55.7	62.9	56.0	44392	44237	44329	44237	44.0		47150	1	FALSE	0.0001596	0.0004151
High	Sequest HT (A2)	Unambiguous	[K].vLILGSGGLSIGQAGEFDYSGSQAVk.[A]	N-Term(TMT6plex); K26(TMT6plex)	1	1418342158	1418342158	0	3	0.6948	0.0000	1	1	100455447	301164887	301164537	42370	0.00117	HCD	MS2	0	44370	80000	996834	34421	20190517_kirurgija_csf_tmy_ten1.raw	F3	47.4	45.0	18.0	10.0	32.3	44369		44319	44461	33.9		22737	1	FALSE	0.0001596	8.152e-07
High	Sequest HT (A2)	Unambiguous	[R].sVGGkEDLIWELLNQAQEHYGk.[D]	N-Term(TMT6plex); K5(TMT6plex); K22(TMT6plex)	2	1418510423; 928167632	1418510423; 928167632	1	4	0.7443	0.0000	1	1	80119286	320174961	320175112	-0.47	-0.00038	HCD	MS2	3659293	91.7	59131	996972	34427	20190517_kirurgija_csf_tmy_ten1.raw	F3	194.4	123.2	219.7	98.0	109.3	44369	17.0	44305	44251	89.4		15888	2	FALSE	0.0001596	1.447e-09
High	Sequest HT (A2)	Unambiguous	[R].yGTHSASTPEEk.[T]	N-Term(TMT6plex); K12(TMT6plex)	4	1418250303	1418250303; 345789648; 1418250305; 545539987	0	3	0.6212	0.0000	1	1	58897670	176491554	176491685	-0.74	-0.00044	HCD	MS2	314846	44408	80000	435201	9799	20190517_kirurgija_csf_tmy_ten1.raw	F3	53.1	32.2	33.4	44459	36.2	37.8	44222	44394	44254	32.1		34001	1	FALSE	0.0001596	0.02142
High	Sequest HT (A2)	Unambiguous	[K].dVFLGTFLYEYSR.[R]	N-Term(TMT6plex)	2	1418328547	1418328547; 2147092	0	2	0.6084	0.0000	1	1	91997986	183895245	183895262	-0.09	-0.00009	HCD	MS2	0	46.1	80000	997033	34430	20190517_kirurgija_csf_tmy_ten1.raw	F3	89.7	91.6	107.8	52.9	34.2	44389	44382	44267	44295	44.2		23043	1	FALSE	0.0001596	5.43E-05
High	Sequest HT (A2)	Unambiguous	[R].sVGGkEDLIWELLNQAQEHYGk.[D]	N-Term(TMT6plex); K5(TMT6plex); K22(TMT6plex)	2	1418510423; 928167632	1418510423; 928167632	1	5	0.7510	0.0000	1	1	64115539	320174783	320175112	-1.03	-0.00066	HCD	MS2	9126303	38.7	80000	997309	34442	20190517_kirurgija_csf_tmy_ten1.raw	F3	90.9	46.8	100.9	44316	48.7	44294	44235	44355	44415	35.8		34425	2	FALSE	0.0001596	4.629e-05
High	Sequest HT (A2)	Unambiguous	[R].rDPGTTAPGAANAAAPQPR.[T]	N-Term(TMT6plex)	3	1418321360	1418321360; 1567172830; 73970573	1	3	0.5321	0.0000	1	1	68336501	204808049	204808346	-1.45	-0.00099	HCD	MS2	1324171	44446	80000	433970	9743	20190517_kirurgija_csf_tmy_ten1.raw	F3	44268	44448	44203	44262	44454	6.0	44442	44200	44319	44204		44533	1	FALSE	0.0001596	0.006129
High	Sequest HT (A2)	Unambiguous	[K].tVMGDFGAFVEk.[C]	N-Term(TMT6plex); K12(TMT6plex)	4	6687188; 1418328547	6687188; 1104685307; 1418328547; 3319897	0	3	0.5917	0.0000	1	1	58698744	175894776	175895006	-1.31	-0.00077	HCD	MS2	4473931	32.2	80000	997329	34443	20190517_kirurgija_csf_tmy_ten1.raw	F3	67.8	58.9	70.2	33.7	44254	44263	44266	44293	44322	44438		14642	2	FALSE	0.0001596	0.001634
High	Sequest HT (A2)	Unambiguous	[RK].vPSHAVVAR.[S]	N-Term(TMT6plex)	4	1418220429; 1418510423; 928167632	1418220429; 1418510423; 928167632; 559767226	0	3	0.5028	0.0000	1	1	38890627	116470424	116470506	-0.70	-0.00027	HCD	MS2	3381573	15.0	3596	432180	9660	20190517_kirurgija_csf_tmy_ten1.raw	F3	44469	44306	36.0	44393	44457	44382			44321	44423		19784	3	FALSE	0.0001596	0.0007818
High	Sequest HT (A2)	Unambiguous	[R].eVQGFESATFLGYFk.[S]	N-Term(TMT6plex); K15(TMT6plex)	4	1418322411	1239925762; 1418322411; 1418322415; 1418322413	0	3	0.5479	0.0000	1	1	72772609	218116372	218116323	0.23	0.00017	HCD	MS2	271177	69.5	80000	997814	34464	20190517_kirurgija_csf_tmy_ten1.raw	F3	181.4	91.1	86.4	80.0	97.8	44465	44368	44338	44429	65.1		27820	1	FALSE	0.0001596	0.01202
High	Sequest HT (A2)	Unambiguous	[R].kNEETPcIcGNHQk.[T]	N-Term(TMT6plex); C7(Carbamidomethyl); C9(Carbamidomethyl); K14(TMT6plex)	6	1418213978	1418213980; 545546412; 545546414; 1418213976; 1239967247; 1418213978	1	4	0.5512	0.0000	1	1	54402871	217309301	217308943	23743	0.00090	HCD	MS2	149088	33.4	80000	431042	9610	20190517_kirurgija_csf_tmy_ten1.raw	F3	60.8	77.1	65.8	44438	32.8	44385	44414	44442	8.0	39.7		44258	1	FALSE	0.0001596	0.001039
High	Sequest HT (A2)	Unambiguous	[K].tEEEDRkEEEGEk.[Y]	N-Term(TMT6plex); K7(TMT6plex); K13(TMT6plex)	4	1418250303	1418250303; 345789648; 1418250305; 545539987	2	4	0.5231	0.0000	1	1	57455390	229519378	229519191	0.81	0.00047	HCD	MS2	3509422	125.4	80000	430462	9584	20190517_kirurgija_csf_tmy_ten1.raw	F3	155.6	89.7	96.0	49.0	193.9	206.7	107.6	90.7	129.3	135.7		45717	1	FALSE	0.0001596	0.0004385
High	Sequest HT (A2)	Unambiguous	[R].tLEIPGSSDPNIIPDGDFSSLVR.[V]	N-Term(TMT6plex)	2	1418290456	1239928570; 1418290456	0	3	0.6172	0.0000	1	1	88679958	265838417	265838239	0.67	0.00059	HCD	MS2	2057567	44219	80000	998648	34501	20190517_kirurgija_csf_tmy_ten1.raw	F3	53.3	45.8	40.9	44341	44458	44323	44411	5.0	44384	44276		32905	1	FALSE	0.0001596	0.05842
High	Sequest HT (A2)	Unambiguous	[K].SQcLAEVERDELPGDLPSLAADFVEDk.[E]	C3(Carbamidomethyl); K27(TMT6plex)	5	6687188; 1418328547	6687188; 1104685307; 1418328547; 2147092; 3319897	1	3	0.6602	0.0000	1	1	107819721	323257707	323258810	-3.41	-0.00368	HCD	MS2	2322276	58.3	80000	995556	34367	20190517_kirurgija_csf_tmy_ten1.raw	F3	170.5	97.0	97.8	84.1	34.8	44299	44258	44237	44264	62.7		22737	2	FALSE	0.0001596	0.0002922
High	Sequest HT (A2)	Unambiguous	[K].sQcLAEVERDELPGDLPSLAADFVEDkEVck.[N]	N-Term(TMT6plex); C3(Carbamidomethyl); K27(TMT6plex); C30(Carbamidomethyl); K31(TMT6plex)	5	6687188; 1418328547	6687188; 1104685307; 1418328547; 2147092; 3319897	2	4	0.6828	0.0000	1	1	105253999	420713813	420715059	-2.96	-0.00311	HCD	MS2	4229708	70.7	80000	995225	34353	20190517_kirurgija_csf_tmy_ten1.raw	F3	157.4	131.6	185.8	77.1	37.9	44270	44231	13.0	44327	73.1		27851	2	FALSE	0.0001596	0.0006008
High	Sequest HT (A2)	Unambiguous	[R].gQSVTVTGTRPcTANPR.[E]	N-Term(TMT6plex); C12(Carbamidomethyl)	3	73953824	1418329743; 73953824; 1418329739	0	3	0.5747	0.0000	1	1	67769007	203105566	203106029	-2.28	-0.00154	HCD	MS2	1174595	44398	80000	445157	10232	20190517_kirurgija_csf_tmy_ten1.raw	F3	55.5	44438	44341	44213	35.3	44296	44414	44323	44263	20.0		44228	1	FALSE	0.0001596	0.000905
High	Sequest HT (A2)	Unambiguous	[K].cDSSPDSAEDVR.[K]	N-Term(TMT6plex); C1(Carbamidomethyl)	1	1418515495	1418515495	0	2	0.7134	0.0000	1	1	78384847	156668967	156669033	-0.42	-0.00033	HCD	MS2	0	44314	80000	445294	10238	20190517_kirurgija_csf_tmy_ten1.raw	F3	37.9	83.1	43.1	44240	53.2	44263	44292	44291	4.0	44225		12844	1	FALSE	0.0001596	0.0002324
High	Sequest HT (A2)	Unambiguous	[R].sIAQYWLGcSAPSPQ.[-]	N-Term(TMT6plex); C9(Carbamidomethyl)	1	1418267888	1418267888	0	3	0.6404	0.0000	1	1	63198352	189393600	189393665	-0.34	-0.00022	HCD	MS2	4094854	44376	80000	990403	34141	20190517_kirurgija_csf_tmy_ten1.raw	F3	80.2	77.1	37.6	44371	44250	44446	44258	44322	44412	31.0		15401	1	FALSE	0.0001596	0.09055
High	Sequest HT (A2)	Unambiguous	[R].gPILPAESFVVLYRPNQDQILTNLSk.[R]	N-Term(TMT6plex); K26(TMT6plex)	1	1418307444	1418307444	0	4	0.6883	0.0000	1	1	84348325	337091118	337091388	-0.80	-0.00068	HCD	MS2	3933939	82.7	80000	990500	34145	20190517_kirurgija_csf_tmy_ten1.raw	F3	189.1	113.0	147.7	93.5	90.3	33.0	44331	44407	44459	93.7		16893	1	FALSE	0.0001596	0.03313
High	Sequest HT (A2)	Unambiguous	[K].vLILGSGGLSIGQAGEFDYSGSQAVk.[A]	N-Term(TMT6plex); K26(TMT6plex)	1	1418342158	1418342158	0	3	0.8006	0.0000	1	1	100455637	301165455	301164537	44319	0.00306	HCD	MS2	0	43.3	80000	991444	34186	20190517_kirurgija_csf_tmy_ten1.raw	F3	83.2	77.7	44363	44298	48.0	63.8			69.0	62.5		42917	1	FALSE	0.0001596	4.094e-08
High	Sequest HT (A2)	Unambiguous	[R].dAcGccPVcAR.[G]	N-Term(TMT6plex); C3(Carbamidomethyl); C5(Carbamidomethyl); C6(Carbamidomethyl); C9(Carbamidomethyl)	1	1418328747	1418328747	0	2	0.7785	0.0000	1	1	77782721	155464715	155464829	-0.73	-0.00057	HCD	MS2	0	44373	80000	453284	10595	20190517_kirurgija_csf_tmy_ten1.raw	F3	28.0	44360	44390	36.4	75.0	44457	44302	44274	44423	44405		35827	1	FALSE	0.0001596	0.0002671
High	Sequest HT (A2)	Unambiguous	[K].qVVSGMNYFLEVEIGR.[T]	N-Term(TMT6plex)	1	359322597	359322597	0	3	0.6400	0.0000	1	1	69070121	207008907	207008913	-0.03	-0.00002	HCD	MS2	5368143	35.1	80000	991520	34189	20190517_kirurgija_csf_tmy_ten1.raw	F3	74.9	64.0	65.8	42.3	44438	44452	44320	44262	10.0	37.2		27454	1	FALSE	0.0001596	0.001617
High	Sequest HT (A2)	Unambiguous	[R].sSVDDLVGIDYSLLk.[D]	N-Term(TMT6plex); K15(TMT6plex)	1	545540929	545540929	0	3	0.6269	0.0000	1	1	69472873	208217164	208217346	-0.87	-0.00061	HCD	MS2	4807389	41.1	80000	991622	34194	20190517_kirurgija_csf_tmy_ten1.raw	F3	94.3	61.1	43.3	34.6	70.4	44206	44305	44454	44451	49.4		46447	1	FALSE	0.0001596	5.3E-06
High	Sequest HT (A2)	Unambiguous	[R].sVGGkEDLIWELLNQAQEHYGk.[D]	N-Term(TMT6plex); K5(TMT6plex); K22(TMT6plex)	2	1418510423; 928167632	1418510423; 928167632	1	4	0.7691	0.0000	1	1	80119366	320175279	320175112	0.52	0.00042	HCD	MS2	2405714	168.5	24325	991917	34207	20190517_kirurgija_csf_tmy_ten1.raw	F3	366.4	221.7	397.4	189.4	194.2	51.3	44342	44.8	44439	162.0		11871	2	FALSE	0.0001596	7.358e-09
High	Sequest HT (A2)	Unambiguous	[K].sQcLAEVERDELPGDLPSLAADFVEDkEVck.[N]	N-Term(TMT6plex); C3(Carbamidomethyl); K27(TMT6plex); C30(Carbamidomethyl); K31(TMT6plex)	5	6687188; 1418328547	6687188; 1104685307; 1418328547; 2147092; 3319897	2	5	0.5743	0.0000	1	1	84223624	420715210	420715059	0.36	0.00030	HCD	MS2	8603331	51.9	80000	992055	34213	20190517_kirurgija_csf_tmy_ten1.raw	F3	113.0	84.2	128.7	61.5	36.9	44418	44350	44266	44357	58.0		44321	2	FALSE	0.0001596	2.75E-07
High	Sequest HT (A2)	Unambiguous	[R].sVGGkEDLIWELLNQAQEHYGk.[D]	N-Term(TMT6plex); K5(TMT6plex); K22(TMT6plex)	2	1418510423; 928167632	1418510423; 928167632	1	5	0.7284	0.0000	1	1	64115612	320175150	320175112	0.12	0.00007	HCD	MS2	8294212	102.4	52289	992192	34219	20190517_kirurgija_csf_tmy_ten1.raw	F3	208.0	147.5	246.7	109.4	122.8	44371	44394	44341	44426	102.9		20576	2	FALSE	0.0001596	2.65E-09
High	Sequest HT (A2)	Unambiguous	[K].lGVRPSQGGEAPR.[E]	N-Term(TMT6plex)	22	1418343253	1418343247; 928182507; 1418343265; 1418343253; 1418343249; 1239982243; 1418343261; 1239982241; 1418343267; 1239982245; 1418343263; 928182523; 928182513; 928182519; 928182511; 1418343251; 1418343259; 1239982239; 1418343257; 1418343255; 928182521; 928182509	0	3	0.5848	0.0000	1	1	51829673	155287563	155287570	-0.05	-0.00003	HCD	MS2	1244362	75.8	44933	450566	10476	20190517_kirurgija_csf_tmy_ten1.raw	F3	134.8	147.8	143.8	39.9	86.7	32.6	44430	44306	44220	105.1		11018	1	FALSE	0.0001596	0.07072
High	Sequest HT (A2)	Unambiguous	[K].eFNAETFTFHADLcTLPEAEk.[Q]	N-Term(TMT6plex); C14(Carbamidomethyl); K21(TMT6plex)	4	6687188; 1418328547	6687188; 1104685307; 1418328547; 3319897	0	3	0.6783	0.0000	1	1	97682207	292845164	292844898	0.91	0.00089	HCD	MS2	0	25.0	80000	992588	34237	20190517_kirurgija_csf_tmy_ten1.raw	F3	57.7	51.4	51.6	44435	44454	9.0		44292	3.0	44374		16497	2	FALSE	0.0001596	0.0008472
High	Sequest HT (A2)	Unambiguous	[R].eLDcDDPETEQAALVAVDYINNHVLR.[G]	N-Term(TMT6plex); C4(Carbamidomethyl)	1	1418515495	1418515495	0	3	0.8131	0.0000	1	1	107686210	322857174	322856804	42005	0.00123	HCD	MS2	1700829	44361	80000	1344578	49464	20190517_kirurgija_csf_tmy_ten2.raw	F2	44397	44203	3.0	44338	44224	44384			38.0	44426		16163	1	FALSE	0.0001596	7.823e-08
High	Sequest HT (A2)	Unambiguous	[K].gDAGPAGPk.[G]	N-Term(TMT6plex); K9(TMT6plex)	2	1418338103	1418338103; 4960163	0	3	0.5135	0.0000	1	1	40990740	122770764	122770976	-1.73	-0.00071	HCD	MS2	6186966	53.1	80000	450395	10468	20190517_kirurgija_csf_tmy_ten1.raw	F3	118.2	66.8	55.3	49.9	92.2	44436	44240	44372	44401	56.0		21582	1	FALSE	0.0001596	0.0009754
High	Sequest HT (A2)	Unambiguous	[K].vFQLFSSTLGk.[D]	N-Term(TMT6plex); K11(TMT6plex)	1	928167632	928167632	0	2	0.5968	0.0000	1	1	84300351	168499975	168500381	-2.41	-0.00203	HCD	MS2	3415958	233.4	80000	993891	34294	20190517_kirurgija_csf_tmy_ten1.raw	F3	527.2	351.1	525.4	246.1	245.7	59.6	44347	56.2	48.4	242.6		26359	1	FALSE	0.0001596	0.01148
High	Sequest HT (A2)	Unambiguous	[K].vFQLFSSTLGk.[D]	N-Term(TMT6plex); K11(TMT6plex)	1	928167632	928167632	0	3	0.6693	0.0000	1	1	56234145	168500981	168500381	20515	0.00200	HCD	MS2	1486571	54.3	45260	994084	34303	20190517_kirurgija_csf_tmy_ten1.raw	F3	120.0	82.6	125.3	55.7	63.2	44422	44265	12.0	44296	48.4		30742	1	FALSE	0.0001596	0.05119
High	Sequest HT (A2)	Unambiguous	[K].dNTAGLHk.[S]	N-Term(TMT6plex); K8(TMT6plex)	3	1418241891	704000372; 1418241891; 345799905	0	3	0.3176	0.0000	1	1	43859036	131375654	131375777	-0.94	-0.00041	HCD	MS2	2896155	62.0	80000	449333	10420	20190517_kirurgija_csf_tmy_ten1.raw	F3	132.3	92.1	90.9	66.6	70.2	32.7	44302	44220	22.0	72.3		12086	1	FALSE	0.0001596	0.001401
High	Sequest HT (A2)	Unambiguous	[R].ePGcGccSVcAR.[L]	N-Term(TMT6plex); C4(Carbamidomethyl); C6(Carbamidomethyl); C7(Carbamidomethyl); C10(Carbamidomethyl)	1	1418342184	1418342184	0	2	0.6308	0.0000	1	1	82134304	164167880	164168032	-0.92	-0.00076	HCD	MS2	4647672	56.5	80000	448398	10379	20190517_kirurgija_csf_tmy_ten1.raw	F3	100.6	44408	44273		189.0	53.4	36.1	49.0	34.8	52.1		34700	1	FALSE	0.0001596	0.001339
High	Sequest HT (A2)	Unambiguous	[R].eDVRPDTPRDEck.[K]	N-Term(TMT6plex); C12(Carbamidomethyl); K13(TMT6plex)	2	1418510423; 928167632	1418510423; 928167632	1	3	0.5422	0.0000	1	1	69235792	207505922	207505917	0.02	0.00001	HCD	MS2	0	74.5	80000	447810	10352	20190517_kirurgija_csf_tmy_ten1.raw	F3	177.1	105.1	159.9	85.4	72.0	44369	44236	44398	44362	76.1		44411	2	FALSE	0.0001596	0.04692
High	Sequest HT (A2)	Unambiguous	[K].eFNAETFTFHADLcTLPEAEk.[Q]	N-Term(TMT6plex); C14(Carbamidomethyl); K21(TMT6plex)	4	6687188; 1418328547	6687188; 1104685307; 1418328547; 3319897	0	4	0.5224	0.0000	1	1	73287123	292846310	292844898	30042	0.00353	HCD	MS2	693561	44254	80000	994146	34306	20190517_kirurgija_csf_tmy_ten1.raw	F3	62.3	55.1	52.8	44435	44275	8.0	44260	44201	44293	44314		44533	2	FALSE	0.0001596	0.08795
High	Sequest HT (A2)	Unambiguous	[R].gLcSAcHNDLR.[G]	N-Term(TMT6plex); C3(Carbamidomethyl); C6(Carbamidomethyl)	1	928139154	928139154	0	3	0.5226	0.0000	1	1	51124893	153173223	153173070	1.00	0.00051	HCD	MS2	5673749	48.3	80000	447463	10337	20190517_kirurgija_csf_tmy_ten1.raw	F3	106.6	59.6	93.1	53.2	59.9	44212	44453	44208	44389	55.2		15738	1	FALSE	0.0001596	0.0006177
High	Sequest HT (A2)	Unambiguous	[K].lFDSDPITVmIPEAVSR.[N]	N-Term(TMT6plex); M10(Oxidation)	1	163954	163954	0	3	0.5081	0.0000	1	1	71237789	213511913	213512557	-3.02	-0.00215	HCD	MS2	5041344	36.2	80000	994419	34318	20190517_kirurgija_csf_tmy_ten1.raw	F3	75.5	70.6	47.2	39.4	39.6	44391	44448	44388	44327	42.2		44442	1	FALSE	0.0001596	0.005368
High	Sequest HT (A2)	Unambiguous	[K].gTQTQTEEEMTR.[Y]	N-Term(TMT6plex)	2	1418198922	1418198922; 1239976444	0	2	0.6401	0.0000	1	1	82039027	163977327	163977948	-3.79	-0.00311	HCD	MS2	1187819	33.0	80000	446560	10296	20190517_kirurgija_csf_tmy_ten1.raw	F3	58.4	44343	44340	35.0	47.8	44406	44392	28.0	44253	36.8		32540	1	FALSE	0.0001596	0.04905
High	Sequest HT (A2)	Unambiguous	[K].lLGNVLVcVLAHHFGk.[E]	N-Term(TMT6plex); C8(Carbamidomethyl); K16(TMT6plex)	2	227343817	227343817; 1418222274	0	4	0.6770	0.0000	1	1	55958596	223532202	223532002	0.89	0.00050	HCD	MS2	5393026	44251	80000	994556	34324	20190517_kirurgija_csf_tmy_ten1.raw	F3	49.3	93.5	34.8	44304	44240	44412	44379	44257		44339		20515	1	FALSE	0.0001596	4.56E-08
High	Sequest HT (A2)	Unambiguous	[K].vLDEFkPLVDEPQNLVk.[T]	N-Term(TMT6plex); K6(TMT6plex); K17(TMT6plex)	5	6687188; 1418328547	6687188; 1104685307; 1418328547; 2147092; 3319897	0	3	0.5975	0.0000	1	1	89086104	267056856	267056851	0.02	0.00002	HCD	MS2	1744316	45.7	80000	994853	34337	20190517_kirurgija_csf_tmy_ten1.raw	F3	100.0	94.3	92.2	52.0	34.9	44453	44203	44386	44232	46.3		4.00	2	FALSE	0.0001596	0.01243
High	Sequest HT (A2)	Unambiguous	[K].dYAGVFMDAGLALk.[T]	N-Term(TMT6plex); K14(TMT6plex)	2	1418218430	1418218430; 1239951704	0	3	0.6729	0.0000	1	1	64368975	192905470	192905559	-0.46	-0.00030	HCD	MS2	1934514	83.0	80000	992665	34240	20190517_kirurgija_csf_tmy_ten1.raw	F3	178.2	187.2	146.8	80.7	72.8	44405	44394	23.0	44214	77.1		11414	1	FALSE	0.0001596	0.005719
High	Sequest HT (A2)	Unambiguous	[R].DELPGDLPSLAADFVEDkEVck.[N]	K18(TMT6plex); C21(Carbamidomethyl); K22(TMT6plex)	5	6687188; 1418328547	6687188; 1104685307; 1418328547; 2147092; 3319897	1	3	0.7673	0.0000	1	1	96916899	290549242	290549051	0.66	0.00064	HCD	MS2	684251	33.7	80000	1344516	49461	20190517_kirurgija_csf_tmy_ten2.raw	F2	70.8	44327	44207	51.9	69.9	10.0	44443		63.7	42.9		44290	2	FALSE	0.0001596	0.0002106
High	Sequest HT (A2)	Unambiguous	[K].sWFEPLLEDMQR.[Q]	N-Term(TMT6plex)	2	3915605	57036446; 3915605	0	2	0.5852	0.0000	1	1	89045106	177989484	177989372	0.63	0.00056	HCD	MS2	24158	57.3	80000	1344496	49460	20190517_kirurgija_csf_tmy_ten2.raw	F2	162.8	33.4	51.0	42.2	95.7	44266	44237	44351	71.7	90.1		25600	1	FALSE	0.0001596	0.0001567
High	Sequest HT (A2)	Unambiguous	[R].vGAGAPVYMAAVLEYLTAEILELAGNAAR.[D]	N-Term(TMT6plex)	2	73981516	359321687; 73981516	0	4	0.6436	0.0000	1	1	79143647	316272406	316270704	14001	0.00426	HCD	MS2	8940588	44327	80000	1395797	51191	20190517_kirurgija_csf_tmy_ten1.raw	F3	44300	44403	44290	44413	44365	44449	44418		44207	44389		33329	1	FALSE	0.0001596	4.139e-07
High	Sequest HT (A2)	Unambiguous	[R].fQPLNFHDMFQPFFDMIHQAQQAMDVNLHR.[I]	N-Term(TMT6plex)	1	163954	163954	0	5	0.5875	0.0000	1	1	78718226	393188217	393188207	0.02	0.00002	HCD	MS2	841952	3.0	80000	1264963	46118	20190517_kirurgija_csf_tmy_ten2.raw	F2	44202	44318			44234	44291			44231	44381		43891	1	FALSE	0.0001596	0.001342
High	Sequest HT (A2)	Unambiguous	[K].eFNAETFTFHADLcTLPEAEk.[Q]	N-Term(TMT6plex); C14(Carbamidomethyl); K21(TMT6plex)	4	6687188; 1418328547	6687188; 1104685307; 1418328547; 3319897	0	3	0.7357	0.0000	1	1	97682384	292845696	292844898	26696	0.00266	HCD	MS2	309155	44211	80000	1264567	46101	20190517_kirurgija_csf_tmy_ten2.raw	F2	44432	44202	44412	21.0	33.4	44204			44377	44308		12114	2	FALSE	0.0001596	0.02125
High	Sequest HT (A2)	Unambiguous	[R].mScADDFLSVVLNR.[L]	N-Term(TMT6plex); C3(Carbamidomethyl)	2	1418328547	1418328547; 3319897	0	2	0.7867	0.0000	1	1	92846551	185592373	185592437	-0.34	-0.00032	HCD	MS2	0	94.1	9049	1017352	35288	20190517_kirurgija_csf_tmy_ten1.raw	F3	141.3	243.3	174.8	169.5	33.8	44358		44226	44301	121.5		44505	1	FALSE	0.0001596	2.082e-05
High	Sequest HT (A2)	Unambiguous	[R].nLDLDSIIAEVk.[A]	N-Term(TMT6plex); K12(TMT6plex)	5	345791839	345791839; 1418221473; 545545386; 345791910; 1418221475	0	3	0.3286	0.0000	1	1	59668903	178805253	178805189	0.36	0.00022	HCD	MS2	3470314	45.9	80000	1017966	35313	20190517_kirurgija_csf_tmy_ten1.raw	F3	56.5	66.5	77.6	31.9	61.6		75.3		38.0	51.5		18323	1	FALSE	0.0001596	0.02218
High	Sequest HT (A2)	Unambiguous	[K].dVFLGTFLYEYSR.[R]	N-Term(TMT6plex)	2	1418328547	1418328547; 2147092	0	2	0.5950	0.0000	1	1	91997985	183895242	183895262	-0.11	-0.00010	HCD	MS2	2931754	44370	80000	1263550	46057	20190517_kirurgija_csf_tmy_ten2.raw	F2	34.0	44327	44418	44436	54.9	44449	44350		48.7	32.5		44256	1	FALSE	0.0001596	0.01001
High	Sequest HT (A2)	Unambiguous	[K].dVFLGTFLYEYSR.[R]	N-Term(TMT6plex)	2	1418328547	1418328547; 2147092	0	3	0.7164	0.0000	1	1	61365563	183895233	183895262	-0.15	-0.00009	HCD	MS2	2364814	44263	80000	1263053	46035	20190517_kirurgija_csf_tmy_ten2.raw	F2	44213	44318	44441	44296	44215	44349			44333	44266		44231	1	FALSE	0.0001596	0.03734
High	Sequest HT (A2)	Unambiguous	[R].sAGWNIPmGLLYWk.[L]	N-Term(TMT6plex); M8(Oxidation); K14(TMT6plex)	2	1418510423; 928167632	1418510423; 928167632	0	3	0.6295	0.0000	1	1	70405794	211015927	211015597	20455	0.00110	HCD	MS2	2687443	50.1	80000	1018065	35316	20190517_kirurgija_csf_tmy_ten1.raw	F3	105.4	84.9	108.3	49.3	49.9	44393	44448	44358	44386	55.2		44319	2	FALSE	0.0001596	0.03728
High	Sequest HT (A2)	Unambiguous	[R].eIPSGISILLLGVAYFk.[G]	N-Term(TMT6plex); K17(TMT6plex)	2	545510243	119637837; 545510243	0	3	0.5528	0.0000	1	1	76013118	227837900	227838266	-1.61	-0.00122	HCD	MS2	3637899	44307	80000	1260754	45940	20190517_kirurgija_csf_tmy_ten2.raw	F2	52.7	44425	44300	44331	45.1	44293	4.0		44467	44375		44381	1	FALSE	0.0001596	0.0001252
High	Sequest HT (A2)	Unambiguous	[R].wEGPLSVAVFAATk.[E]	N-Term(TMT6plex); K14(TMT6plex)	1	928161314	928161314	0	3	0.7169	0.0000	1	1	64537651	193411497	193411516	-0.09	-0.00006	HCD	MS2	0	44316	80000	1018378	35328	20190517_kirurgija_csf_tmy_ten1.raw	F3	70.9	45.2	35.8	33.2	43.8	44327	44384	44298	44206	33.1		11414	1	FALSE	0.0001596	0.002033
High	Sequest HT (A2)	Unambiguous	[R].fQPLNFHDMFQPFFDMIHQAQQAMDVNLHR.[I]	N-Term(TMT6plex)	1	163954	163954	0	5	0.6278	0.0000	1	1	78718273	393188457	393188207	0.63	0.00050	HCD	MS2	7127231	44442	80000	1259935	45904	20190517_kirurgija_csf_tmy_ten2.raw	F2	44294	44413		44411	44351	4.0			44234	44443		34759	1	FALSE	0.0001596	4.317e-05
High	Sequest HT (A2)	Unambiguous	[R].fFDSFGDLSTPDAVMSNAk.[V]	N-Term(TMT6plex); K19(TMT6plex)	5	227343817; 1101972892	227343817; 103484123; 1418222276; 1101972892; 1418222274	0	3	0.6644	0.0000	1	1	83642288	250725408	250725285	0.49	0.00041	HCD	MS2	8563077	81.7	80000	1019292	35365	20190517_kirurgija_csf_tmy_ten1.raw	F3	152.9	263.2	166.7	56.9	41.3	44310	44355	12.0	44295	81.3		15067	2	FALSE	0.0001596	0.002259
High	Sequest HT (A2)	Unambiguous	[K].dVFLGTFLYEYSR.[R]	N-Term(TMT6plex)	2	1418328547	1418328547; 2147092	0	2	0.6761	0.0000	1	1	91997903	183895079	183895262	-0.99	-0.00091	HCD	MS2	1441276	27.0	80000	1258435	45842	20190517_kirurgija_csf_tmy_ten2.raw	F2	43.4	44239	44237	33.3	58.8	44392	44200		54.8	37.3		43160	1	FALSE	0.0001596	0.0001529
High	Sequest HT (A2)	Unambiguous	[K].sQcLAEVERDELPGDLPSLAADFVEDk.[E]	N-Term(TMT6plex); C3(Carbamidomethyl); K27(TMT6plex)	5	6687188; 1418328547	6687188; 1104685307; 1418328547; 2147092; 3319897	1	3	0.7534	0.0000	1	1	115458962	346175431	346175104	0.94	0.00109	HCD	MS2	0	106.1	37748	1019595	35378	20190517_kirurgija_csf_tmy_ten1.raw	F3	233.2	177.1	216.6	78.3	81.8	35.5	44458	44369	44467	166.9		16984	2	FALSE	0.0001596	5.654e-11
High	Sequest HT (A2)	Unambiguous	[K].dVFLGTFLYEYSR.[R]	N-Term(TMT6plex)	2	1418328547	1418328547; 2147092	0	3	0.6804	0.0000	1	1	61365594	183895327	183895262	0.35	0.00022	HCD	MS2	1157994	44205	80000	1257977	45822	20190517_kirurgija_csf_tmy_ten2.raw	F2	44242	44351	44349	44391	44396				44250	44266		41365	1	FALSE	0.0001596	0.006466
High	Sequest HT (A2)	Unambiguous	[R].SSFSPAANVLLSPLSVATALSALSLGAEQR.[T]		2	545510243	119637837; 545510243	0	3	0.5593	0.0000	1	1	98653697	295759637	295759423	0.72	0.00071	HCD	MS2	6541356	44320	80000	1257900	45819	20190517_kirurgija_csf_tmy_ten2.raw	F2	44235	44413	44380		44445	44414			44382	44235	NoQuanLabels	25600	1	FALSE	0.0001596	5.35E-06
High	Sequest HT (A2)	Unambiguous	[K].mDTWLYLGYEYVTALR.[N]	N-Term(TMT6plex)	2	1418510423; 928167632	1418510423; 928167632	0	3	0.6840	0.0000	1	1	74171586	222313303	222313574	-1.22	-0.00091	HCD	MS2	2154765	44203	80000	1257003	45780	20190517_kirurgija_csf_tmy_ten2.raw	F2	44328	44288	44441	44203	44303	44443			44421	44296		46082	2	FALSE	0.0001596	0.0002237
High	Sequest HT (A2)	Unambiguous	[R].iLLQGTPVAQmVEDAIDGDR.[L]	N-Term(TMT6plex); M11(Oxidation)	2	1418218430	1418218430; 1239951704	0	3	0.7770	0.0000	1	1	79608641	238624467	238624854	-1.62	-0.00129	HCD	MS2	3623404	37.9	80000	1019711	35383	20190517_kirurgija_csf_tmy_ten1.raw	F3	84.8	85.3	59.0	33.3	33.4	44265	44326	44293	44236	45.8		14001	1	FALSE	0.0001596	0.0005557
High	Sequest HT (A2)	Unambiguous	[R].eIPSGISILLLGVAYFk.[G]	N-Term(TMT6plex); K17(TMT6plex)	2	545510243	119637837; 545510243	0	3	0.6677	0.0000	1	1	76013191	227838117	227838266	-0.66	-0.00050	HCD	MS2	4133463	44388	80000	1255519	45716	20190517_kirurgija_csf_tmy_ten2.raw	F2	34.8	44237	44382	10.0	44245	44321			44454	44363		41334	1	FALSE	0.0001596	0.0006578
High	Sequest HT (A2)	Unambiguous	[R].fQPLNFHDMFQPFFDMIHQAQQAMDVNLHR.[I]	N-Term(TMT6plex)	1	163954	163954	0	5	0.7338	0.0000	1	1	78718187	393188025	393188207	-0.46	-0.00037	HCD	MS2	3543905	44291	80000	1254854	45690	20190517_kirurgija_csf_tmy_ten2.raw	F2	44244	44292		44319	44383	44289			44203	44448		11475	1	FALSE	0.0001596	8.756e-10
High	Sequest HT (A2)	Unambiguous	[K].eFNAETFTFHADLcTLPEAEk.[Q]	N-Term(TMT6plex); C14(Carbamidomethyl); K21(TMT6plex)	4	6687188; 1418328547	6687188; 1104685307; 1418328547; 3319897	0	3	0.5837	0.0000	1	1	97682037	292844655	292844898	-0.83	-0.00081	HCD	MS2	1980686	44360	80000	1254317	45668	20190517_kirurgija_csf_tmy_ten2.raw	F2	44339	8.0	44352	44212	44430	44264			27.0	44309		16469	2	FALSE	0.0001596	0.01965
High	Sequest HT (A2)	Unambiguous	[K].dVFLGTFLYEYSR.[R]	N-Term(TMT6plex)	2	1418328547	1418328547; 2147092	0	2	0.7228	0.0000	1	1	91997993	183895258	183895262	-0.02	-0.00002	HCD	MS2	4651288	44433	80000	1253241	45623	20190517_kirurgija_csf_tmy_ten2.raw	F2	32.7	44423	44416	44226	58.1	44419	44230		57.9	39.1		31472	1	FALSE	0.0001596	0.0008658
High	Sequest HT (A2)	Unambiguous	[K].dVFLGTFLYEYSR.[R]	N-Term(TMT6plex)	2	1418328547	1418328547; 2147092	0	3	0.6952	0.0000	1	1	61365564	183895237	183895262	-0.13	-0.00008	HCD	MS2	1487246	44265	80000	1252860	45608	20190517_kirurgija_csf_tmy_ten2.raw	F2	44272	44357	44258	44357	44251	44229			19.0	16.0		43922	1	FALSE	0.0001596	0.02919
High	Sequest HT (A2)	Unambiguous	[K].tVMGDFGAFVEk.[C]	N-Term(TMT6plex); K12(TMT6plex)	4	6687188; 1418328547	6687188; 1104685307; 1418328547; 3319897	0	3	0.5551	0.0000	1	1	58698823	175895013	175895006	0.04	0.00002	HCD	MS2	5380682	44222	80000	1019869	35390	20190517_kirurgija_csf_tmy_ten1.raw	F3	54.7	58.5	53.4	44340	44397	44354	6.0	44291	44200	26.0		13181	2	FALSE	0.0001596	0.0009058
High	Sequest HT (A2)	Unambiguous	[K].nYQEAkDVFLGTFLYEYSR.[R]	N-Term(TMT6plex); K6(TMT6plex)	2	1418328547	1418328547; 2147092	1	3	0.6765	0.0000	1	1	93448900	280145245	280145505	-0.93	-0.00087	HCD	MS2	0	67.3	80000	1016997	35274	20190517_kirurgija_csf_tmy_ten1.raw	F3	109.5	184.3	111.5	104.5	36.0	44421	44443	44242	14.0	78.9		44320	1	FALSE	0.0001596	8.584e-05
High	Sequest HT (A2)	Unambiguous	[K].eFNAETFTFHADLcTLPEAEk.[Q]	N-Term(TMT6plex); C14(Carbamidomethyl); K21(TMT6plex)	4	6687188; 1418328547	6687188; 1104685307; 1418328547; 3319897	0	4	0.5660	0.0000	1	1	73286650	292844417	292844898	-1.64	-0.00120	HCD	MS2	356393	44330	80000	1252375	45587	20190517_kirurgija_csf_tmy_ten2.raw	F2	44281	44217	44200	13.0	32.2	44381			44373	44332		43160	2	FALSE	0.0001596	0.01674
High	Sequest HT (A2)	Unambiguous	[R].DELPGDLPSLAADFVEDkEVck.[N]	K18(TMT6plex); C21(Carbamidomethyl); K22(TMT6plex)	5	6687188; 1418328547	6687188; 1104685307; 1418328547; 2147092; 3319897	1	4	0.6852	0.0000	1	1	72712806	290549042	290549051	-0.03	-0.00002	HCD	MS2	1973532	142.5	47255	1016389	35247	20190517_kirurgija_csf_tmy_ten1.raw	F3	306.4	272.1	319.5	209.0	88.5	44434	44452	29.2	44300	145.2		21671	2	FALSE	0.0001596	0.0003916
High	Sequest HT (A2)	Unambiguous	[K].lSFQGESAGLLRPGADATLVcVAPLSGVDFQLR.[Q]	N-Term(TMT6plex); C21(Carbamidomethyl)	2	545487024	1418297237; 545487024	0	3	0.6460	0.0000	1	1	122532311	367395479	367395733	-0.69	-0.00085	HCD	MS2	0	44374	80000	1015754	35221	20190517_kirurgija_csf_tmy_ten1.raw	F3	40.7	53.7	48.1	33.7	33.6	4.0	44292	44357	44321	39.6		31837	1	FALSE	0.0001596	6.2E-09
High	Sequest HT (A2)	Unambiguous	[K].dVFLGTFLYEYSR.[R]	N-Term(TMT6plex)	2	1418328547	1418328547; 2147092	0	3	0.7066	0.0000	1	1	61365548	183895190	183895262	-0.39	-0.00024	HCD	MS2	934859	44383	80000	1278284	46679	20190517_kirurgija_csf_tmy_ten2.raw	F2	44448		44289	44206	20.0				44391	44355		33664	1	FALSE	0.0001596	0.006852
High	Sequest HT (A2)	Unambiguous	[R].tPAAETLSQLGQTLQSLk.[T]	N-Term(TMT6plex); K18(TMT6plex)	2	1418248052	73964857; 1418248052	0	3	0.4693	0.0000	1	1	78211980	234434485	234434880	-1.68	-0.00131	HCD	MS2	2827336	40.9	80000	1012239	35103	20190517_kirurgija_csf_tmy_ten1.raw	F3	80.8	65.0	65.1	42.5	47.8	44460	44423	12.0	18.0	40.1		46082	1	FALSE	0.0001596	0.03613
High	Sequest HT (A2)	Unambiguous	[R].mScADDFLSVVLNR.[L]	N-Term(TMT6plex); C3(Carbamidomethyl)	2	1418328547	1418328547; 3319897	0	3	0.4916	0.0000	1	1	61931270	185592354	185592437	-0.45	-0.00028	HCD	MS2	5334104	44444	80000	1277215	46636	20190517_kirurgija_csf_tmy_ten2.raw	F2	44267		44411	44264	44269				44328	44292		28856	1	FALSE	0.0001596	0.0009278
High	Sequest HT (A2)	Unambiguous	[K].tVMGDFGAFVEk.[C]	N-Term(TMT6plex); K12(TMT6plex)	4	6687188; 1418328547	6687188; 1104685307; 1418328547; 3319897	0	3	0.5482	0.0000	1	1	58698873	175895163	175895006	0.89	0.00052	HCD	MS2	334133	12.0	80000	1276975	46625	20190517_kirurgija_csf_tmy_ten2.raw	F2	44466	44380	3.0	44453	44434				26.0	44272		46784	2	FALSE	0.0001596	0.001647
High	Sequest HT (A2)	Unambiguous	[R].fFDSFGDLSTPDAVMSNAk.[V]	N-Term(TMT6plex); K19(TMT6plex)	5	227343817; 1101972892	227343817; 103484123; 1418222276; 1101972892; 1418222274	0	3	0.7747	0.0000	1	1	83642239	250725262	250725285	-0.09	-0.00007	HCD	MS2	2789998	135.8	14176	1014131	35160	20190517_kirurgija_csf_tmy_ten1.raw	F3	174.9	597.5	345.6	63.1	44438	4.0	44379	44414		132.9		17685	2	FALSE	0.0001596	0.0002258
High	Sequest HT (A2)	Unambiguous	[K].sQcLAEVERDELPGDLPSLAADFVEDk.[E]	N-Term(TMT6plex); C3(Carbamidomethyl); K27(TMT6plex)	5	6687188; 1418328547	6687188; 1104685307; 1418328547; 2147092; 3319897	1	3	0.7116	0.0000	1	1	115458877	346175175	346175104	0.21	0.00024	HCD	MS2	1126488	135.0	11622	1014425	35171	20190517_kirurgija_csf_tmy_ten1.raw	F3	293.6	244.1	266.4	96.6	109.1	46.7	44332	34.3	44377	212.3		33025	2	FALSE	0.0001596	8.758e-11
High	Sequest HT (A2)	Unambiguous	[R].wVQTLSDQVQEGVLNTQVTQELTALMDETMk.[E]	N-Term(TMT6plex); K31(TMT6plex)	2	3915605	57036446; 3915605	0	5	0.6037	0.0000	1	1	79961683	399405503	399405534	-0.08	-0.00006	HCD	MS2	3806529	44324	80000	1274193	46509	20190517_kirurgija_csf_tmy_ten2.raw	F2	23.0	44294	44451	44381	10.0	44379			44206	44299		29646	1	FALSE	0.0001596	4.196e-05
High	Sequest HT (A2)	Unambiguous	[R].wVQTLSDQVQEGVLNTQVTQELTALMDETMk.[E]	N-Term(TMT6plex); K31(TMT6plex)	2	3915605	57036446; 3915605	0	3	0.8010	0.0000	1	1	133201996	399404534	399405534	-2.50	-0.00333	HCD	MS2	0	44269	80000	1274076	46504	20190517_kirurgija_csf_tmy_ten2.raw	F2	49.3	44425	44425	44296	44416				44453	44310		35916	1	FALSE	0.0001596	2.684e-07
High	Sequest HT (A2)	Unambiguous	[K].eFNAETFTFHADLcTLPEAEk.[Q]	N-Term(TMT6plex); C14(Carbamidomethyl); K21(TMT6plex)	4	6687188; 1418328547	6687188; 1104685307; 1418328547; 3319897	0	4	0.6842	0.0000	1	1	73286708	292844649	292844898	-0.85	-0.00062	HCD	MS2	1863897	44266	80000	1273797	46492	20190517_kirurgija_csf_tmy_ten2.raw	F2	44427	44297	44411	44418	44220	44379	44441		44217	44243		44289	2	FALSE	0.0001596	0.05968
High	Sequest HT (A2)	Unambiguous	[K].dVFLGTFLYEYSR.[R]	N-Term(TMT6plex)	2	1418328547	1418328547; 2147092	0	2	0.6541	0.0000	1	1	91998020	183895311	183895262	0.27	0.00025	HCD	MS2	8504208	44429	80000	1273700	46488	20190517_kirurgija_csf_tmy_ten2.raw	F2	32.5	44329	44383	31.9	44.9	44355			45.8	34.5		16132	1	FALSE	0.0001596	0.01008
High	Sequest HT (A2)	Unambiguous	[R].wVQTLSDQVQEGVLNTQVTQELTALMDETMk.[E]	N-Term(TMT6plex); K31(TMT6plex)	2	3915605	57036446; 3915605	0	4	0.7115	0.0000	1	1	99926929	399405534	399405534	0.00	0.00000	HCD	MS2	183212	31.4	80000	1273239	46470	20190517_kirurgija_csf_tmy_ten2.raw	F2	95.8	42.5	44.0	44309	44462	44321			44312	52.5		44475	1	FALSE	0.0001596	1.157e-07
High	Sequest HT (A2)	Unambiguous	[K].dVFLGTFLYEYSR.[R]	N-Term(TMT6plex)	2	1418328547	1418328547; 2147092	0	3	0.7010	0.0000	1	1	61365604	183895357	183895262	0.52	0.00032	HCD	MS2	9672261	44354	80000	1273219	46469	20190517_kirurgija_csf_tmy_ten2.raw	F2	44298	44203		9.0	44427				44214	44325		43191	1	FALSE	0.0001596	0.01456
High	Sequest HT (A2)	Unambiguous	[R].sSFSPAANVLLSPLSVATALSALSLGAEQR.[T]	N-Term(TMT6plex)	2	545510243	119637837; 545510243	0	4	0.7288	0.0000	1	1	79744500	318675816	318675716	0.31	0.00025	HCD	MS2	2021904	44291	80000	1273004	46460	20190517_kirurgija_csf_tmy_ten2.raw	F2	44238	44200		44442	44386	44202			44326	44447		28976	1	FALSE	0.0001596	7.665e-08
High	Sequest HT (A2)	Unambiguous	[R].lADLASDLLLQYLLQGGAR.[Q]	N-Term(TMT6plex)	2	1418307311	1418307311; 928136400	0	3	0.6015	0.0000	1	1	75376910	225929274	225929100	0.77	0.00058	HCD	MS2	0	7.0	80000	1272541	46441	20190517_kirurgija_csf_tmy_ten2.raw	F2	44239	44446		44262	44420	44352			14.0	44326		22313	1	FALSE	0.0001596	0.01721
High	Sequest HT (A2)	Unambiguous	[K].tVMGDFGAFVEk.[C]	N-Term(TMT6plex); K12(TMT6plex)	4	6687188; 1418328547	6687188; 1104685307; 1418328547; 3319897	0	2	0.3662	0.0000	1	1	87997890	175895052	175895006	0.26	0.00023	HCD	MS2	3602688	44272	80000	1272207	46427	20190517_kirurgija_csf_tmy_ten2.raw	F2	32.5	44323	44380	44337	35.9	44240			37.7	21.0		15342	2	FALSE	0.0001596	0.00203
High	Sequest HT (A2)	Unambiguous	[K].tVMGDFGAFVEk.[C]	N-Term(TMT6plex); K12(TMT6plex)	4	6687188; 1418328547	6687188; 1104685307; 1418328547; 3319897	0	3	0.6157	0.0000	1	1	58698855	175895111	175895006	0.59	0.00035	HCD	MS2	3124164	44206	80000	1271846	46411	20190517_kirurgija_csf_tmy_ten2.raw	F2	44216	44198	44350	10.0	44369		44349		24.0	44362		20121	2	FALSE	0.0001596	0.000423
High	Sequest HT (A2)	Unambiguous	[K].vLDEFkPLVDEPQNLVk.[T]	N-Term(TMT6plex); K6(TMT6plex); K17(TMT6plex)	5	6687188; 1418328547	6687188; 1104685307; 1418328547; 2147092; 3319897	0	3	0.4455	0.0000	1	1	89085900	267056246	267056851	-2.27	-0.00202	HCD	MS2	1564448	44210	80000	1270812	46370	20190517_kirurgija_csf_tmy_ten2.raw	F2	44466	44205	44381	44240	44250	9.0		2.0	44406	44460		44229	2	FALSE	0.0001596	0.001974
High	Sequest HT (A2)	Unambiguous	[K].sQcLAEVERDELPGDLPSLAADFVEDk.[E]	N-Term(TMT6plex); C3(Carbamidomethyl); K27(TMT6plex)	5	6687188; 1418328547	6687188; 1104685307; 1418328547; 2147092; 3319897	1	4	0.6726	0.0000	1	1	86619264	346174874	346175104	-0.66	-0.00057	HCD	MS2	2494017	80.8	7503	1014901	35187	20190517_kirurgija_csf_tmy_ten1.raw	F3	168.1	152.5	153.4	64.9	62.4	44403	44450	18.0	20.0	129.7		44382	2	FALSE	0.0001596	8.616e-08
High	Sequest HT (A2)	Unambiguous	[R].sSFSPAANVLLSPLSVATALSALSLGAEQR.[T]	N-Term(TMT6plex)	2	545510243	119637837; 545510243	0	3	0.7492	0.0000	1	1	106292046	318674683	318675716	-3.24	-0.00344	HCD	MS2	1266944	44443	80000	1269875	46332	20190517_kirurgija_csf_tmy_ten2.raw	F2	44420	44352		44380	44384	44258			44323	44294		44475	1	FALSE	0.0001596	7.522e-11
High	Sequest HT (A2)	Unambiguous	[K].eFNAETFTFHADLcTLPEAEk.[Q]	N-Term(TMT6plex); C14(Carbamidomethyl); K21(TMT6plex)	4	6687188; 1418328547	6687188; 1104685307; 1418328547; 3319897	0	4	0.6074	0.0000	1	1	73286738	292844770	292844898	-0.44	-0.00032	HCD	MS2	3626664	44418	80000	1268720	46281	20190517_kirurgija_csf_tmy_ten2.raw	F2	44301	29.2		44354	44337		4.0		44361	44301		25600	2	FALSE	0.0001596	0.0001664
High	Sequest HT (A2)	Unambiguous	[K].dVFLGTFLYEYSR.[R]	N-Term(TMT6plex)	2	1418328547	1418328547; 2147092	0	2	0.7532	0.0000	1	1	91997987	183895247	183895262	-0.08	-0.00008	HCD	MS2	1178968	44275	80000	1268644	46278	20190517_kirurgija_csf_tmy_ten2.raw	F2	44341	44234	44238	44249	48.4	44360			45.5	44284		32568	1	FALSE	0.0001596	7.538e-05
High	Sequest HT (A2)	Unambiguous	[K].dVFLGTFLYEYSR.[R]	N-Term(TMT6plex)	2	1418328547	1418328547; 2147092	0	3	0.7201	0.0000	1	1	61365544	183895177	183895262	-0.46	-0.00028	HCD	MS2	1678392	44263	80000	1268169	46259	20190517_kirurgija_csf_tmy_ten2.raw	F2	44299	44382	44442	44359	44306				44243	44387		34029	1	FALSE	0.0001596	0.0004103
High	Sequest HT (A2)	Unambiguous	[R].DELPGDLPSLAADFVEDkEVck.[N]	K18(TMT6plex); C21(Carbamidomethyl); K22(TMT6plex)	5	6687188; 1418328547	6687188; 1104685307; 1418328547; 2147092; 3319897	1	3	0.7682	0.0000	1	1	96916868	290549147	290549051	0.33	0.00032	HCD	MS2	0	120.8	19607	1015731	35220	20190517_kirurgija_csf_tmy_ten1.raw	F3	261.0	226.7	270.1	180.0	71.1	44343	44387	44433	44209	121.8		33359	2	FALSE	0.0001596	3.635e-05
High	Sequest HT (A2)	Unambiguous	[R].mScADDFLSVVLNR.[L]	N-Term(TMT6plex); C3(Carbamidomethyl)	2	1418328547	1418328547; 3319897	0	3	0.7221	0.0000	1	1	61931298	185592439	185592437	0.01	0.00001	HCD	MS2	1696525	44306	1362	1015830	35224	20190517_kirurgija_csf_tmy_ten1.raw	F3	34.1	56.5	35.5	38.9		44257		44230	44383	44223		14336	1	FALSE	0.0001596	0.0005435
High	Sequest HT (A2)	Unambiguous	[K].sQcLAEVERDELPGDLPSLAADFVEDk.[E]	N-Term(TMT6plex); C3(Carbamidomethyl); K27(TMT6plex)	5	6687188; 1418328547	6687188; 1104685307; 1418328547; 2147092; 3319897	1	4	0.6882	0.0000	1	1	86619276	346174923	346175104	-0.52	-0.00045	HCD	MS2	3410918	63.1	40203	1020021	35397	20190517_kirurgija_csf_tmy_ten1.raw	F3	141.7	130.4	97.1	55.4	49.2	44403	44291	44396	44266	93.9		21306	2	FALSE	0.0001596	3.471e-06
High	Sequest HT (A2)	Unambiguous	[R].aAcAQLSDFLQEYGTQGcQV.[-]	N-Term(TMT6plex); C3(Carbamidomethyl); C18(Carbamidomethyl)	2	1418290456	1239928570; 1418290456	0	3	0.6809	0.0000	1	1	82572165	247515040	247514818	0.90	0.00074	HCD	MS2	3027934	45.3	80000	1020077	35399	20190517_kirurgija_csf_tmy_ten1.raw	F3	96.0	81.9	53.7	37.1	47.0	35.9	44426	44271	44458	46.7		42856	1	FALSE	0.0001596	2.4E-06
High	Sequest HT (A2)	Unambiguous	[K].mDTWLYLGYEYVTALR.[N]	N-Term(TMT6plex)	2	1418510423; 928167632	1418510423; 928167632	0	3	0.6851	0.0000	1	1	74171598	222313338	222313574	-1.06	-0.00079	HCD	MS2	6288099	44326	80000	1251885	45566	20190517_kirurgija_csf_tmy_ten2.raw	F2	44337	44442		44241	44254	44353			44369	44355		45413	2	FALSE	0.0001596	3.124e-05
High	Sequest HT (A2)	Unambiguous	[K].dVFLGTFLYEYSR.[R]	N-Term(TMT6plex)	2	1418328547	1418328547; 2147092	0	3	0.6700	0.0000	1	1	61365530	183895135	183895262	-0.69	-0.00042	HCD	MS2	0	44384	80000	1237631	44952	20190517_kirurgija_csf_tmy_ten2.raw	F2	44421	44350		44446	44429				44393	44451		4.00	1	FALSE	0.0001596	0.01464
High	Sequest HT (A2)	Unambiguous	[K].eFNAETFTFHADLcTLPEAEk.[Q]	N-Term(TMT6plex); C14(Carbamidomethyl); K21(TMT6plex)	4	6687188; 1418328547	6687188; 1104685307; 1418328547; 3319897	0	4	0.6143	0.0000	1	1	73286717	292844684	292844898	-0.73	-0.00054	HCD	MS2	6821426	44266	80000	1236977	44925	20190517_kirurgija_csf_tmy_ten2.raw	F2	44431	44411	44443	44357	44282	44201			44250	44210		34001	2	FALSE	0.0001596	0.02349
High	Sequest HT (A2)	Unambiguous	[K].tVMGDFGAFVEk.[C]	N-Term(TMT6plex); K12(TMT6plex)	4	6687188; 1418328547	6687188; 1104685307; 1418328547; 3319897	0	3	0.5714	0.0000	1	1	58698906	175895262	175895006	16438	0.00085	HCD	MS2	1157612	44239	80000	1236932	44923	20190517_kirurgija_csf_tmy_ten2.raw	F2	27.0	44319	44443	44301	44404				44314	15.0		13912	2	FALSE	0.0001596	0.001761
High	Sequest HT (A2)	Unambiguous	[R].aQLTPLPPSTYVEFAVAATDcVAAEVTDPAk.[C]	N-Term(TMT6plex); C21(Carbamidomethyl); K31(TMT6plex)	1	1418515495	1418515495	0	3	0.7868	0.0000	1	1	123098099	369092842	369093409	-1.54	-0.00189	HCD	MS2	0	69.9	80000	1236616	44911	20190517_kirurgija_csf_tmy_ten2.raw	F2	144.6	23.0	35.1	96.8	154.5	44416	44421		140.9	81.1		27211	1	FALSE	0.0001596	6.227e-10
High	Sequest HT (A2)	Unambiguous	[R].aQLTPLPPSTYVEFAVAATDcVAAEVTDPAk.[C]	N-Term(TMT6plex); C21(Carbamidomethyl); K31(TMT6plex)	1	1418515495	1418515495	0	5	0.5901	0.0000	1	1	73899252	369093351	369093409	-0.16	-0.00012	HCD	MS2	2312667	47.8	80000	1236477	44905	20190517_kirurgija_csf_tmy_ten2.raw	F2	96.5	44453	44280	72.5	109.0	44234	44262		91.2	53.9		44320	1	FALSE	0.0001596	0.009415
High	Sequest HT (A2)	Unambiguous	[K].fDLVPVPPNLYGDFFTGDAYVILk.[T]	N-Term(TMT6plex); K24(TMT6plex)	4	1418322411	1239925762; 1418322411; 1418322415; 1418322413	0	3	0.6699	0.0000	1	1	105357855	315872110	315872183	-0.23	-0.00024	HCD	MS2	9774246	30.0	80000	1236277	44896	20190517_kirurgija_csf_tmy_ten2.raw	F2	87.9	44363	44460	44393	69.4	44203	4.0	44289	32.9	40.1		42095	1	FALSE	0.0001596	4.917e-05
High	Sequest HT (A2)	Unambiguous	[K].eFNAETFTFHADLcTLPEAEk.[Q]	N-Term(TMT6plex); C14(Carbamidomethyl); K21(TMT6plex)	4	6687188; 1418328547	6687188; 1104685307; 1418328547; 3319897	0	4	0.6174	0.0000	1	1	73286911	292845461	292844898	33604	0.00141	HCD	MS2	0	44298	80000	1236018	44885	20190517_kirurgija_csf_tmy_ten2.raw	F2	44342	4.0	9.0	44330	44343	44380	3.0		44245	44244		44503	2	FALSE	0.0001596	0.01574
High	Sequest HT (A2)	Unambiguous	[K].yFDMWGGDVAPFIEFLk.[S]	N-Term(TMT6plex); K17(TMT6plex)	1	1418269977	1418269977	0	3	0.6564	0.0000	1	1	83176923	249329313	249329286	0.11	0.00009	HCD	MS2	5977872	44209	80000	1235962	44883	20190517_kirurgija_csf_tmy_ten2.raw	F2	44310	44211	44267	44258	44431	44264			44430	44336		21582	1	FALSE	0.0001596	0.0006332
High	Sequest HT (A2)	Unambiguous	[R].mScADDFLSVVLNR.[L]	N-Term(TMT6plex); C3(Carbamidomethyl)	2	1418328547	1418328547; 3319897	0	3	0.5707	0.0000	1	1	61931232	185592241	185592437	-1.05	-0.00065	HCD	MS2	591939	8.0	80000	1235842	44879	20190517_kirurgija_csf_tmy_ten2.raw	F2	44209	3.0	44442	44419	44363	44380			44332	44388		30682	1	FALSE	0.0001596	0.001531
High	Sequest HT (A2)	Unambiguous	[R].aQLTPLPPSTYVEFAVAATDcVAAEVTDPAk.[C]	N-Term(TMT6plex); C21(Carbamidomethyl); K31(TMT6plex)	1	1418515495	1418515495	0	4	0.7385	0.0000	1	1	92349009	369093855	369093409	44197	0.00112	HCD	MS2	0.5098134	58.5	37774	1235760	44875	20190517_kirurgija_csf_tmy_ten2.raw	F2	116.8	44245	32.7	83.7	133.5	44449	44445		115.1	67.5		24228	1	FALSE	0.0001596	2.433e-06
High	Sequest HT (A2)	Unambiguous	[K].gMLMGEVMSAVLSQEGIDILTHLPk.[G]	N-Term(TMT6plex); K25(TMT6plex)	2	1418321303	1418321303; 1239925760	0	4	0.6520	0.0000	1	1	78267576	312768121	312769696	-5.03	-0.00394	HCD	MS2	5697044	8.0	80000	1235424	44861	20190517_kirurgija_csf_tmy_ten2.raw	F2	44352	3.0	44349	44300	44208	44386			44426	44241		18295	1	FALSE	0.0001596	0.03451
High	Sequest HT (A2)	Unambiguous	[K].ecQEVVDTYGSSILSILLQEASPELVcR.[M]	N-Term(TMT6plex); C2(Carbamidomethyl); C27(Carbamidomethyl)	6	545495176	545495178; 545495176; 1418325065; 73952852; 545495181; 545495183	0	3	0.5879	0.0000	1	1	114225177	342474077	342471774	26451	0.00768	HCD	MS2	4283118	44319	80000	1234128	44811	20190517_kirurgija_csf_tmy_ten2.raw	F2	8.0				7.0	9.0			44260	6.0		35855	1	FALSE	0.0001596	9.433e-06
High	Sequest HT (A2)	Unambiguous	[K].ecQEVVDTYGSSILSILLQEASPELVcR.[M]	N-Term(TMT6plex); C2(Carbamidomethyl); C27(Carbamidomethyl)	6	545495176	545495178; 545495176; 1418325065; 73952852; 545495181; 545495183	0	4	0.7089	0.0000	1	1	85693306	342471041	342471774	-2.14	-0.00183	HCD	MS2	6436865	44296	80000	1233969	44804	20190517_kirurgija_csf_tmy_ten2.raw	F2	44213	44234		44413	44426	44364		44229	44214	44213		34759	1	FALSE	0.0001596	0.0007167
High	Sequest HT (A2)	Unambiguous	[K].fDLVPVPPNLYGDFFTGDAYVILk.[T]	N-Term(TMT6plex); K24(TMT6plex)	4	1418322411	1239925762; 1418322411; 1418322415; 1418322413	0	4	0.5519	0.0000	1	1	79043794	315872993	315872183	20486	0.00202	HCD	MS2	7849649	44221	80000	1233730	44794	20190517_kirurgija_csf_tmy_ten2.raw	F2	74.3	44450	44422	44274	50.8	44269			44469	34.5		25600	1	FALSE	0.0001596	0.002231
High	Sequest HT (A2)	Unambiguous	[K].dVFLGTFLYEYSR.[R]	N-Term(TMT6plex)	2	1418328547	1418328547; 2147092	0	2	0.7116	0.0000	1	1	91997742	183894757	183895262	-2.74	-0.00252	HCD	MS2	278694	44435	80000	1232985	44765	20190517_kirurgija_csf_tmy_ten2.raw	F2	40.5	44267	44298	44439	68.7	44386	4.0		62.3	36.3		25993	1	FALSE	0.0001596	0.02249
High	Sequest HT (A2)	Unambiguous	[K].dVFLGTFLYEYSR.[R]	N-Term(TMT6plex)	2	1418328547	1418328547; 2147092	0	3	0.7268	0.0000	1	1	61365483	183894992	183895262	-1.47	-0.00090	HCD	MS2	7133108	9.0	80000	1232432	44741	20190517_kirurgija_csf_tmy_ten2.raw	F2	44270	44199	44351	44389	44460				44247	44328		44287	1	FALSE	0.0001596	0.001656
High	Sequest HT (A2)	Unambiguous	[K].dFSLILDDVAITELSFSR.[E]	N-Term(TMT6plex)	1	1418256168	1418256168	0	3	0.6327	0.0000	1	1	75740676	227020573	227021174	-2.65	-0.00201	HCD	MS2	702082	11.0	80000	1231941	44720	20190517_kirurgija_csf_tmy_ten2.raw	F2	44330	44263		44265	44217	44420			44221	44333		45352	1	FALSE	0.0001596	0.003818
High	Sequest HT (A2)	Unambiguous	[R].nDDEYLALIFEk.[E]	N-Term(TMT6plex); K12(TMT6plex)	4	1418315968; 928139154	1418315970; 1418315968; 1418315972; 928139154	0	3	0.6820	0.0000	1	1	64335277	192804375	192804172	44317	0.00068	HCD	MS2	0	44347	80000	1023740	35564	20190517_kirurgija_csf_tmy_ten1.raw	F3	73.3	59.1	49.5	44340	41.0	44299	44384	44202	44296	44376		46447	2	FALSE	0.0001596	0.0002942
High	Sequest HT (A2)	Unambiguous	[K].sQcLAEVERDELPGDLPSLAADFVEDk.[E]	N-Term(TMT6plex); C3(Carbamidomethyl); K27(TMT6plex)	5	6687188; 1418328547	6687188; 1104685307; 1418328547; 2147092; 3319897	1	3	0.6357	0.0000	1	1	115459121	346175907	346175104	11720	0.00268	HCD	MS2	0	36.2	80000	1024685	35606	20190517_kirurgija_csf_tmy_ten1.raw	F3	76.6	66.4	71.9	44227	44405	44362	3.0	44205	44204	51.8		31837	2	FALSE	0.0001596	0.0002033
High	Sequest HT (A2)	Unambiguous	[K].vPTAELEDVLPLAEEINTVLSk.[C]	N-Term(TMT6plex); K22(TMT6plex)	1	1418328657	1418328657	0	4	0.7170	0.0000	1	1	71040820	283861098	283861161	-0.22	-0.00016	HCD	MS2	1552221	65.5	80000	1231238	44690	20190517_kirurgija_csf_tmy_ten2.raw	F2	132.6	14.0	44398	83.3	170.0	44259	44301		140.9	72.7		27881	1	FALSE	0.0001596	0.001522
High	Sequest HT (A2)	Unambiguous	[K].fDLVPVPPNLYGDFFTGDAYVILk.[T]	N-Term(TMT6plex); K24(TMT6plex)	4	1418322411	1239925762; 1418322411; 1418322415; 1418322413	0	3	0.4958	0.0000	1	1	105357542	315871169	315872183	-3.21	-0.00338	HCD	MS2	2028718	44359	80000	1231161	44687	20190517_kirurgija_csf_tmy_ten2.raw	F2	32.5	44384	6.0	44297	44282	44412			44214	44214		13181	1	FALSE	0.0001596	5.95E-05
High	Sequest HT (A2)	Unambiguous	[K].vPTAELEDVLPLAEEINTVLSk.[C]	N-Term(TMT6plex); K22(TMT6plex)	1	1418328657	1418328657	0	3	0.8003	0.0000	1	1	94687501	283861047	283861161	-0.40	-0.00038	HCD	MS2	1484719	130.1	44047	1230384	44655	20190517_kirurgija_csf_tmy_ten2.raw	F2	273.2	44457	40.5	147.6	360.6	10.0	44465		267.6	156.0		44354	1	FALSE	0.0001596	2.946e-08
High	Sequest HT (A2)	Unambiguous	[R].iLLQGTPVAQmVEDAIDGDR.[L]	N-Term(TMT6plex); M11(Oxidation)	2	1418218430	1418218430; 1239951704	0	3	0.7867	0.0000	1	1	79608751	238624797	238624854	-0.24	-0.00019	HCD	MS2	2509276	40.8	80000	1024883	35615	20190517_kirurgija_csf_tmy_ten1.raw	F3	84.9	95.3	63.6	44370	51.1	44389	44383	44446	9.0	52.9		21306	1	FALSE	0.0001596	2.013e-05
High	Sequest HT (A2)	Unambiguous	[K].eFNAETFTFHADLcTLPEAEk.[Q]	N-Term(TMT6plex); C14(Carbamidomethyl); K21(TMT6plex)	4	6687188; 1418328547	6687188; 1104685307; 1418328547; 3319897	0	3	0.5603	0.0000	1	1	97681889	292844213	292844898	-2.34	-0.00228	HCD	MS2	1950477	44303	80000	1239020	45010	20190517_kirurgija_csf_tmy_ten2.raw	F2	34.9	44384	44445	44458	35.8	44298			32.7	44220		20852	2	FALSE	0.0001596	0.01675
High	Sequest HT (A2)	Unambiguous	[R].rPEDQELETLMTIEAELEk.[V]	N-Term(TMT6plex); K19(TMT6plex)	3	1418246986	1418246986; 1418246982; 1418246984	0	4	0.5549	0.0000	1	1	68386093	273242189	273244283	-7.67	-0.00524	HCD	MS2	329873	44403	80000	1023108	35536	20190517_kirurgija_csf_tmy_ten1.raw	F3	46.7	49.5	44222	39.0	44217	44332	44331	44448	44453	44374		20149	1	FALSE	0.0001596	0.006294
High	Sequest HT (A2)	Unambiguous	[K].aIWANEADAVTLDAGLVFEAGLNPYNLkPVVAEFYGk.[D]	N-Term(TMT6plex); K28(TMT6plex); K37(TMT6plex)	2	1418510423; 928167632	1418510423; 928167632	0	4	0.7261	0.0000	1	1	116413456	465351641	465352118	-1.02	-0.00119	HCD	MS2	0	44443	80000	1240504	45076	20190517_kirurgija_csf_tmy_ten2.raw	F2	44448	44259	44288	44289	44212				44325	44411		44258	2	FALSE	0.0001596	0.001784
High	Sequest HT (A2)	Unambiguous	[K].vPTAELEDVLPLAEEINTVLSk.[C]	N-Term(TMT6plex); K22(TMT6plex)	1	1418328657	1418328657	0	3	0.6204	0.0000	1	1	94687326	283860524	283861161	-2.25	-0.00213	HCD	MS2	7696712	44268	80000	1240601	45080	20190517_kirurgija_csf_tmy_ten2.raw	F2	44225	44451	44350	44236	44313	44383		44409	44432	44303		42401	1	FALSE	0.0001596	0.0001353
High	Sequest HT (A2)	Unambiguous	[R].DELPGDLPSLAADFVEDkEVck.[N]	K18(TMT6plex); C21(Carbamidomethyl); K22(TMT6plex)	5	6687188; 1418328547	6687188; 1104685307; 1418328547; 2147092; 3319897	1	3	0.7276	0.0000	1	1	96916874	290549165	290549051	0.39	0.00038	HCD	MS2	2045595	93.3	80000	1020772	35430	20190517_kirurgija_csf_tmy_ten1.raw	F3	199.8	174.7	207.4	140.9	56.1	44279	44294	44364	44389	91.3		29342	2	FALSE	0.0001596	2.602e-05
High	Sequest HT (A2)	Unambiguous	[R].fQPLNFHDMFQPFFDMIHQAQQAMDVNLHR.[I]	N-Term(TMT6plex)	1	163954	163954	0	4	0.7102	0.0000	1	1	98373071	393190102	393188207	30042	0.00474	HCD	MS2	3838496	44444	80000	1251404	45545	20190517_kirurgija_csf_tmy_ten2.raw	F2	44362	44444	44442	44291	44446	44442			44263	8.0		30376	1	FALSE	0.0001596	0.0001427
High	Sequest HT (A2)	Unambiguous	[R].fQPLNFHDMFQPFFDMIHQAQQAMDVNLHR.[I]	N-Term(TMT6plex)	1	163954	163954	0	5	0.7066	0.0000	1	1	78718107	393187624	393188207	-1.48	-0.00117	HCD	MS2	3104829	44382	80000	1249767	45473	20190517_kirurgija_csf_tmy_ten2.raw	F2	44303	44261	44411	44441	44324	44199			8.0	44203		27881	1	FALSE	0.0001596	3.89E-11
High	Sequest HT (A2)	Unambiguous	[K].yLTWEPLkEPDQTNMFAVTSMLR.[V]	N-Term(TMT6plex); K8(TMT6plex)	2	598107	598107; 60734607	1	4	0.6506	0.0000	1	1	80793125	322870318	322868375	44233	0.00486	HCD	MS2	3031911	35.2	80000	1020834	35433	20190517_kirurgija_csf_tmy_ten1.raw	F3	71.7	68.8	87.6	44408	44276	44238	44230	44412	6.0	45.6		35886	1	FALSE	0.0001596	0.01323
High	Sequest HT (A2)	Unambiguous	[R].mScADDFLSVVLNR.[L]	N-Term(TMT6plex); C3(Carbamidomethyl)	2	1418328547	1418328547; 3319897	0	3	0.7229	0.0000	1	1	61931304	185592457	185592437	0.11	0.00007	HCD	MS2	9395226	44401	26159	1020972	35439	20190517_kirurgija_csf_tmy_ten1.raw	F3	41.0	66.4	44.5	41.5	44386	44258		44411	44416	28.0		29312	1	FALSE	0.0001596	0.0008252
High	Sequest HT (A2)	Unambiguous	[R].aDGEYWLGLQNLHLLTLk.[Q]	N-Term(TMT6plex); K18(TMT6plex)	1	1418312041	1418312041	0	3	0.6601	0.0000	1	1	84815060	254243723	254244337	-2.41	-0.00204	HCD	MS2	1347432	38.8	80000	1021168	35448	20190517_kirurgija_csf_tmy_ten1.raw	F3	73.5	91.9	51.6	39.2	45.1	44392	44231	8.0	44388	47.1		20515	1	FALSE	0.0001596	0.0003655
High	Sequest HT (A2)	Unambiguous	[K].dVFLGTFLYEYSR.[R]	N-Term(TMT6plex)	2	1418328547	1418328547; 2147092	0	2	0.7087	0.0000	1	1	91997722	183894717	183895262	-2.96	-0.00272	HCD	MS2	1675314	35.5	80000	1248174	45405	20190517_kirurgija_csf_tmy_ten2.raw	F2	56.5	44269	44421	40.5	80.6	44300	44442		76.5	54.6		12114	1	FALSE	0.0001596	0.01519
High	Sequest HT (A2)	Unambiguous	[K].dVFLGTFLYEYSR.[R]	N-Term(TMT6plex)	2	1418328547	1418328547; 2147092	0	3	0.7105	0.0000	1	1	61365540	183895166	183895262	-0.52	-0.00032	HCD	MS2	1174657	44205	80000	1247782	45389	20190517_kirurgija_csf_tmy_ten2.raw	F2	44209	44362	44229	44450	44457				44427	44236		44504	1	FALSE	0.0001596	0.003325
High	Sequest HT (A2)	Unambiguous	[K].tVMGDFGAFVEk.[C]	N-Term(TMT6plex); K12(TMT6plex)	4	6687188; 1418328547	6687188; 1104685307; 1418328547; 3319897	0	3	0.5785	0.0000	1	1	58698824	175895017	175895006	0.06	0.00003	HCD	MS2	2868067	44296	80000	1247125	45360	20190517_kirurgija_csf_tmy_ten2.raw	F2	44304	44380	44349	44330	44462		3.0		44280	44389		22313	2	FALSE	0.0001596	0.0002997
High	Sequest HT (A2)	Unambiguous	[K].vLDEFkPLVDEPQNLVk.[T]	N-Term(TMT6plex); K6(TMT6plex); K17(TMT6plex)	5	6687188; 1418328547	6687188; 1104685307; 1418328547; 2147092; 3319897	0	3	0.6021	0.0000	1	1	89086316	267057494	267056851	15008	0.00214	HCD	MS2	3027925	38.3	80000	1021229	35451	20190517_kirurgija_csf_tmy_ten1.raw	F3	83.2	73.4	78.4	38.5	34.0	44297	7.0	44259	44418	42.1		28185	2	FALSE	0.0001596	0.02144
High	Sequest HT (A2)	Unambiguous	[K].mDTWLYLGYEYVTALR.[N]	N-Term(TMT6plex)	2	1418510423; 928167632	1418510423; 928167632	0	2	0.7713	0.0000	1	1	111207100	222313473	222313574	-0.46	-0.00051	HCD	MS2	0	83.4	80000	1246924	45351	20190517_kirurgija_csf_tmy_ten2.raw	F2	149.1	44279	40.4		337.2	44350	44222		152.1	100.7		34425	2	FALSE	0.0001596	6.006e-08
High	Sequest HT (A2)	Unambiguous	[K].dVFLGTFLYEYSR.[R]	N-Term(TMT6plex)	2	1418328547	1418328547; 2147092	0	2	0.7051	0.0000	1	1	91997942	183895156	183895262	-0.57	-0.00053	HCD	MS2	8818349	44433	80000	1278829	46701	20190517_kirurgija_csf_tmy_ten2.raw	F2	38.1	44328	44241	32.1	56.7	44419	44381		54.9	33.4		26724	1	FALSE	0.0001596	0.0004013
High	Sequest HT (A2)	Unambiguous	[K].mDTWLYLGYEYVTALR.[N]	N-Term(TMT6plex)	2	1418510423; 928167632	1418510423; 928167632	0	3	0.7398	0.0000	1	1	74171677	222313574	222313574	0.00	0.00000	HCD	MS2	1750969	44364	21210	1246760	45344	20190517_kirurgija_csf_tmy_ten2.raw	F2	44224	44353	44293	44209	66.8		44319		32.6	44333		22402	2	FALSE	0.0001596	3.866e-05
High	Sequest HT (A2)	Unambiguous	[K].tVMGDFGAFVEk.[C]	N-Term(TMT6plex); K12(TMT6plex)	4	6687188; 1418328547	6687188; 1104685307; 1418328547; 3319897	0	3	0.5522	0.0000	1	1	58698829	175895031	175895006	0.14	0.00008	HCD	MS2	8794756	44313	80000	1021888	35481	20190517_kirurgija_csf_tmy_ten1.raw	F3	54.8	59.9	49.2	28.0	29.0	44203	44260	44413	44204	44281		24869	2	FALSE	0.0001596	0.0003899
High	Sequest HT (A2)	Unambiguous	[K].aIWANEADAVTLDAGLVFEAGLNPYNLkPVVAEFYGk.[D]	N-Term(TMT6plex); K28(TMT6plex); K37(TMT6plex)	2	1418510423; 928167632	1418510423; 928167632	0	4	0.7749	0.0000	1	1	116413614	465352271	465352118	0.33	0.00038	HCD	MS2	0	44337	80000	1246144	45317	20190517_kirurgija_csf_tmy_ten2.raw	F2	37.9	44417	44393	16.0	69.0		44203	44441	35.7	44335		22798	2	FALSE	0.0001596	2.619e-10
High	Sequest HT (A2)	Unambiguous	[K].eFNAETFTFHADLcTLPEAEk.[Q]	N-Term(TMT6plex); C14(Carbamidomethyl); K21(TMT6plex)	4	6687188; 1418328547	6687188; 1104685307; 1418328547; 3319897	0	3	0.6361	0.0000	1	1	97682069	292844750	292844898	-0.50	-0.00049	HCD	MS2	1286755	44242	80000	1244192	45234	20190517_kirurgija_csf_tmy_ten2.raw	F2	44377	7.0	44353	44267	36.1	44416			44466	44430		17958	2	FALSE	0.0001596	0.003026
High	Sequest HT (A2)	Unambiguous	[R].mScADDFLSVVLNR.[L]	N-Term(TMT6plex); C3(Carbamidomethyl)	2	1418328547	1418328547; 3319897	0	2	0.7757	0.0000	1	1	92846282	185591836	185592437	-3.24	-0.00300	HCD	MS2	7177181	125.5	80000	1022520	35509	20190517_kirurgija_csf_tmy_ten1.raw	F3	203.1	333.9	211.8	207.7	46.9	44400	44200	44341	44439	166.0		13606	1	FALSE	0.0001596	2.984e-05
High	Sequest HT (A2)	Unambiguous	[K].dVFLGTFLYEYSR.[R]	N-Term(TMT6plex)	2	1418328547	1418328547; 2147092	0	2	0.6474	0.0000	1	1	91997910	183895092	183895262	-0.92	-0.00085	HCD	MS2	1260787	25.0	80000	1243150	45191	20190517_kirurgija_csf_tmy_ten2.raw	F2	38.4	44421	44448	33.7	51.8	44421		44319	50.2	34.8		16862	1	FALSE	0.0001596	1.81E-06
High	Sequest HT (A2)	Unambiguous	[K].dVFLGTFLYEYSR.[R]	N-Term(TMT6plex)	2	1418328547	1418328547; 2147092	0	3	0.7257	0.0000	1	1	61365523	183895114	183895262	-0.81	-0.00049	HCD	MS2	1074468	44205	80000	1242694	45171	20190517_kirurgija_csf_tmy_ten2.raw	F2	44361	44237	44351	44267	44247	44229			44270	44207		19085	1	FALSE	0.0001596	0.004868
High	Sequest HT (A2)	Unambiguous	[K].mDTWLYLGYEYVTALR.[N]	N-Term(TMT6plex)	2	1418510423; 928167632	1418510423; 928167632	0	2	0.5989	0.0000	1	1	111207042	222313356	222313574	-0.98	-0.00109	HCD	MS2	0	44238	80000	1241875	45135	20190517_kirurgija_csf_tmy_ten2.raw	F2	44308	44381	44383	44379	38.7	44320			44214	44241		29952	2	FALSE	0.0001596	0.0002799
High	Sequest HT (A2)	Unambiguous	[R].aQLTPLPPSTYVEFAVAATDcVAAEVTDPAk.[C]	N-Term(TMT6plex); C21(Carbamidomethyl); K31(TMT6plex)	1	1418515495	1418515495	0	3	0.7766	0.0000	1	1	123098170	369093055	369093409	-0.96	-0.00118	HCD	MS2	4087197	44450	80000	1241688	45127	20190517_kirurgija_csf_tmy_ten2.raw	F2	44431	44442	44412	44424	44340		44200		44462	44424		27820	1	FALSE	0.0001596	1.054e-06
High	Sequest HT (A2)	Unambiguous	[K].mDTWLYLGYEYVTALR.[N]	N-Term(TMT6plex)	2	1418510423; 928167632	1418510423; 928167632	0	3	0.6600	0.0000	1	1	74171615	222313391	222313574	-0.83	-0.00061	HCD	MS2	3165029	44299	80000	1241668	45126	20190517_kirurgija_csf_tmy_ten2.raw	F2	44401	7.0	44416	44453	44347	44259			44402	44213		18354	2	FALSE	0.0001596	0.0003346
High	Sequest HT (A2)	Unambiguous	[R].aQLTPLPPSTYVEFAVAATDcVAAEVTDPAk.[C]	N-Term(TMT6plex); C21(Carbamidomethyl); K31(TMT6plex)	1	1418515495	1418515495	0	5	0.5970	0.0000	1	1	73898868	369091428	369093409	-5.37	-0.00396	HCD	MS2	396961	44448	80000	1241611	45124	20190517_kirurgija_csf_tmy_ten2.raw	F2	44304	44411	44411	44358	44308	44229	44229	2.0	44457	44299		11018	1	FALSE	0.0001596	0.01885
High	Sequest HT (A2)	Unambiguous	[R].aQLTPLPPSTYVEFAVAATDcVAAEVTDPAk.[C]	N-Term(TMT6plex); C21(Carbamidomethyl); K31(TMT6plex)	1	1418515495	1418515495	0	4	0.6864	0.0000	1	1	92348785	369092957	369093409	-1.22	-0.00113	HCD	MS2	2577702	44407	80000	1240918	45094	20190517_kirurgija_csf_tmy_ten2.raw	F2	55.5	10.0	44212	42.9	66.7	44299	44410		58.9	40.9		32568	1	FALSE	0.0001596	3.933e-06
High	Sequest HT (A2)	Unambiguous	[R].DELPGDLPSLAADFVEDkEVck.[N]	K18(TMT6plex); C21(Carbamidomethyl); K22(TMT6plex)	5	6687188; 1418328547	6687188; 1104685307; 1418328547; 2147092; 3319897	1	4	0.5967	0.0000	1	1	72712721	290548700	290549051	-1.21	-0.00088	HCD	MS2	3184531	62.6	80000	1021566	35466	20190517_kirurgija_csf_tmy_ten1.raw	F3	126.7	117.2	113.4	84.4	56.1	44397	44296	44454	44245	63.5		45383	2	FALSE	0.0001596	0.000819
High	Sequest HT (A2)	Unambiguous	[R].dQDAEQAPEYR.[G]	N-Term(TMT6plex)	2	545554743	545554743; 345796972	0	2	0.5768	0.0000	1	1	77586856	155072984	155072843	0.91	0.00071	HCD	MS2	0	33.2	80000	477689	11593	20190517_kirurgija_csf_tmy_ten1.raw	F3	72.5	44336	74.2	44463	53.6	44300	44391	44241	44266	32.0		24504	1	FALSE	0.0001596	0.0002744
High	Sequest HT (A2)	Unambiguous	[K].eFNAETFTFHADLcTLPEAEk.[Q]	N-Term(TMT6plex); C14(Carbamidomethyl); K21(TMT6plex)	4	6687188; 1418328547	6687188; 1104685307; 1418328547; 3319897	0	4	0.6122	0.0000	1	1	73286751	292844821	292844898	-0.26	-0.00019	HCD	MS2	6161906	44417	80000	1278849	46702	20190517_kirurgija_csf_tmy_ten2.raw	F2	44273	44320	4.0	44446	44222			44409	44337	14.0		33664	2	FALSE	0.0001596	0.01272
High	Sequest HT (A2)	Unambiguous	[R].mScADDFLSVVLNR.[L]	N-Term(TMT6plex); C3(Carbamidomethyl)	2	1418328547	1418328547; 3319897	0	2	0.7867	0.0000	1	1	92846551	185592374	185592437	-0.34	-0.00032	HCD	MS2	2609334	123.3	2331	1012215	35102	20190517_kirurgija_csf_tmy_ten1.raw	F3	187.4	345.0	237.8	238.0		44386		36.8	44310	153.5		44505	1	FALSE	0.0001596	3.156e-05
High	Sequest HT (A2)	Unambiguous	[K].eFNAETFTFHADLcTLPEAEk.[Q]	N-Term(TMT6plex); C14(Carbamidomethyl); K21(TMT6plex)	4	6687188; 1418328547	6687188; 1104685307; 1418328547; 3319897	0	4	0.5857	0.0000	1	1	73286630	292844336	292844898	-1.92	-0.00141	HCD	MS2	3950163	44205	80000	1331163	48898	20190517_kirurgija_csf_tmy_ten2.raw	F2	44277	44349	44351	44418	44368	44319			44422	44326		29252	2	FALSE	0.0001596	0.0008387
High	Sequest HT (A2)	Unambiguous	[R].sWLPIPFVSELSDPVELQVAGS.[-]	N-Term(TMT6plex)	2	545487024	1418297237; 545487024	0	3	0.6180	0.0000	1	1	86713448	259938890	259938569	45292	0.00107	HCD	MS2	2138288	44291	80000	1330886	48886	20190517_kirurgija_csf_tmy_ten2.raw	F2	44446	44321		44289	44359	44295			44416	44292		12086	1	FALSE	0.0001596	0.0002648
High	Sequest HT (A2)	Unambiguous	[K].dVFLGTFLYEYSR.[R]	N-Term(TMT6plex)	2	1418328547	1418328547; 2147092	0	3	0.6735	0.0000	1	1	61365653	183895502	183895262	11324	0.00080	HCD	MS2	2682049	44207	80000	1330846	48884	20190517_kirurgija_csf_tmy_ten2.raw	F2	44422	44320	44413	44424	28.0				44312	44269		15067	1	FALSE	0.0001596	0.01674
High	Sequest HT (A2)	Unambiguous	[R].lkSWFEPLLEDMQR.[Q]	N-Term(TMT6plex); K2(TMT6plex)	2	3915605	57036446; 3915605	1	3	0.6333	0.0000	1	1	75075055	225023711	225023568	0.63	0.00048	HCD	MS2	1831418	58.2	80000	1008417	34936	20190517_kirurgija_csf_tmy_ten1.raw	F3	106.2	79.4	54.8	125.1	109.6	15.0	14.0	44325	44420	55.9		21976	1	FALSE	0.0001596	1.27E-06
High	Sequest HT (A2)	Unambiguous	[K].dVFLGTFLYEYSR.[R]	N-Term(TMT6plex)	2	1418328547	1418328547; 2147092	0	2	0.6965	0.0000	1	1	91998064	183895399	183895262	0.75	0.00069	HCD	MS2	2996374	18.0	80000	1330177	48855	20190517_kirurgija_csf_tmy_ten2.raw	F2	44308	44448	44450	44275	48.0	44210			34.2	44335		20852	1	FALSE	0.0001596	0.04687
High	Sequest HT (A2)	Unambiguous	[K].lLNYVDWIk.[K]	N-Term(TMT6plex); K9(TMT6plex)	1	1418256182	1418256182	0	2	0.4596	0.0000	1	1	81148875	162197022	162197179	-0.96	-0.00078	HCD	MS2	0	66.8	80000	1008534	34941	20190517_kirurgija_csf_tmy_ten1.raw	F3	152.5	121.1	89.7	58.3	97.3	44250	44366	44305	44273	68.8		31079	1	FALSE	0.0001596	0.0009564
High	Sequest HT (A2)	Unambiguous	[R].dELPGDLPSLAADFVEDkEVck.[N]	N-Term(TMT6plex); K18(TMT6plex); C21(Carbamidomethyl); K22(TMT6plex)	5	6687188; 1418328547	6687188; 1104685307; 1418328547; 2147092; 3319897	1	4	0.7448	0.0000	1	1	78441936	313465562	313465344	0.70	0.00054	HCD	MS2	1921575	213.4	30910	1008610	34944	20190517_kirurgija_csf_tmy_ten1.raw	F3	475.6	330.7	280.6	243.4	275.4	68.3	36.2	51.2	42.2	330.1		45078	2	FALSE	0.0001596	0.0002439
High	Sequest HT (A2)	Unambiguous	[K].tVMGDFGAFVEk.[C]	N-Term(TMT6plex); K12(TMT6plex)	4	6687188; 1418328547	6687188; 1104685307; 1418328547; 3319897	0	3	0.5045	0.0000	1	1	58698823	175895015	175895006	0.05	0.00003	HCD	MS2	2296403	44355	80000	1329176	48814	20190517_kirurgija_csf_tmy_ten2.raw	F2	44426	44258	44318	44387	44395				44276	44449		45323	2	FALSE	0.0001596	0.00059
High	Sequest HT (A2)	Unambiguous	[R].iVAVIGAVVDVQFDEGLPPILNALEVQGR.[E]	N-Term(TMT6plex)	2	1418269432	5441579; 1418269432	0	4	0.6699	0.0000	1	1	81597099	326086213	326084558	44413	0.00414	HCD	MS2	405386	44444	80000	1326557	48711	20190517_kirurgija_csf_tmy_ten2.raw	F2	44328	44259		44259	44296	44237			44355	44294		44533	1	FALSE	0.0001596	4.4E-05
High	Sequest HT (A2)	Unambiguous	[K].eFNAETFTFHADLcTLPEAEk.[Q]	N-Term(TMT6plex); C14(Carbamidomethyl); K21(TMT6plex)	4	6687188; 1418328547	6687188; 1104685307; 1418328547; 3319897	0	3	0.7215	0.0000	1	1	97682445	292845879	292844898	12844	0.00327	HCD	MS2	3549765	44450	80000	1325760	48677	20190517_kirurgija_csf_tmy_ten2.raw	F2	44402	44384	4.0	44359	44401	44203			44244	44306		42430	2	FALSE	0.0001596	0.01554
High	Sequest HT (A2)	Unambiguous	[K].dVFLGTFLYEYSR.[R]	N-Term(TMT6plex)	2	1418328547	1418328547; 2147092	0	3	0.6911	0.0000	1	1	61365602	183895351	183895262	0.48	0.00030	HCD	MS2	2256184	44324	80000	1325740	48676	20190517_kirurgija_csf_tmy_ten2.raw	F2	44389	44202		44266	44456		44318		44219	44327		30011	1	FALSE	0.0001596	1.88E-05
High	Sequest HT (A2)	Unambiguous	[R].mScADDFLSVVLNR.[L]	N-Term(TMT6plex); C3(Carbamidomethyl)	2	1418328547	1418328547; 3319897	0	3	0.6102	0.0000	1	1	61931239	185592262	185592437	-0.94	-0.00058	HCD	MS2	2833817	44201	80000	1325188	48652	20190517_kirurgija_csf_tmy_ten2.raw	F2	44206		44382	44290	44452				44327	44260		19756	1	FALSE	0.0001596	0.0001964
High	Sequest HT (A2)	Unambiguous	[K].dVFLGTFLYEYSR.[R]	N-Term(TMT6plex)	2	1418328547	1418328547; 2147092	0	2	0.6487	0.0000	1	1	91998055	183895382	183895262	0.65	0.00060	HCD	MS2	275211	44279	80000	1325088	48648	20190517_kirurgija_csf_tmy_ten2.raw	F2	33.3	44386	44388	32.7	53.4	13.0	44411		47.8	37.3		19419	1	FALSE	0.0001596	0.0003562
High	Sequest HT (A2)	Unambiguous	[K].tVMGDFGAFVEk.[C]	N-Term(TMT6plex); K12(TMT6plex)	4	6687188; 1418328547	6687188; 1104685307; 1418328547; 3319897	0	3	0.5359	0.0000	1	1	58698840	175895065	175895006	0.33	0.00019	HCD	MS2	3359281	44264	80000	1324095	48609	20190517_kirurgija_csf_tmy_ten2.raw	F2	44421	44200	44200	44448	32.2				44244	12.0		13547	2	FALSE	0.0001596	0.001282
High	Sequest HT (A2)	Unambiguous	[K].vLDEFkPLVDEPQNLVk.[T]	N-Term(TMT6plex); K6(TMT6plex); K17(TMT6plex)	5	6687188; 1418328547	6687188; 1104685307; 1418328547; 2147092; 3319897	0	3	0.2609	0.0000	1	1	89086096	267056833	267056851	-0.07	-0.00006	HCD	MS2	2304734	44359	80000	1323935	48602	20190517_kirurgija_csf_tmy_ten2.raw	F2	44220	44449	44322	14.0	44458	11.0			44428	44304		30682	2	FALSE	0.0001596	0.0001101
High	Sequest HT (A2)	Unambiguous	[R].dELPGDLPSLAADFVEDkEVck.[N]	N-Term(TMT6plex); K18(TMT6plex); C21(Carbamidomethyl); K22(TMT6plex)	5	6687188; 1418328547	6687188; 1104685307; 1418328547; 2147092; 3319897	1	5	0.5510	0.0000	1	1	62773693	313465555	313465344	0.67	0.00042	HCD	MS2	4408105	42.4	80000	1008650	34946	20190517_kirurgija_csf_tmy_ten1.raw	F3	86.3	63.1	85.0	46.8	49.7	44235	44420	44324	44416	54.8		33664	2	FALSE	0.0001596	0.004517
High	Sequest HT (A2)	Unambiguous	[K].vLDEFkPLVDEPQNLVk.[T]	N-Term(TMT6plex); K6(TMT6plex); K17(TMT6plex)	5	6687188; 1418328547	6687188; 1104685307; 1418328547; 2147092; 3319897	0	3	0.4330	0.0000	1	1	89086152	267057001	267056851	0.56	0.00050	HCD	MS2	0	37.9	80000	1008808	34953	20190517_kirurgija_csf_tmy_ten1.raw	F3	80.7	68.4	74.3	39.6	33.9	44359	44355	44386	7.0	43.7		33270	2	FALSE	0.0001596	0.008058
High	Sequest HT (A2)	Unambiguous	[K].eFNAETFTFHADLcTLPEAEk.[Q]	N-Term(TMT6plex); C14(Carbamidomethyl); K21(TMT6plex)	4	6687188; 1418328547	6687188; 1104685307; 1418328547; 3319897	0	4	0.5660	0.0000	1	1	73286704	292844635	292844898	-0.90	-0.00066	HCD	MS2	3961941	44385	80000	1320822	48473	20190517_kirurgija_csf_tmy_ten2.raw	F2	44249	44352		10.0	44426				44365	44388		23774	2	FALSE	0.0001596	0.03155
High	Sequest HT (A2)	Unambiguous	[K].dVFLGTFLYEYSR.[R]	N-Term(TMT6plex)	2	1418328547	1418328547; 2147092	0	3	0.7054	0.0000	1	1	61365582	183895289	183895262	0.15	0.00009	HCD	MS2	2237874	44207	80000	1320704	48468	20190517_kirurgija_csf_tmy_ten2.raw	F2	17.0	44203	4.0	44361	44461		44288		44468	44359		44290	1	FALSE	0.0001596	0.009413
High	Sequest HT (A2)	Unambiguous	[K].eFNAETFTFHADLcTLPEAEk.[Q]	N-Term(TMT6plex); C14(Carbamidomethyl); K21(TMT6plex)	4	6687188; 1418328547	6687188; 1104685307; 1418328547; 3319897	0	3	0.6160	0.0000	1	1	97682246	292845283	292844898	11324	0.00128	HCD	MS2	1877889	44421	80000	1320663	48466	20190517_kirurgija_csf_tmy_ten2.raw	F2	44280	44384	44207	44419	44435	8.0	44199	44349	44427	44459		13547	2	FALSE	0.0001596	0.01197
High	Sequest HT (A2)	Unambiguous	[K].dVFLGTFLYEYSR.[R]	N-Term(TMT6plex)	2	1418328547	1418328547; 2147092	0	2	0.7280	0.0000	1	1	91998015	183895302	183895262	0.22	0.00020	HCD	MS2	1166973	26.0	80000	1319944	48435	20190517_kirurgija_csf_tmy_ten2.raw	F2	34.0	44422	13.0	44223	59.6	44330	44320	44289	46.6	43.0		35490	1	FALSE	0.0001596	0.0005685
High	Sequest HT (A2)	Unambiguous	[K].fFAAVSTVLTSk.[Y]	N-Term(TMT6plex); K12(TMT6plex)	2	399567840	399567840; 194368499	0	2	0.7364	0.0000	1	1	86501711	172902694	172903003	-1.79	-0.00154	HCD	MS2	3160541	138.8	80000	1009062	34964	20190517_kirurgija_csf_tmy_ten1.raw	F3	260.4	510.6	190.1	105.4	97.2	44374	44392	44430	44358	146.8		14702	1	FALSE	0.0001596	0.001293
High	Sequest HT (A2)	Unambiguous	[K].vLADVVSGFSLk.[S]	N-Term(TMT6plex); K12(TMT6plex)	3	1418255638	1418255638; 1239938505; 555289929	0	3	0.5359	0.0000	1	1	56501369	169302651	169303003	-2.08	-0.00117	HCD	MS2	1627064	44405	80000	1009261	34973	20190517_kirurgija_csf_tmy_ten1.raw	F3	54.4	84.4	53.2	44396	44402	44233	44259	44412	44200	44406		44441	1	FALSE	0.0001596	0.001236
High	Sequest HT (A2)	Unambiguous	[K].eDLIWELLNQAQEHYGkDk.[S]	N-Term(TMT6plex); K17(TMT6plex); K19(TMT6plex)	2	1418510423; 928167632	1418510423; 928167632	1	5	0.4550	0.0000	1	1	60413373	301663954	301663470	22282	0.00097	HCD	MS2	6417435	44458	80000	1008177	34925	20190517_kirurgija_csf_tmy_ten1.raw	F3	37.2	43.3	42.3	44430	44333	44259	44380	44442	44322	18.0		44593	2	FALSE	0.0001596	0.0005806
High	Sequest HT (A2)	Unambiguous	[K].eFNAETFTFHADLcTLPEAEk.[Q]	N-Term(TMT6plex); C14(Carbamidomethyl); K21(TMT6plex)	4	6687188; 1418328547	6687188; 1104685307; 1418328547; 3319897	0	4	0.4578	0.0000	1	1	73286964	292845672	292844898	23408	0.00193	HCD	MS2	0	44417	80000	1315718	48254	20190517_kirurgija_csf_tmy_ten2.raw	F2	44275	44230	44290	44208	44399		44349		44454	44302		45689	2	FALSE	0.0001596	0.04088
High	Sequest HT (A2)	Unambiguous	[K].iLALAPTFEMNPMk.[K]	N-Term(TMT6plex); K14(TMT6plex)	2	1418270229	1418270235; 1418270229	0	3	0.6469	0.0000	1	1	67872336	203415553	203415320	42005	0.00078	HCD	MS2	8306828	50.2	80000	1008095	34921	20190517_kirurgija_csf_tmy_ten1.raw	F3	89.7	83.2	68.2	67.7	66.4	44220	44389	44396	44335	50.4		25993	1	FALSE	0.0001596	0.001033
High	Sequest HT (A2)	Unambiguous	[K].tVMGDFGAFVEk.[C]	N-Term(TMT6plex); K12(TMT6plex)	4	6687188; 1418328547	6687188; 1104685307; 1418328547; 3319897	0	3	0.5391	0.0000	1	1	58698837	175895056	175895006	0.28	0.00016	HCD	MS2	2319042	44418	80000	1334209	49026	20190517_kirurgija_csf_tmy_ten2.raw	F2	44463	44413		13.0	44403				22.0	44270		15738	2	FALSE	0.0001596	0.0005472
High	Sequest HT (A2)	Unambiguous	[K].sQcLAEVERDELPGDLPSLAADFVEDk.[E]	N-Term(TMT6plex); C3(Carbamidomethyl); K27(TMT6plex)	5	6687188; 1418328547	6687188; 1104685307; 1418328547; 2147092; 3319897	1	4	0.7108	0.0000	1	1	86619396	346175403	346175104	0.86	0.00075	HCD	MS2	750314	38.6	80000	1344317	49452	20190517_kirurgija_csf_tmy_ten2.raw	F2	85.5	44327	8.0	67.2	48.7	44262	44260		84.5	68.4		13271	2	FALSE	0.0001596	2.044e-06
High	Sequest HT (A2)	Unambiguous	[K].lFDSDPITVMIPEAVSR.[N]	N-Term(TMT6plex)	1	163954	163954	0	2	0.5827	0.0000	1	1	106007144	211913560	211913066	12086	0.00247	HCD	MS2	0	44253	80000	1344276	49450	20190517_kirurgija_csf_tmy_ten2.raw	F2	73.7	44366	44334	44211	53.2	44236	44411		35.3	33.3		24139	1	FALSE	0.0001596	0.002373
High	Sequest HT (A2)	Unambiguous	[R].DELPGDLPSLAADFVEDkEVck.[N]	K18(TMT6plex); C21(Carbamidomethyl); K22(TMT6plex)	5	6687188; 1418328547	6687188; 1104685307; 1418328547; 2147092; 3319897	1	4	0.6199	0.0000	1	1	72712670	290548496	290549051	-1.91	-0.00139	HCD	MS2	6694423	29.0	80000	1344256	49449	20190517_kirurgija_csf_tmy_ten2.raw	F2	58.2	44293	44241	35.0	71.0	44259	7.0		55.1	37.5		15401	2	FALSE	0.0001596	0.0002472
High	Sequest HT (A2)	Unambiguous	[K].cPAPEMLGGPSVFIFPPkPk.[D]	C1(Carbamidomethyl); K18(TMT6plex); K20(TMT6plex)	12	1494245237	1494245235; 1494245225; 16607663; 1494245213; 1494245217; 1494245227; 1494245231; 1494245241; 1494245239; 1494245221; 1494245237; 16607718	0	3	0.7419	0.0000	1	1	87648767	262744846	262744938	-0.35	-0.00031	HCD	MS2	1121575	54.5	80000	1344119	49443	20190517_kirurgija_csf_tmy_ten2.raw	F2	56.3	44329	44302	70.3	113.0	44203	44300		194.7	59.4		11049	1	FALSE	0.0001596	0.04134
High	Sequest HT (A2)	Unambiguous	[K].sQcLAEVERDELPGDLPSLAADFVEDk.[E]	N-Term(TMT6plex); C3(Carbamidomethyl); K27(TMT6plex)	5	6687188; 1418328547	6687188; 1104685307; 1418328547; 2147092; 3319897	1	3	0.7030	0.0000	1	1	115458931	346175337	346175104	0.67	0.00078	HCD	MS2	0	69.8	80000	1344078	49441	20190517_kirurgija_csf_tmy_ten2.raw	F2	159.1	44328	44310	87.2	127.8	44418	44387		149.2	116.7		25324	2	FALSE	0.0001596	7.686e-08
High	Sequest HT (A2)	Unambiguous	[R].dELPGDLPSLAADFVEDk.[E]	N-Term(TMT6plex); K18(TMT6plex)	5	6687188; 1418328547	6687188; 1104685307; 1418328547; 2147092; 3319897	0	3	0.6982	0.0000	1	1	79708999	238925541	238925389	0.64	0.00051	HCD	MS2	8400956	44.1	80000	1344058	49440	20190517_kirurgija_csf_tmy_ten2.raw	F2	144.3	44361	44367	45.0	51.3	44352	44412		89.9	64.8		19815	2	FALSE	0.0001596	0.001098
High	Sequest HT (A2)	Unambiguous	[R].DELPGDLPSLAADFVEDk.[E]	K18(TMT6plex)	5	6687188; 1418328547	6687188; 1104685307; 1418328547; 2147092; 3319897	0	2	0.6985	0.0000	1	1	108054899	216009070	216009096	-0.12	-0.00013	HCD	MS2	0	27.0	80000	1343941	49435	20190517_kirurgija_csf_tmy_ten2.raw	F2	61.4	44362	44261	33.5	46.7	12.0	44291	44380	50.0	35.5		26330	2	FALSE	0.0001596	0.000174
High	Sequest HT (A2)	Unambiguous	[R].gLVLVAFSQYLQQcPFEDHVk.[L]	N-Term(TMT6plex); C14(Carbamidomethyl); K21(TMT6plex)	4	6687188; 1418328547	6687188; 1104685307; 1418328547; 3319897	0	3	0.7623	0.0000	1	1	97952929	293657330	293657446	-0.39	-0.00038	HCD	MS2	9952714	32.1	80000	1343920	49434	20190517_kirurgija_csf_tmy_ten2.raw	F2	54.7	44207	44298	46.3	67.5	44325	44231		78.9	36.5		24959	2	FALSE	0.0001596	3.952e-08
High	Sequest HT (A2)	Unambiguous	[R].sAGWNIPMGLLYWk.[L]	N-Term(TMT6plex); K14(TMT6plex)	2	1418510423; 928167632	1418510423; 928167632	0	3	0.6617	0.0000	1	1	69872623	209416414	209416106	17168	0.00103	HCD	MS2	1597698	43.5	80000	1343805	49429	20190517_kirurgija_csf_tmy_ten2.raw	F2	89.5	44266	44246		163.6	44293	44294		83.7	51.7		44231	2	FALSE	0.0001596	0.0004646
High	Sequest HT (A2)	Unambiguous	[R].dFLPGSITFSWk.[Y]	N-Term(TMT6plex); K12(TMT6plex)	2	124390007	124390007; 127512	0	3	0.5502	0.0000	1	1	61934967	185603445	185603584	-0.75	-0.00047	HCD	MS2	5226553	75.6	80000	1007272	34885	20190517_kirurgija_csf_tmy_ten1.raw	F3	163.0	172.0	217.5	48.0	30.2	44293	44381	44206	44260	98.2		47178	1	FALSE	0.0001596	0.0006904
High	Sequest HT (A2)	Unambiguous	[K].tQGSTcSNTAEEGYLAVAVVk.[ER]	N-Term(TMT6plex); C6(Carbamidomethyl); K21(TMT6plex)	2	1418510423; 928167632	1418510423; 928167632	0	3	0.5280	0.0000	1	1	88179144	264335977	264337000	-3.87	-0.00341	HCD	MS2	1893738	44448	80000	1341900	49347	20190517_kirurgija_csf_tmy_ten2.raw	F2	44330	44238	5.0	44290	44463	44388			44454	44238		22282	2	FALSE	0.0001596	0.00141
High	Sequest HT (A2)	Unambiguous	[K].dVFLGTFLYEYSR.[R]	N-Term(TMT6plex)	2	1418328547	1418328547; 2147092	0	3	0.6185	0.0000	1	1	61365655	183895509	183895262	12420	0.00082	HCD	MS2	4085829	44213	80000	1341741	49340	20190517_kirurgija_csf_tmy_ten2.raw	F2	32.2	5.0	44322	44280	34.8	44288	44229	44230	37.1	44308		16862	1	FALSE	0.0001596	0.02005
High	Sequest HT (A2)	Unambiguous	[K].eFNAETFTFHADLcTLPEAEk.[Q]	N-Term(TMT6plex); C14(Carbamidomethyl); K21(TMT6plex)	4	6687188; 1418328547	6687188; 1104685307; 1418328547; 3319897	0	4	0.5215	0.0000	1	1	73286589	292844175	292844898	-2.47	-0.00181	HCD	MS2	1097888	44263	80000	1341565	49334	20190517_kirurgija_csf_tmy_ten2.raw	F2	44246	44234		44295	44218				44390	44207		44258	2	FALSE	0.0001596	0.005708
High	Sequest HT (A2)	Unambiguous	[K].eLSLLPPLYDYSAYR.[R]	N-Term(TMT6plex)	5	73953824	1418329743; 1239899370; 1418329741; 73953824; 1418329739	0	3	0.6423	0.0000	1	1	67703366	202908644	202908436	44256	0.00069	HCD	MS2	2106902	61.1	80000	1007332	34888	20190517_kirurgija_csf_tmy_ten1.raw	F3	113.0	262.0	101.0	44369	44314	44355	44380	44202	44203	58.8		27061	1	FALSE	0.0001596	0.03574
High	Sequest HT (A2)	Unambiguous	[K].dVFLGTFLYEYSR.[R]	N-Term(TMT6plex)	2	1418328547	1418328547; 2147092	0	2	0.6385	0.0000	1	1	91998048	183895369	183895262	0.58	0.00054	HCD	MS2	3578846	44403	80000	1340280	49279	20190517_kirurgija_csf_tmy_ten2.raw	F2	35.4	44242	44302	33.7	61.0	44240	44380		52.0	36.8		15766	1	FALSE	0.0001596	0.003392
High	Sequest HT (A2)	Unambiguous	[R].dFLPGSITFSWk.[Y]	N-Term(TMT6plex); K12(TMT6plex)	2	124390007	124390007; 127512	0	2	0.4519	0.0000	1	1	92852136	185603544	185603584	-0.22	-0.00020	HCD	MS2	5063359	101.4	80000	1007627	34901	20190517_kirurgija_csf_tmy_ten1.raw	F3	209.9	235.7	274.5	74.2	36.3	44448	44231	44301	13.0	141.1		15766	1	FALSE	0.0001596	0.0004142
High	Sequest HT (A2)	Unambiguous	[K].eFNAETFTFHADLcTLPEAEk.[Q]	N-Term(TMT6plex); C14(Carbamidomethyl); K21(TMT6plex)	4	6687188; 1418328547	6687188; 1104685307; 1418328547; 3319897	0	4	0.4751	0.0000	1	1	73286430	292843536	292844898	-4.65	-0.00340	HCD	MS2	6048777	44448	80000	1336337	49115	20190517_kirurgija_csf_tmy_ten2.raw	F2	23.0	44259	44350	44414	44224	44351			44330	44269		22313	2	FALSE	0.0001596	0.001254
High	Sequest HT (A2)	Unambiguous	[K].dVFLGTFLYEYSR.[R]	N-Term(TMT6plex)	2	1418328547	1418328547; 2147092	0	3	0.6973	0.0000	1	1	61365648	183895488	183895262	44927	0.00075	HCD	MS2	3025734	44210	80000	1336317	49114	20190517_kirurgija_csf_tmy_ten2.raw	F2	44311	44229	44201	44399	44374	44379			35.6	44396		41365	1	FALSE	0.0001596	0.03723
High	Sequest HT (A2)	Unambiguous	[K].eFNAETFTFHADLcTLPEAEk.[Q]	N-Term(TMT6plex); C14(Carbamidomethyl); K21(TMT6plex)	4	6687188; 1418328547	6687188; 1104685307; 1418328547; 3319897	0	3	0.6314	0.0000	1	1	97681986	292844502	292844898	-1.35	-0.00132	HCD	MS2	3847476	44329	80000	1335975	49099	20190517_kirurgija_csf_tmy_ten2.raw	F2	44280	44444	44383	44451	32.3	12.0		44350	44273	44273		27061	2	FALSE	0.0001596	0.001497
High	Sequest HT (A2)	Unambiguous	[K].dVFLGTFLYEYSR.[R]	N-Term(TMT6plex)	2	1418328547	1418328547; 2147092	0	2	0.6687	0.0000	1	1	91998084	183895440	183895262	0.97	0.00089	HCD	MS2	0	44314	80000	1335207	49067	20190517_kirurgija_csf_tmy_ten2.raw	F2	44.6	44421	44387	32.3	69.1	44301	44258	44258	54.8	37.1		46082	1	FALSE	0.0001596	0.003968
High	Sequest HT (A2)	Unambiguous	[K].gNTWLTAFVLk.[T]	N-Term(TMT6plex); K11(TMT6plex)	2	1418213974	1418213974; 345792424	0	2	0.4430	0.0000	1	1	85451479	170802231	170801980	17168	0.00126	HCD	MS2	511104	116.6	80000	1007764	34907	20190517_kirurgija_csf_tmy_ten1.raw	F3	318.8	201.3	194.7	98.1	148.6	44310	44453	44221	44307	118.7		35827	1	FALSE	0.0001596	0.06767
High	Sequest HT (A2)	Unambiguous	[K].dDNPGFPPLVAPEPDALcAAFQDNEQLFLGk.[Y]	N-Term(TMT6plex); C18(Carbamidomethyl); K31(TMT6plex)	3	6687188; 1418328547	6687188; 1104685307; 1418328547	0	4	0.5579	0.0000	1	1	96174032	384393944	384393040	12816	0.00226	HCD	MS2	4962693	44205	80000	1335088	49062	20190517_kirurgija_csf_tmy_ten2.raw	F2	44426	44204	44443	7.0	44359	10.0		44349	44266	44242		32874	2	FALSE	0.0001596	0.001591
High	Sequest HT (A2)	Unambiguous	[K].gFSPPDVFVQWLQk.[G]	N-Term(TMT6plex); K14(TMT6plex)	2	124390013	146743249; 124390013	0	3	0.4824	0.0000	1	1	70273080	210617784	210617882	-0.47	-0.00033	HCD	MS2	7815917	44325	80000	1334991	49058	20190517_kirurgija_csf_tmy_ten2.raw	F2	44267	44351		44364	44451	44231	44288		44346	44326		25569	1	FALSE	0.0001596	0.002263
High	Sequest HT (A2)	Unambiguous	[R].gLVLVAFSQYLQQcPFEDHVk.[L]	N-Term(TMT6plex); C14(Carbamidomethyl); K21(TMT6plex)	4	6687188; 1418328547	6687188; 1104685307; 1418328547; 3319897	0	4	0.5417	0.0000	1	1	73489548	293656008	293657446	-4.89	-0.00359	HCD	MS2	1964119	5.0	80000	1332918	48972	20190517_kirurgija_csf_tmy_ten2.raw	F2	44387	44442		44203	44447				44241	44352		33604	2	FALSE	0.0001596	0.001547
High	Sequest HT (A2)	Unambiguous	[K].eFNAETFTFHADLcTLPEAEk.[Q]	N-Term(TMT6plex); C14(Carbamidomethyl); K21(TMT6plex)	4	6687188; 1418328547	6687188; 1104685307; 1418328547; 3319897	0	3	0.7179	0.0000	1	1	97682169	292845050	292844898	0.52	0.00051	HCD	MS2	0	44390	80000	1315534	48247	20190517_kirurgija_csf_tmy_ten2.raw	F2	44436	44262	44382	44208	44377	44326			44279	44364		21245	2	FALSE	0.0001596	1.84E-07
High	Sequest HT (A2)	Unambiguous	[K].dVFLGTFLYEYSR.[R]	N-Term(TMT6plex)	2	1418328547	1418328547; 2147092	0	3	0.7091	0.0000	1	1	61365609	183895373	183895262	0.60	0.00037	HCD	MS2	2414758	44264	80000	1315415	48242	20190517_kirurgija_csf_tmy_ten2.raw	F2	44243	44200	44442	44210	44275				44399	44388		22341	1	FALSE	0.0001596	5.99E-06
High	Sequest HT (A2)	Unambiguous	[K].dVFLGTFLYEYSR.[R]	N-Term(TMT6plex)	2	1418328547	1418328547; 2147092	0	2	0.6923	0.0000	1	1	91997840	183894952	183895262	-1.68	-0.00155	HCD	MS2	8531707	44370	80000	1314862	48218	20190517_kirurgija_csf_tmy_ten2.raw	F2	35.7	44270	44416	31.9	48.1	44357	44289	44289	48.7	44316		23437	1	FALSE	0.0001596	0.0009041
High	Sequest HT (A2)	Unambiguous	[K].dVFLGTFLYEYSR.[R]	N-Term(TMT6plex)	2	1418328547	1418328547; 2147092	0	3	0.6209	0.0000	1	1	61365628	183895430	183895262	0.91	0.00056	HCD	MS2	443452	44353	80000	1298684	47529	20190517_kirurgija_csf_tmy_ten2.raw	F2	44294	44230		44388	20.0				44422	44235		44350	1	FALSE	0.0001596	0.0001455
High	Sequest HT (A2)	Unambiguous	[R].mScADDFLSVVLNR.[L]	N-Term(TMT6plex); C3(Carbamidomethyl)	2	1418328547	1418328547; 3319897	0	3	0.7159	0.0000	1	1	61931274	185592366	185592437	-0.38	-0.00024	HCD	MS2	2644022	53.9	32312	1010718	35039	20190517_kirurgija_csf_tmy_ten1.raw	F3	103.3	158.0	122.1	54.5	44212	44290		44324	44353	65.0		44317	1	FALSE	0.0001596	0.0009811
High	Sequest HT (A2)	Unambiguous	[R].fFDSFGDLSTPDAVMSNAk.[V]	N-Term(TMT6plex); K19(TMT6plex)	5	227343817; 1101972892	227343817; 103484123; 1418222276; 1101972892; 1418222274	0	2	0.7801	0.0000	1	1	125413096	250725465	250725285	0.72	0.00090	HCD	MS2	0	75.8	80000	1010957	35050	20190517_kirurgija_csf_tmy_ten1.raw	F3	99.6	323.9	208.7	35.1	44391			3.0		72.6		30042	2	FALSE	0.0001596	2.775e-06
High	Sequest HT (A2)	Unambiguous	[K].vPSVLAWVQETIAGN.[-]	N-Term(TMT6plex)	3	73957095	123511; 258499; 73957095	0	3	0.7372	0.0000	1	1	60500771	181300857	181300572	21186	0.00095	HCD	MS2	1872951	44319	10876	1296844	47459	20190517_kirurgija_csf_tmy_ten2.raw	F2	44290			44441	44392				44263	44258		44504	1	FALSE	0.0001596	9.52E-05
High	Sequest HT (A2)	Unambiguous	[K].vPSVLAWVQETIAGN.[-]	N-Term(TMT6plex)	3	73957095	123511; 258499; 73957095	0	2	0.7522	0.0000	1	1	90700689	181300650	181300572	0.43	0.00039	HCD	MS2	1499662	44233	10467	1296465	47444	20190517_kirurgija_csf_tmy_ten2.raw	F2	44233			44323	44371				44272	44414		14305	1	FALSE	0.0001596	0.001681
High	Sequest HT (A2)	Unambiguous	[K].eFNAETFTFHADLcTLPEAEk.[Q]	N-Term(TMT6plex); C14(Carbamidomethyl); K21(TMT6plex)	4	6687188; 1418328547	6687188; 1104685307; 1418328547; 3319897	0	3	0.4268	0.0000	1	1	97682188	292845110	292844898	0.72	0.00071	HCD	MS2	2949037	44449	80000	1295309	47395	20190517_kirurgija_csf_tmy_ten2.raw	F2	44362	44384	44411	44237	26.0	44266			19.0	44211		23377	2	FALSE	0.0001596	0.07717
High	Sequest HT (A2)	Unambiguous	[K].dVFLGTFLYEYSR.[R]	N-Term(TMT6plex)	2	1418328547	1418328547; 2147092	0	2	0.5836	0.0000	1	1	91998092	183895457	183895262	44348	0.00097	HCD	MS2	2378327	17.0	80000	1294230	47350	20190517_kirurgija_csf_tmy_ten2.raw	F2	44462	44262	44326	44216	36.4	44296			35.2	44222		29618	1	FALSE	0.0001596	0.009235
High	Sequest HT (A2)	Unambiguous	[K].dVFLGTFLYEYSR.[R]	N-Term(TMT6plex)	2	1418328547	1418328547; 2147092	0	3	0.6536	0.0000	1	1	61365624	183895417	183895262	0.84	0.00052	HCD	MS2	2021629	44443	80000	1293556	47321	20190517_kirurgija_csf_tmy_ten2.raw	F2	8.0	44320	44379	44411	44207				44386	44447		44350	1	FALSE	0.0001596	0.0001786
High	Sequest HT (A2)	Unambiguous	[K].aGTDLLNFLSNFMDLk.[T]	N-Term(TMT6plex); K16(TMT6plex)	1	597500968	597500968	0	3	0.4775	0.0000	1	1	75308160	225723026	225723026	0.00	0.00000	HCD	MS2	2352141	44233	80000	1293474	47318	20190517_kirurgija_csf_tmy_ten2.raw	F2	44448	44412		44452	44319	44352			16.0	44204		28491	1	FALSE	0.0001596	0.0008924
High	Sequest HT (A2)	Unambiguous	[K].vPSVLAWVQETIAGN.[-]	N-Term(TMT6plex)	3	73957095	123511; 258499; 73957095	0	3	0.6058	0.0000	1	1	60500675	181300569	181300572	-0.01	-0.00001	HCD	MS2	0	44288	80000	1291750	47243	20190517_kirurgija_csf_tmy_ten2.raw	F2	6.0			44441	44289				44413	44291		44410	1	FALSE	0.0001596	0.001421
High	Sequest HT (A2)	Unambiguous	[K].vPSVLAWVQETIAGN.[-]	N-Term(TMT6plex)	3	73957095	123511; 258499; 73957095	0	2	0.7342	0.0000	1	1	90700762	181300796	181300572	45292	0.00112	HCD	MS2	2934597	44352	80000	1291429	47229	20190517_kirurgija_csf_tmy_ten2.raw	F2	44204	44354		44230	44205	44417			44449	44203		13547	1	FALSE	0.0001596	0.001158
High	Sequest HT (A2)	Unambiguous	[R].DELPGDLPSLAADFVEDkEVck.[N]	K18(TMT6plex); C21(Carbamidomethyl); K22(TMT6plex)	5	6687188; 1418328547	6687188; 1104685307; 1418328547; 2147092; 3319897	1	4	0.6411	0.0000	1	1	72712703	290548628	290549051	-1.46	-0.00106	HCD	MS2	3728977	46.0	80000	1011212	35061	20190517_kirurgija_csf_tmy_ten1.raw	F3	111.2	87.7	76.1	62.0	43.8	44359	44383	44387	44262	41.5		23802	2	FALSE	0.0001596	0.000573
High	Sequest HT (A2)	Unambiguous	[K].sQcLAEVERDELPGDLPSLAADFVEDk.[E]	N-Term(TMT6plex); C3(Carbamidomethyl); K27(TMT6plex)	5	6687188; 1418328547	6687188; 1104685307; 1418328547; 2147092; 3319897	1	5	0.6304	0.0000	1	1	69315603	346175105	346175104	0.01	0.00000	HCD	MS2	6695926	44432	80000	1011609	35079	20190517_kirurgija_csf_tmy_ten1.raw	F3	55.2	48.4	46.3	22.0	44307	7.0	44292	44233	44290	31.0		17958	2	FALSE	0.0001596	0.001887
High	Sequest HT (A2)	Unambiguous	[K].dVFLGTFLYEYSR.[R]	N-Term(TMT6plex)	2	1418328547	1418328547; 2147092	0	2	0.5764	0.0000	1	1	91997994	183895260	183895262	-0.01	-0.00001	HCD	MS2	4230911	44240	80000	1289133	47134	20190517_kirurgija_csf_tmy_ten2.raw	F2	44216	44323	44381	44419	44345	11.0			44285	44303		47150	1	FALSE	0.0001596	0.02071
High	Sequest HT (A2)	Unambiguous	[K].dVFLGTFLYEYSR.[R]	N-Term(TMT6plex)	2	1418328547	1418328547; 2147092	0	3	0.6515	0.0000	1	1	61365546	183895183	183895262	-0.43	-0.00026	HCD	MS2	3866536	44381	80000	1288433	47108	20190517_kirurgija_csf_tmy_ten2.raw	F2	6.0	44200		44442	44240				44297	44204		44380	1	FALSE	0.0001596	0.03355
High	Sequest HT (A2)	Unambiguous	[K].vFSLATNLIAIEAQVLcGAVk.[W]	N-Term(TMT6plex); C17(Carbamidomethyl); K21(TMT6plex)	3	1418218430	1418218430; 21538359; 1239951704	0	3	0.6850	0.0000	1	1	89252442	267555869	267555702	0.63	0.00056	HCD	MS2	3757469	30.2	80000	1287962	47088	20190517_kirurgija_csf_tmy_ten2.raw	F2	49.5	44240	44359	60.7	50.2	44325	44289		46.8	56.1		19876	1	FALSE	0.0001596	2.454e-07
High	Sequest HT (A2)	Unambiguous	[K].tVMGDFGAFVEk.[C]	N-Term(TMT6plex); K12(TMT6plex)	4	6687188; 1418328547	6687188; 1104685307; 1418328547; 3319897	0	3	0.6380	0.0000	1	1	58698821	175895009	175895006	0.01	0.00001	HCD	MS2	2496896	44209	80000	1287178	47055	20190517_kirurgija_csf_tmy_ten2.raw	F2	44375	44381	44353	44301	32.8				44311	44394		28887	2	FALSE	0.0001596	0.08915
High	Sequest HT (A2)	Unambiguous	[K].tQGSTcSNTAEEGYLAVAVVk.[ER]	N-Term(TMT6plex); C6(Carbamidomethyl); K21(TMT6plex)	2	1418510423; 928167632	1418510423; 928167632	0	3	0.4737	0.0000	1	1	88179295	264336431	264337000	-2.15	-0.00190	HCD	MS2	0	44264	80000	1286962	47046	20190517_kirurgija_csf_tmy_ten2.raw	F2	44270	44417		44258	44310	44418			44423	44268		25934	2	FALSE	0.0001596	0.002033
High	Sequest HT (A2)	Unambiguous	[K].eFNAETFTFHADLcTLPEAEk.[Q]	N-Term(TMT6plex); C14(Carbamidomethyl); K21(TMT6plex)	4	6687188; 1418328547	6687188; 1104685307; 1418328547; 3319897	0	3	0.7121	0.0000	1	1	97681905	292844259	292844898	-2.18	-0.00213	HCD	MS2	2072479	44272	80000	1284976	46962	20190517_kirurgija_csf_tmy_ten2.raw	F2	44377	44446	44411	44302	41.9	44323	44350	2.0	34.3	44463		32568	2	FALSE	0.0001596	0.001238
High	Sequest HT (A2)	Unambiguous	[R].fFDSFGDLSTPDAVMSNAk.[V]	N-Term(TMT6plex); K19(TMT6plex)	5	227343817; 1101972892	227343817; 103484123; 1418222276; 1101972892; 1418222274	0	4	0.6447	0.0000	1	1	62756750	250724816	250725285	-1.87	-0.00117	HCD	MS2	5754477	94.0	80000	1011665	35081	20190517_kirurgija_csf_tmy_ten1.raw	F3	141.4	291.3	231.5	91.3	39.6	44353	44210	44269	44325	100.6		45748	2	FALSE	0.0001596	0.03962
High	Sequest HT (A2)	Unambiguous	[K].dVFLGTFLYEYSR.[R]	N-Term(TMT6plex)	2	1418328547	1418328547; 2147092	0	2	0.7048	0.0000	1	1	91998145	183895563	183895262	23377	0.00150	HCD	MS2	1319895	44309	80000	1284024	46922	20190517_kirurgija_csf_tmy_ten2.raw	F2	36.8	44388	44237	44436	49.9	44268	44441		45.5	34.6		42064	1	FALSE	0.0001596	0.006158
High	Sequest HT (A2)	Unambiguous	[K].dVFLGTFLYEYSR.[R]	N-Term(TMT6plex)	2	1418328547	1418328547; 2147092	0	3	0.6852	0.0000	1	1	61365602	183895352	183895262	0.49	0.00030	HCD	MS2	1025623	44416	80000	1283391	46896	20190517_kirurgija_csf_tmy_ten2.raw	F2	44241	44200	44200	44327	23.0				44366	44388		21610	1	FALSE	0.0001596	0.006136
High	Sequest HT (A2)	Unambiguous	[K].tVMGDFGAFVEk.[C]	N-Term(TMT6plex); K12(TMT6plex)	4	6687188; 1418328547	6687188; 1104685307; 1418328547; 3319897	0	3	0.5391	0.0000	1	1	58698890	175895214	175895006	43101	0.00069	HCD	MS2	2681146	44417	80000	1282024	46837	20190517_kirurgija_csf_tmy_ten2.raw	F2	44399	44379	44442	44357	44219				44335	44242		10990	2	FALSE	0.0001596	0.0008003
High	Sequest HT (A2)	Unambiguous	[K].dVFLGTFLYEYSR.[R]	N-Term(TMT6plex)	2	1418328547	1418328547; 2147092	0	2	0.6491	0.0000	1	1	91997873	183895018	183895262	-1.33	-0.00122	HCD	MS2	2032772	44336	80000	1299327	47555	20190517_kirurgija_csf_tmy_ten2.raw	F2	44434	44236	44450	23.0	52.2	44415	4.0		40.2	44437		23774	1	FALSE	0.0001596	1.91E-05
High	Sequest HT (A2)	Unambiguous	[R].DELPGDLPSLAADFVEDkEVck.[N]	K18(TMT6plex); C21(Carbamidomethyl); K22(TMT6plex)	5	6687188; 1418328547	6687188; 1104685307; 1418328547; 2147092; 3319897	1	3	0.6718	0.0000	1	1	96916782	290548892	290549051	-0.55	-0.00053	HCD	MS2	1283308	32.0	80000	1010601	35034	20190517_kirurgija_csf_tmy_ten1.raw	F3	75.4	68.1	56.7	37.6	44278	44238	44411	44294	44324	44223		34029	2	FALSE	0.0001596	1.88E-06
High	Sequest HT (A2)	Unambiguous	[R].lLNLDGTcADSYSFVFSR.[D]	N-Term(TMT6plex); C8(Carbamidomethyl)	1	928175781	928175781	0	2	0.7219	0.0000	1	1	114756826	229412925	229413245	-1.39	-0.00160	HCD	MS2	0	39.7	80000	1010560	35032	20190517_kirurgija_csf_tmy_ten1.raw	F3	72.7	44.6	67.1	76.2	52.4	44208	44236	44420	44295	40.5		13940	1	FALSE	0.0001596	6.194e-05
High	Sequest HT (A2)	Unambiguous	[K].eFNAETFTFHADLcTLPEAEk.[Q]	N-Term(TMT6plex); C14(Carbamidomethyl); K21(TMT6plex)	4	6687188; 1418328547	6687188; 1104685307; 1418328547; 3319897	0	3	0.6239	0.0000	1	1	97682451	292845899	292844898	15401	0.00334	HCD	MS2	2523225	44241	80000	1300335	47599	20190517_kirurgija_csf_tmy_ten2.raw	F2	44250	44443	44204	44389	35.0	9.0			25.0	44220		46447	2	FALSE	0.0001596	0.01096
High	Sequest HT (A2)	Unambiguous	[K].tVMGDFGAFVEk.[C]	N-Term(TMT6plex); K12(TMT6plex)	4	6687188; 1418328547	6687188; 1104685307; 1418328547; 3319897	0	3	0.4981	0.0000	1	1	58698853	175895104	175895006	0.56	0.00033	HCD	MS2	5427314	44275	80000	1313278	48149	20190517_kirurgija_csf_tmy_ten2.raw	F2	32.0	44261	44362		88.9		44396		21.0	44246		25235	2	FALSE	0.0001596	0.001327
High	Sequest HT (A2)	Unambiguous	[K].nIPTVNENLENYYLEVNELEkFEVk.[S]	N-Term(TMT6plex); K21(TMT6plex); K25(TMT6plex)	1	1418336203	1418336203	1	4	0.7678	0.0000	1	1	93275341	372799181	372800377	-3.21	-0.00299	HCD	MS2	2844884	44394	80000	1009384	34979	20190517_kirurgija_csf_tmy_ten1.raw	F3	44377	44368	44218	44458	36.8	44235	44442	44323	44323	44334		44652	1	FALSE	0.0001596	0.001513
High	Sequest HT (A2)	Unambiguous	[R].gLVLVAFSQYLQQcPFEDHVk.[L]	N-Term(TMT6plex); C14(Carbamidomethyl); K21(TMT6plex)	4	6687188; 1418328547	6687188; 1104685307; 1418328547; 3319897	0	4	0.4907	0.0000	1	1	73489922	293657505	293657446	0.20	0.00015	HCD	MS2	282348	44200	80000	1312883	48132	20190517_kirurgija_csf_tmy_ten2.raw	F2	44323		44350	44413	44262				44325	44234		41671	2	FALSE	0.0001596	0.0003925
High	Sequest HT (A2)	Unambiguous	[R].mScADDFLSVVLNR.[L]	N-Term(TMT6plex); C3(Carbamidomethyl)	2	1418328547	1418328547; 3319897	0	3	0.5833	0.0000	1	1	61931245	185592279	185592437	-0.85	-0.00053	HCD	MS2	4175323	44413	80000	1312057	48097	20190517_kirurgija_csf_tmy_ten2.raw	F2	10.0	44318		44326	44331				44268	44444		42401	1	FALSE	0.0001596	0.0002646
High	Sequest HT (A2)	Unambiguous	[K].eFNAETFTFHADLcTLPEAEk.[Q]	N-Term(TMT6plex); C14(Carbamidomethyl); K21(TMT6plex)	4	6687188; 1418328547	6687188; 1104685307; 1418328547; 3319897	0	4	0.6039	0.0000	1	1	73286832	292845145	292844898	0.84	0.00062	HCD	MS2	2115513	44418	80000	1310652	48038	20190517_kirurgija_csf_tmy_ten2.raw	F2	44282	44259	44258	44449	44400	5.0			44273	44422		20515	2	FALSE	0.0001596	0.02231
High	Sequest HT (A2)	Unambiguous	[K].eFNAETFTFHADLcTLPEAEk.[Q]	N-Term(TMT6plex); C14(Carbamidomethyl); K21(TMT6plex)	4	6687188; 1418328547	6687188; 1104685307; 1418328547; 3319897	0	3	0.6109	0.0000	1	1	97681938	292844359	292844898	-1.84	-0.00180	HCD	MS2	0	15.0	80000	1310514	48032	20190517_kirurgija_csf_tmy_ten2.raw	F2	44344	44262	6.0	44422	44315	44241		44229	44221	44249		44503	2	FALSE	0.0001596	0.005883
High	Sequest HT (A2)	Unambiguous	[K].dVFLGTFLYEYSR.[R]	N-Term(TMT6plex)	2	1418328547	1418328547; 2147092	0	3	0.6772	0.0000	1	1	61365612	183895382	183895262	0.65	0.00040	HCD	MS2	3038216	12.0	80000	1310355	48025	20190517_kirurgija_csf_tmy_ten2.raw	F2	44400	44351	44350	44331	30.2		44288		44220	44454		29646	1	FALSE	0.0001596	0.02969
High	Sequest HT (A2)	Unambiguous	[K].dVFLGTFLYEYSR.[R]	N-Term(TMT6plex)	2	1418328547	1418328547; 2147092	0	2	0.6077	0.0000	1	1	91998073	183895419	183895262	0.85	0.00079	HCD	MS2	1132526	44221	80000	1309698	47997	20190517_kirurgija_csf_tmy_ten2.raw	F2	40.1	44326	44207	44313	58.0	44327	44199		50.7	38.6		44503	1	FALSE	0.0001596	0.002873
High	Sequest HT (A2)	Unambiguous	[K].fFAAVSTVLTSk.[Y]	N-Term(TMT6plex); K12(TMT6plex)	2	399567840	399567840; 194368499	0	3	0.7107	0.0000	1	1	57701472	172902961	172903003	-0.24	-0.00014	HCD	MS2	1273707	42.0	80000	1009460	34982	20190517_kirurgija_csf_tmy_ten1.raw	F3	69.3	183.5	73.9	44310	44360	44292		44444		43.4		20515	1	FALSE	0.0001596	0.008606
High	Sequest HT (A2)	Unambiguous	[R].dELPGDLPSLAADFVEDkEVck.[N]	N-Term(TMT6plex); K18(TMT6plex); C21(Carbamidomethyl); K22(TMT6plex)	5	6687188; 1418328547	6687188; 1104685307; 1418328547; 2147092; 3319897	1	3	0.7239	0.0000	1	1	104555573	313465264	313465344	-0.25	-0.00027	HCD	MS2	4553834	206.7	62644	1009478	34983	20190517_kirurgija_csf_tmy_ten1.raw	F3	453.3	326.5	271.2	231.1	264.7	63.7	44408	54.3	43.9	327.0		45078	2	FALSE	0.0001596	8.277e-09
High	Sequest HT (A2)	Unambiguous	[K].gFSPPDVFVQWLQk.[G]	N-Term(TMT6plex); K14(TMT6plex)	2	124390013	146743249; 124390013	0	3	0.5000	0.0000	1	1	70273279	210618382	210617882	13912	0.00167	HCD	MS2	4829102	44389	80000	1307846	47921	20190517_kirurgija_csf_tmy_ten2.raw	F2	44209	44353	44290	44460	44399	3.0	44349	44258	36.7	44328		24838	1	FALSE	0.0001596	0.0007442
High	Sequest HT (A2)	Unambiguous	[K].eFNAETFTFHADLcTLPEAEk.[Q]	N-Term(TMT6plex); C14(Carbamidomethyl); K21(TMT6plex)	4	6687188; 1418328547	6687188; 1104685307; 1418328547; 3319897	0	3	0.6309	0.0000	1	1	97682318	292845498	292844898	44318	0.00200	HCD	MS2	0	44211	80000	1279831	46742	20190517_kirurgija_csf_tmy_ten2.raw	F2	44466	44264	44260	44300	44344	44238		44288	44255	44309		35827	2	FALSE	0.0001596	0.01973
High	Sequest HT (A2)	Unambiguous	[K].vPSVLAWVQETIAGN.[-]	N-Term(TMT6plex)	3	73957095	123511; 258499; 73957095	0	3	0.5854	0.0000	1	1	60500730	181300734	181300572	0.90	0.00054	HCD	MS2	0	44411	80000	1307103	47888	20190517_kirurgija_csf_tmy_ten2.raw	F2	44446			44350	44357				10.0	44202		44318	1	FALSE	0.0001596	0.0009703
High	Sequest HT (A2)	Unambiguous	[K].eFNAETFTFHADLcTLPEAEk.[Q]	N-Term(TMT6plex); C14(Carbamidomethyl); K21(TMT6plex)	4	6687188; 1418328547	6687188; 1104685307; 1418328547; 3319897	0	4	0.6343	0.0000	1	1	73286687	292844567	292844898	-1.13	-0.00083	HCD	MS2	0	10.0	80000	1305521	47820	20190517_kirurgija_csf_tmy_ten2.raw	F2	44245	44259	44353	44325	20.0	44322			44249	44267		18323	2	FALSE	0.0001596	0.0002366
High	Sequest HT (A2)	Unambiguous	[R].lLNLDGTcADSYSFVFSR.[D]	N-Term(TMT6plex); C8(Carbamidomethyl)	1	928175781	928175781	0	3	0.7987	0.0000	1	1	76538189	229413113	229413245	-0.57	-0.00044	HCD	MS2	5384234	44405	80000	1010381	35024	20190517_kirurgija_csf_tmy_ten1.raw	F3	54.6	46.0	48.4	45.4	44316	14.0	44201		44327	31.9		13302	1	FALSE	0.0001596	0.0001539
High	Sequest HT (A2)	Unambiguous	[K].eFNAETFTFHADLcTLPEAEk.[Q]	N-Term(TMT6plex); C14(Carbamidomethyl); K21(TMT6plex)	4	6687188; 1418328547	6687188; 1104685307; 1418328547; 3319897	0	3	0.7194	0.0000	1	1	97681823	292844012	292844898	-3.02	-0.00295	HCD	MS2	6081202	44241	80000	1305399	47815	20190517_kirurgija_csf_tmy_ten2.raw	F2	44373	44355	6.0	44297	32.5	44204			44404	44337		21976	2	FALSE	0.0001596	0.009348
High	Sequest HT (A2)	Unambiguous	[K].dVFLGTFLYEYSR.[R]	N-Term(TMT6plex)	2	1418328547	1418328547; 2147092	0	2	0.6347	0.0000	1	1	91998056	183895384	183895262	0.66	0.00061	HCD	MS2	2713956	19.0	80000	1304541	47778	20190517_kirurgija_csf_tmy_ten2.raw	F2	44279	44358	6.0	44458	46.3	44207		44258	39.7	44466		25965	1	FALSE	0.0001596	0.003577
High	Sequest HT (A2)	Unambiguous	[K].dVFLGTFLYEYSR.[R]	N-Term(TMT6plex)	2	1418328547	1418328547; 2147092	0	3	0.6427	0.0000	1	1	61365626	183895423	183895262	0.88	0.00054	HCD	MS2	1945944	44293	80000	1303823	47747	20190517_kirurgija_csf_tmy_ten2.raw	F2	44327	44350	44319	44234	17.0				44366	44297		17227	1	FALSE	0.0001596	0.02938
High	Sequest HT (A2)	Unambiguous	[K].tQGSTcSNTAEEGYLAVAVVk.[ER]	N-Term(TMT6plex); C6(Carbamidomethyl); K21(TMT6plex)	2	1418510423; 928167632	1418510423; 928167632	0	3	0.5949	0.0000	1	1	88179394	264336727	264337000	-1.03	-0.00091	HCD	MS2	2153136	44446	80000	1302474	47691	20190517_kirurgija_csf_tmy_ten2.raw	F2	15.0	44415	3.0	44258	44364	9.0			44356	44390		34700	2	FALSE	0.0001596	0.0001867
High	Sequest HT (A2)	Unambiguous	[K].tVMGDFGAFVEk.[C]	N-Term(TMT6plex); K12(TMT6plex)	4	6687188; 1418328547	6687188; 1104685307; 1418328547; 3319897	0	3	0.6140	0.0000	1	1	58698828	175895028	175895006	0.12	0.00007	HCD	MS2	2925783	44267	80000	1302433	47689	20190517_kirurgija_csf_tmy_ten2.raw	F2	44339	44321	44355		38.8		44202		44397	20.0		46784	2	FALSE	0.0001596	0.0007869
High	Sequest HT (A2)	Unambiguous	[K].vPSVLAWVQETIAGN.[-]	N-Term(TMT6plex)	3	73957095	123511; 258499; 73957095	0	3	0.7254	0.0000	1	1	60500720	181300704	181300572	0.73	0.00044	HCD	MS2	0.7283378	44233	80000	1301957	47668	20190517_kirurgija_csf_tmy_ten2.raw	F2	44419		4.0	44262	44245				44329	7.0		16862	1	FALSE	0.0001596	0.07145
High	Sequest HT (A2)	Unambiguous	[K].vPSVLAWVQETIAGN.[-]	N-Term(TMT6plex)	3	73957095	123511; 258499; 73957095	0	2	0.7739	0.0000	1	1	90700683	181300638	181300572	0.37	0.00033	HCD	MS2	4954446	44447	80000	1301614	47653	20190517_kirurgija_csf_tmy_ten2.raw	F2	44387	44258	44411	44446	44277	44237			44394	44268		41699	1	FALSE	0.0001596	0.0001695
High	Sequest HT (A2)	Unambiguous	[K].TLcSFQIYTVPWLGk.[T]	C3(Carbamidomethyl); K15(TMT6plex)	1	359322597	359322597	0	2	0.6170	0.0000	1	1	102155129	204209530	204209824	-1.44	-0.00147	HCD	MS2	333767	43.3	80000	1010421	35026	20190517_kirurgija_csf_tmy_ten1.raw	F3	61.1	50.4	62.5	113.4	47.4	44332	7.0	44213	44207	46.9		29983	1	FALSE	0.0001596	0.06138
High	Sequest HT (A2)	Unambiguous	[K].eFNAETFTFHADLcTLPEAEk.[Q]	N-Term(TMT6plex); C14(Carbamidomethyl); K21(TMT6plex)	4	6687188; 1418328547	6687188; 1104685307; 1418328547; 3319897	0	4	0.6161	0.0000	1	1	73287043	292845989	292844898	26359	0.00273	HCD	MS2	1095502	44416	80000	1300355	47600	20190517_kirurgija_csf_tmy_ten2.raw	F2	44423	44443	44410	44323	44338	44320			44305	44265		44986	2	FALSE	0.0001596	0.0003287
High	Sequest HT (A2)	Unambiguous	[K].sQcLAEVERDELPGDLPSLAADFVEDk.[E]	N-Term(TMT6plex); C3(Carbamidomethyl); K27(TMT6plex)	5	6687188; 1418328547	6687188; 1104685307; 1418328547; 2147092; 3319897	1	4	0.5967	0.0000	1	1	86619533	346175949	346175104	16103	0.00211	HCD	MS2	5289209	46.2	80000	1009815	34998	20190517_kirurgija_csf_tmy_ten1.raw	F3	87.3	124.9	84.9	43.0	31.2	44419	44293	44418	44263	52.1		24532	2	FALSE	0.0001596	0.02137
High	Sequest HT (A2)	Unambiguous	[R].sHGYQGEGDVVk.[T]	N-Term(TMT6plex); K12(TMT6plex)	4	1239938912	1239938912; 1418324508; 1418324514; 928156540	0	3	0.6939	0.0000	1	1	57864515	173392090	173392227	-0.79	-0.00046	HCD	MS2	6636417	74.6	80000	477959	11605	20190517_kirurgija_csf_tmy_ten1.raw	F3	197.2	194.8	107.8	57.8	62.3	44301	44358	44417	44243	72.8		32964	1	FALSE	0.0001596	0.001435
High	Sequest HT (A2)	Unambiguous	[K].vHNEcPYITR.[V]	N-Term(TMT6plex); C5(Carbamidomethyl)	1	928175986	928175986	0	3	0.6105	0.0000	1	1	50659573	151777263	151777321	-0.38	-0.00019	HCD	MS2	1830408	54.1	80000	478368	11623	20190517_kirurgija_csf_tmy_ten1.raw	F3	105.0	105.0	89.7	55.5	56.2	44333	23.0	44233	44467	54.3		24504	1	FALSE	0.0001596	0.00135
High	Sequest HT (A2)	Unambiguous	[K].aTDEQLkTVMGDFGAFVEk.[C]	N-Term(TMT6plex); K7(TMT6plex); K19(TMT6plex)	4	6687188; 1418328547	6687188; 1104685307; 1418328547; 3319897	1	3	0.5718	0.0000	1	1	92517249	277350292	277350493	-0.72	-0.00067	HCD	MS2	1955667	42.3	80000	986183	33951	20190517_kirurgija_csf_tmy_ten1.raw	F3	99.6	96.2	66.8	62.9	34.0	44448	44411	44380	44233	40.2		20149	2	FALSE	0.0001596	0.001471
High	Sequest HT (A2)	Unambiguous	[K].cPAPEmLGGPSVFIFPPkPk.[D]	C1(Carbamidomethyl); M6(Oxidation); K18(TMT6plex); K20(TMT6plex)	12	1494245237	1494245235; 1494245225; 16607663; 1494245213; 1494245217; 1494245227; 1494245231; 1494245241; 1494245239; 1494245221; 1494245237; 16607718	0	3	0.6017	0.0000	1	1	88182247	264345286	264344429	45352	0.00286	HCD	MS2	5092483	51.3	80000	963298	32974	20190517_kirurgija_csf_tmy_ten1.raw	F3	98.7	143.7	71.7	47.8	37.8	44386	44387	44386	44203	76.8		15008	1	FALSE	0.0001596	0.0002457
High	Sequest HT (A2)	Unambiguous	[R].eQIGPVTQEFWDNLEk.[E]	N-Term(TMT6plex); K16(TMT6plex)	2	1418241889	3915607; 1418241889	0	4	0.6688	0.0000	1	1	59857008	239125849	239125965	-0.48	-0.00029	HCD	MS2	9823669	72.5	80000	963318	32975	20190517_kirurgija_csf_tmy_ten1.raw	F3	155.4	136.5	164.9	44.7	58.5	44307	44393	44306	44211	91.3		27120	1	FALSE	0.0001596	0.0003307
High	Sequest HT (A2)	Unambiguous	[K].cPAPEmLGGPSVFIFPPkPk.[D]	C1(Carbamidomethyl); M6(Oxidation); K18(TMT6plex); K20(TMT6plex)	12	1494245237	1494245235; 1494245225; 16607663; 1494245213; 1494245217; 1494245227; 1494245231; 1494245241; 1494245239; 1494245221; 1494245237; 16607718	0	3	0.6115	0.0000	1	1	88182247	264345286	264344429	45352	0.00286	HCD	MS2	3921539	51.3	80000	963338	32976	20190517_kirurgija_csf_tmy_ten1.raw	F3	98.7	143.7	71.7	47.8	37.8	44386	44387	44386	44203	76.8		41699	1	FALSE	0.0001596	0.0001701
High	Sequest HT (A2)	Unambiguous	[R].lLIVYPWTQR.[F]	N-Term(TMT6plex)	4	227343817; 1101972892	227343817; 1418222276; 1101972892; 1418222274	0	2	0.5097	0.0000	1	1	75945533	151790339	151790415	-0.50	-0.00038	HCD	MS2	4298306	134.7	80000	963530	32984	20190517_kirurgija_csf_tmy_ten1.raw	F3	232.1	480.1	241.0	96.6	63.8	44252	44338	31.6	44253	128.0		21610	2	FALSE	0.0001596	0.0006767
High	Sequest HT (A2)	Unambiguous	[K].SQcLAEVERDELPGDLPSLAADFVEDkEVck.[N]	C3(Carbamidomethyl); K27(TMT6plex); C30(Carbamidomethyl); K31(TMT6plex)	5	6687188; 1418328547	6687188; 1104685307; 1418328547; 2147092; 3319897	2	4	0.6941	0.0000	1	1	99525236	397798761	397798765	-0.01	-0.00001	HCD	MS2	1103183	58.1	6771	964055	33006	20190517_kirurgija_csf_tmy_ten1.raw	F3	75.1	71.7	116.7	230.7		44275		44418	44412	51.3		23924	2	FALSE	0.0001596	6.184e-07
High	Sequest HT (A2)	Unambiguous	[K].vILGAHk.[E]	N-Term(TMT6plex); K7(TMT6plex)	2	558695388	130314; 558695388	0	3	0.3924	0.0000	1	1	39926992	119579519	119579270	44410	0.00083	HCD	MS2	0	159.8	80000	555178	15026	20190517_kirurgija_csf_tmy_ten1.raw	F3	308.9	231.6	423.6	175.0	120.6	53.9	44436	39.4	29.2	186.8		42430	1	FALSE	0.0001596	0.001553
High	Sequest HT (A2)	Unambiguous	[K].iTELLESLPSDTR.[L]	N-Term(TMT6plex)	2	1418207941	1418207941; 1239944268	0	3	0.6917	0.0000	1	1	56831863	170294133	170294245	-0.66	-0.00037	HCD	MS2	3239317	44210	15296	964342	33018	20190517_kirurgija_csf_tmy_ten1.raw	F3	34.4	44396	44437	44452	44236	44261		44350	44445	17.0		31472	1	FALSE	0.0001596	0.09499
High	Sequest HT (A2)	Unambiguous	[K].iGGHAGDYGGEALDR.[T]	N-Term(TMT6plex)	3	399567840; 399567842	399567840; 399567842; 194368499	0	3	0.7715	0.0000	1	1	57295504	171685058	171685028	0.17	0.00010	HCD	MS2	1464357	44432	6257	554722	15005	20190517_kirurgija_csf_tmy_ten1.raw	F3	37.8	69.0	64.2	44273	44421	44320	44351	44200		32.1		28216	2	FALSE	0.0001596	0.0001178
High	Sequest HT (A2)	Unambiguous	[R].dDTQcLAk.[L]	N-Term(TMT6plex); C5(Carbamidomethyl); K8(TMT6plex)	2	1418510423; 928167632	1418510423; 928167632	0	2	0.3072	0.0000	1	1	70487961	140875194	140875064	0.93	0.00065	HCD	MS2	5763314	107.4	80000	554710	15004	20190517_kirurgija_csf_tmy_ten1.raw	F3	278.2	207.5	183.1	89.1	95.3	35.5	44278	44283	44398	111.5		11749	2	FALSE	0.0001596	0.0006311
High	Sequest HT (A2)	Unambiguous	[K].aTDEQLKTVMGDFGAFVEk.[C]	N-Term(TMT6plex); K19(TMT6plex)	4	6687188; 1418328547	6687188; 1104685307; 1418328547; 3319897	1	3	0.1892	0.0000	1	1	84878739	254434762	254434200	44228	0.00187	HCD	MS2	707813	114.3	80000	964363	33019	20190517_kirurgija_csf_tmy_ten1.raw	F3	252.1	235.6	227.3	99.8	102.1	44347	44425	44392	44460	138.9		35096	2	FALSE	0.0001596	0.004924
High	Sequest HT (A2)	Unambiguous	[K].iGGHAGDYGGEALDR.[T]	N-Term(TMT6plex)	3	399567840; 399567842	399567840; 399567842; 194368499	0	2	0.6957	0.0000	1	1	85892826	171684925	171685028	-0.60	-0.00051	HCD	MS2	0	77.2	80000	554538	14997	20190517_kirurgija_csf_tmy_ten1.raw	F3	124.3	212.1	219.5	70.1	44370	7.0	44289	7.0	44233	98.9		30407	2	FALSE	0.0001596	3.913e-08
High	Sequest HT (A2)	Unambiguous	[K].mLLDQQLLFGR.[N]	N-Term(TMT6plex)	2	1418510423; 928167632	1418510423; 928167632	0	3	0.5327	0.0000	1	1	52163560	156289225	156289260	-0.22	-0.00012	HCD	MS2	6070493	44451	62883	964459	33022	20190517_kirurgija_csf_tmy_ten1.raw	F3	44226	44454	39.3	44296	8.0	44259		44231	44318	44361		44256	2	FALSE	0.0001596	0.001057
High	Sequest HT (A2)	Unambiguous	[R].cVcPVSSAVcR.[E]	N-Term(TMT6plex); C1(Carbamidomethyl); C3(Carbamidomethyl); C10(Carbamidomethyl)	2	1418197343	1418197343; 57092953	0	2	0.6172	0.0000	1	1	76237052	152373376	152373301	0.50	0.00038	HCD	MS2	138445	106.3	80000	554459	14992	20190517_kirurgija_csf_tmy_ten1.raw	F3	249.3	125.0	92.2	91.0	213.2	54.1	34.1	56.1	36.6	111.0		13575	1	FALSE	0.0001596	0.001044
High	Sequest HT (A2)	Unambiguous	[K].hTEDVAVVcAEQ.[-]	N-Term(TMT6plex); C9(Carbamidomethyl)	2	1418317684	590121823; 1418317684	0	2	0.7357	0.0000	1	1	79388804	158676880	158676819	0.39	0.00031	HCD	MS2	0	44343	80000	554247	14983	20190517_kirurgija_csf_tmy_ten1.raw	F3	66.1	52.7	52.6	44249	44278	44263	44350	44261	44259	35.2		29252	1	FALSE	0.0001596	0.002141
High	Sequest HT (A2)	Unambiguous	[K].aTcANAELEk.[G]	N-Term(TMT6plex); C3(Carbamidomethyl); K10(TMT6plex)	2	1418321303	1418321303; 1239925760	0	2	0.4362	0.0000	1	1	78292442	156484155	156484051	0.66	0.00052	HCD	MS2	0	79.6	80000	554098	14976	20190517_kirurgija_csf_tmy_ten1.raw	F3	152.1	189.9	175.6	69.3	43.5	44460	44208	44390	44424	101.1		13575	1	FALSE	0.0001596	0.09708
High	Sequest HT (A2)	Unambiguous	[K].eDALNDTk.[D]	N-Term(TMT6plex); K8(TMT6plex)	1	163954	163954	0	2	0.3355	0.0000	1	1	68237564	136374401	136374693	-2.14	-0.00146	HCD	MS2	0	120.4	80000	553743	14960	20190517_kirurgija_csf_tmy_ten1.raw	F3	218.7	137.8	107.8	61.7	276.2	57.4	82.5	76.1	62.3	123.4		44289	1	FALSE	0.0001596	0.001048
High	Sequest HT (A2)	Unambiguous	[R].eSSPcEDEELQHLR.[L]	N-Term(TMT6plex); C5(Carbamidomethyl)	5	73953824	1418329743; 1239899370; 1418329741; 73953824; 1418329739	0	3	0.7665	0.0000	1	1	65330918	195791297	195791229	0.35	0.00023	HCD	MS2	1446501	53.3	80000	553723	14959	20190517_kirurgija_csf_tmy_ten1.raw	F3	133.2	95.8	89.5	43.4	53.6	44368	44328	44210	14.0	54.9		44348	1	FALSE	0.0001596	1.046e-06
High	Sequest HT (A2)	Unambiguous	[K].hYQINQQWER.[T]	N-Term(TMT6plex)	22	1418343253	1418343247; 928182507; 1418343265; 1418343253; 1418343249; 1239982243; 1418343261; 1239982241; 1418343267; 1239982245; 1418343263; 928182523; 928182513; 928182519; 928182511; 1418343251; 1418343259; 1239982239; 1418343257; 1418343255; 928182521; 928182509	0	2	0.5936	0.0000	1	1	81591880	163083033	163082875	0.97	0.00079	HCD	MS2	0	53.5	80000	553406	14945	20190517_kirurgija_csf_tmy_ten1.raw	F3	101.7	92.1	129.2	38.7	53.5	44212	13.0	44210	44361	61.6		30348	1	FALSE	0.0001596	0.04511
High	Sequest HT (A2)	Unambiguous	[K].hYQINQQWER.[T]	N-Term(TMT6plex)	22	1418343253	1418343247; 928182507; 1418343265; 1418343253; 1418343249; 1239982243; 1418343261; 1239982241; 1418343267; 1239982245; 1418343263; 928182523; 928182513; 928182519; 928182511; 1418343251; 1418343259; 1239982239; 1418343257; 1418343255; 928182521; 928182509	0	3	0.6126	0.0000	1	1	54428146	163082983	163082875	0.66	0.00036	HCD	MS2	2636427	76.2	80000	553050	14928	20190517_kirurgija_csf_tmy_ten1.raw	F3	163.7	151.7	148.7	55.9	69.2	44372	44252	44276	44459	79.9		30011	1	FALSE	0.0001596	0.0002193
High	Sequest HT (A2)	Unambiguous	[K].vSLLAAIDEATk.[K]	N-Term(TMT6plex); K12(TMT6plex)	2	1418241889	3915607; 1418241889	0	2	0.6414	0.0000	1	1	84501261	168901795	168901986	-1.13	-0.00096	HCD	MS2	5805124	159.6	6977	965002	33044	20190517_kirurgija_csf_tmy_ten1.raw	F3	361.3	160.7	455.7	166.3	90.7	47.0	44217	33.0	34.6	225.3		32234	1	FALSE	0.0001596	0.0005243
High	Sequest HT (A2)	Unambiguous	[K].acAAEESGANcDk.[S]	N-Term(TMT6plex); C2(Carbamidomethyl); C11(Carbamidomethyl); K13(TMT6plex)	4	6687188; 1418328547	6687188; 1104685307; 1418328547; 3319897	0	3	0.5265	0.0000	1	1	61428867	184085146	184085697	-2.99	-0.00184	HCD	MS2	4354729	78.0	80000	552135	14883	20190517_kirurgija_csf_tmy_ten1.raw	F3	164.0	135.7	129.2	89.8	80.5	31.4	44273	44344	44245	84.6		46054	2	FALSE	0.0001596	0.0001624
High	Sequest HT (A2)	Unambiguous	[R].scEkDSPFPVHPGTAEccTR.[E]	N-Term(TMT6plex); C2(Carbamidomethyl); K4(TMT6plex); C17(Carbamidomethyl); C18(Carbamidomethyl)	1	1418328657	1418328657	1	4	0.6921	0.0000	1	1	69908421	279331500	279331588	-0.31	-0.00022	HCD	MS2	2319322	72.3	80000	552095	14881	20190517_kirurgija_csf_tmy_ten1.raw	F3	173.3	161.3	119.8	84.6	48.6	44213	44236	44252	44452	69.6		30773	1	FALSE	0.0001596	0.004788
High	Sequest HT (A2)	Unambiguous	[K].wcAVGHHEIAk.[C]	N-Term(TMT6plex); C2(Carbamidomethyl); K11(TMT6plex)	2	1418510423; 928167632	1418510423; 928167632	0	3	0.5990	0.0000	1	1	58932364	176595637	176595722	-0.48	-0.00028	HCD	MS2	2623773	108.3	4611	552063	14879	20190517_kirurgija_csf_tmy_ten1.raw	F3	241.3	187.7	234.7	121.4	98.3	31.2	44331	44465	44457	106.7		43556	2	FALSE	0.0001596	0.0001818
High	Sequest HT (A2)	Unambiguous	[K].sEIAYTDEkk.[D]	N-Term(TMT6plex); K9(TMT6plex); K10(TMT6plex)	1	1418322788	1418322788	1	3	0.4704	0.0000	1	1	62436141	187106969	187107291	-1.72	-0.00107	HCD	MS2	2393943	194.5	80000	556445	15086	20190517_kirurgija_csf_tmy_ten1.raw	F3	510.3	209.5	372.4	244.6	142.6	73.2	36.8	62.2	37.4	256.3		31809	1	FALSE	0.0001596	0.0004702
High	Sequest HT (A2)	Unambiguous	[K].wcAVGHHEIAk.[C]	N-Term(TMT6plex); C2(Carbamidomethyl); K11(TMT6plex)	2	1418510423; 928167632	1418510423; 928167632	0	2	0.5000	0.0000	1	1	88348101	176595474	176595722	-1.40	-0.00124	HCD	MS2	0	91.6	80000	552051	14878	20190517_kirurgija_csf_tmy_ten1.raw	F3	209.5	153.3	185.2	88.2	106.6	33.1	13.0	44278	44394	86.6		30042	2	FALSE	0.0001596	0.0005732
High	Sequest HT (A2)	Unambiguous	[R].sYPTYcQQk.[S]	N-Term(TMT6plex); C6(Carbamidomethyl); K9(TMT6plex)	8	1418243017	1418243019; 1418243017; 1418243013; 1239976295; 1418243015; 545552242; 1239976293; 928179004	0	2	0.6084	0.0000	1	1	81692490	163284252	163284560	-1.89	-0.00154	HCD	MS2	1533272	105.1	80000	556506	15089	20190517_kirurgija_csf_tmy_ten1.raw	F3	218.8	154.5	218.9	108.4	111.0	44376	44431	37.2	24.0	124.5		44442	1	FALSE	0.0001596	0.00141
High	Sequest HT (A2)	Unambiguous	[K].eccHGDLLEcADDR.[A]	N-Term(TMT6plex); C2(Carbamidomethyl); C3(Carbamidomethyl); C10(Carbamidomethyl)	5	6687188; 1418328547	6687188; 1104685307; 1418328547; 2147092; 3319897	0	3	0.7907	0.0000	1	1	66028042	197882671	197882546	0.63	0.00041	HCD	MS2	4621289	93.5	79939	556894	15107	20190517_kirurgija_csf_tmy_ten1.raw	F3	200.6	139.3	229.7	73.7	86.1	39.8	44331	44217	44216	109.0		35521	2	FALSE	0.0001596	6.564e-05
High	Sequest HT (A2)	Unambiguous	[K].iTELLESLPSDTR.[L]	N-Term(TMT6plex)	2	1418207941	1418207941; 1239944268	0	2	0.6489	0.0000	1	1	85197568	170294409	170294245	0.96	0.00082	HCD	MS2	3893476	73.0	80000	962221	32926	20190517_kirurgija_csf_tmy_ten1.raw	F3	194.1	100.5	94.5	116.1	40.4	39.1	44271	26.0	44224	75.0		34029	1	FALSE	0.0001596	0.003957
High	Sequest HT (A2)	Unambiguous	[K].ymcENQDSISTk.[L]	N-Term(TMT6plex); M2(Oxidation); C3(Carbamidomethyl); K12(TMT6plex)	5	6687188; 1418328547	6687188; 1104685307; 1418328547; 2147092; 3319897	0	3	0.6599	0.0000	1	1	65065058	194993719	194993488	43101	0.00077	HCD	MS2	7016539	92.6	6405	562236	15355	20190517_kirurgija_csf_tmy_ten1.raw	F3	186.2	141.7	261.5	114.4	62.9	44370	44268	44276	44328	89.0		16132	2	FALSE	0.0001596	0.0002698
High	Sequest HT (A2)	Unambiguous	[K].ymcENQDSISTk.[L]	N-Term(TMT6plex); M2(Oxidation); C3(Carbamidomethyl); K12(TMT6plex)	5	6687188; 1418328547	6687188; 1104685307; 1418328547; 2147092; 3319897	0	3	0.6790	0.0000	1	1	65065058	194993719	194993488	43101	0.00077	HCD	MS2	7098793	92.6	12183	562203	15353	20190517_kirurgija_csf_tmy_ten1.raw	F3	186.2	141.7	261.5	114.4	62.9	44370	44268	44276	44328	89.0		28185	2	FALSE	0.0001596	0.0003215
High	Sequest HT (A2)	Unambiguous	[K].eccHGDLLEcADDR.[A]	N-Term(TMT6plex); C2(Carbamidomethyl); C3(Carbamidomethyl); C10(Carbamidomethyl)	5	6687188; 1418328547	6687188; 1104685307; 1418328547; 2147092; 3319897	0	3	0.7965	0.0000	1	1	66028004	197882556	197882546	0.05	0.00003	HCD	MS2	7749793	85.9	80000	562024	15344	20190517_kirurgija_csf_tmy_ten1.raw	F3	177.8	144.5	150.6	99.4	59.7	49.0	44239	44432	44304	122.9		19085	2	FALSE	0.0001596	0.003321
High	Sequest HT (A2)	Unambiguous	[R].nEcFLAHk.[D]	N-Term(TMT6plex); C3(Carbamidomethyl); K8(TMT6plex)	4	6687188; 1418328547	6687188; 1104685307; 1418328547; 3319897	0	3	0.6160	0.0000	1	1	49293998	147680538	147680334	13881	0.00068	HCD	MS2	3627289	236.0	80000	561759	15331	20190517_kirurgija_csf_tmy_ten1.raw	F3	479.4	349.0	387.7	168.4	393.9	67.5	97.1	74.1	59.7	283.0		17958	2	FALSE	0.0001596	0.0008833
High	Sequest HT (A2)	Unambiguous	[R].eQIGPVTQEFWDNLEk.[E]	N-Term(TMT6plex); K16(TMT6plex)	2	1418241889	3915607; 1418241889	0	3	0.7057	0.0000	1	1	79775769	239125850	239125965	-0.48	-0.00038	HCD	MS2	1716694	186.2	47148	962436	32936	20190517_kirurgija_csf_tmy_ten1.raw	F3	362.8	297.5	426.7	256.1	118.1	65.0	44339	42.4	39.0	231.1		23498	1	FALSE	0.0001596	0.0001527
High	Sequest HT (A2)	Unambiguous	[R].gQAHQPSVYVLPPSR.[E]	N-Term(TMT6plex)	13	1494245237	1494245235; 1494245225; 16607663; 16607675; 1494245213; 1494245217; 1494245227; 1494245231; 1494245241; 1494245239; 1494245221; 1494245237; 16607718	0	3	0.7018	0.0000	1	1	62234724	186502717	186502310	43132	0.00136	HCD	MS2	1696643	76.8	80000	561195	15304	20190517_kirurgija_csf_tmy_ten1.raw	F3	157.0	147.6	142.6	69.5	75.9	44370	44211	44212	44303	103.0		20546	1	FALSE	0.0001596	7.52E-06
High	Sequest HT (A2)	Unambiguous	[K].aVVHGIVLGVAVPFPIPEADGck.[S]	N-Term(TMT6plex); C22(Carbamidomethyl); K23(TMT6plex)	2	356582247	945179; 356582247	0	3	0.7905	0.0000	1	1	93520642	280360472	280359446	24167	0.00342	HCD	MS2	2814786	53.5	80000	962593	32943	20190517_kirurgija_csf_tmy_ten1.raw	F3	116.3	68.4	110.9	45.2	77.4	44336	44452	44456	44207	53.5		18019	1	FALSE	0.0001596	2.187e-09
High	Sequest HT (A2)	Unambiguous	[K].LHTEGDGVYTLNSEk.[H]	K15(TMT6plex)	3	73957095	258498; 123511; 73957095	0	2	0.7694	0.0000	1	1	94648372	189196017	189195989	0.15	0.00014	HCD	MS2	1292089	91.5	80000	560592	15275	20190517_kirurgija_csf_tmy_ten1.raw	F3	92.8	82.2	385.4	196.9		44434	44447	44398	44449	89.7		42491	1	FALSE	0.0001596	4.646e-06
High	Sequest HT (A2)	Unambiguous	[R].dkYGDMADccEk.[Q]	N-Term(TMT6plex); K2(TMT6plex); C9(Carbamidomethyl); C10(Carbamidomethyl); K12(TMT6plex)	4	6687188; 1418328547	6687188; 1104685307; 1418328547; 3319897	1	3	0.7069	0.0000	1	1	72701820	217904006	217904367	-1.66	-0.00120	HCD	MS2	4867495	218.5	80000	560422	15267	20190517_kirurgija_csf_tmy_ten1.raw	F3	572.0	290.1	399.0	217.9	186.6	103.6	52.9	78.5	68.3	215.8		32905	2	FALSE	0.0001596	0.02609
High	Sequest HT (A2)	Unambiguous	[K].IEcESAESTEDcIAk.[I]	C3(Carbamidomethyl); C12(Carbamidomethyl); K15(TMT6plex)	2	1418510423; 928167632	1418510423; 928167632	0	2	0.7085	0.0000	1	1	98594710	197088693	197088844	-0.76	-0.00075	HCD	MS2	0	39.2	80000	560265	15260	20190517_kirurgija_csf_tmy_ten1.raw	F3	86.2	71.3	66.8	50.0	53.5	44386	44351	44264	44292	34.2		35855	2	FALSE	0.0001596	0.002573
High	Sequest HT (A2)	Unambiguous	[K].dFFPPDIDVEWQSNGQQEPESk.[Y]	N-Term(TMT6plex); K22(TMT6plex)	13	1494245237	1494245235; 1494245225; 16607663; 16607675; 1494245213; 1494245217; 1494245227; 1494245231; 1494245241; 1494245239; 1494245221; 1494245237; 16607718	0	4	0.6242	0.0000	1	1	76337489	305047772	305047837	-0.21	-0.00016	HCD	MS2	6499838	40.1	80000	962749	32950	20190517_kirurgija_csf_tmy_ten1.raw	F3	70.7	99.1	78.0	41.6	44316	44359	44382	44293	44200	51.8		17258	1	FALSE	0.0001596	0.02245
High	Sequest HT (A2)	Unambiguous	[R].aVEPQLQEEER.[M]	N-Term(TMT6plex)	1	545540929	545540929	0	2	0.4690	0.0000	1	1	77890865	155681002	155681177	-1.12	-0.00087	HCD	MS2	2251148	166.9	80000	559653	15233	20190517_kirurgija_csf_tmy_ten1.raw	F3	265.3	87.4	324.9	191.1	354.2	83.3	58.7	64.6	58.6	180.7		25993	1	FALSE	0.0001596	0.006423
High	Sequest HT (A2)	Unambiguous	[K].LHTEGDGVYTLNSEk.[H]	K15(TMT6plex)	3	73957095	258498; 123511; 73957095	0	2	0.7863	0.0000	1	1	94648275	189195823	189195989	-0.88	-0.00083	HCD	MS2	0	47.3	80000	559428	15222	20190517_kirurgija_csf_tmy_ten1.raw	F3	67.7	61.6	152.0	84.6	44432	44390	44413	44301	44350	43.4		34029	1	FALSE	0.0001596	0.0005759
High	Sequest HT (A2)	Unambiguous	[K].mLLDQQLLFGR.[N]	N-Term(TMT6plex)	2	1418510423; 928167632	1418510423; 928167632	0	2	0.5188	0.0000	1	1	78195166	156289605	156289260	43862	0.00172	HCD	MS2	3992458	112.7	80000	962790	32952	20190517_kirurgija_csf_tmy_ten1.raw	F3	230.3	195.4	184.2	112.1	131.5	55.1	27.0	46.9	44316	114.6		43891	2	FALSE	0.0001596	0.01558
High	Sequest HT (A2)	Unambiguous	[K].sGAQELLR.[V]	N-Term(TMT6plex)	4	1418322411	1239925762; 1418322411; 1418322415; 1418322413	0	2	0.2776	0.0000	1	1	55182430	110264131	110264179	-0.43	-0.00024	HCD	MS2	1249269	94.6	21587	558857	15199	20190517_kirurgija_csf_tmy_ten1.raw	F3	223.9	125.6	105.2	93.4	111.1	65.1	39.4	34.8	44464	121.9		29618	1	FALSE	0.0001596	0.001552
High	Sequest HT (A2)	Unambiguous	[R].MScADDFLSVVLNR.[L]	C3(Carbamidomethyl)	2	1418328547	1418328547; 3319897	0	2	0.7751	0.0000	1	1	81388543	162676357	162676144	11324	0.00107	HCD	MS2	3658037	48.7	80000	962810	32953	20190517_kirurgija_csf_tmy_ten1.raw	F3	95.6	81.3	67.2	36.7	88.0	19.0	44302	44243	44214	48.2	NoQuanLabels	25263	1	FALSE	0.0001596	0.0001077
High	Sequest HT (A2)	Unambiguous	[K].sEIAYTDEkk.[D]	N-Term(TMT6plex); K9(TMT6plex); K10(TMT6plex)	1	1418322788	1418322788	1	2	0.5518	0.0000	1	1	93603983	187107237	187107291	-0.28	-0.00027	HCD	MS2	0	109.8	80000	558029	15160	20190517_kirurgija_csf_tmy_ten1.raw	F3	295.7	94.8	209.1	144.7	70.4	42.5	44243	40.8	44430	161.4		20880	1	FALSE	0.0001596	0.005991
High	Sequest HT (A2)	Unambiguous	[K].dFFPPEIDVEWQSNGQQEPESk.[Y]	N-Term(TMT6plex); K22(TMT6plex)	9	1494245219; 1494245223; 1494245215; 1494245211	1494245209; 1494245219; 17066528; 1494245223; 1494245215; 1494245211; 16607721; 1494245229; 1494245233	0	4	0.5901	0.0000	1	1	76687507	306447844	306449402	-5.08	-0.00389	HCD	MS2	1286158	34.7	80000	963145	32968	20190517_kirurgija_csf_tmy_ten1.raw	F3	60.9	84.4	76.5	33.9	44221	44295	44233	44204	44203	35.2		44621	4	FALSE	0.0001596	0.002204
High	Sequest HT (A2)	Unambiguous	[R].dKYGDMADccEk.[Q]	N-Term(TMT6plex); C9(Carbamidomethyl); C10(Carbamidomethyl); K12(TMT6plex)	4	6687188; 1418328547	6687188; 1104685307; 1418328547; 3319897	1	2	0.7406	0.0000	1	1	97544394	194988061	194988074	-0.07	-0.00007	HCD	MS2	0	125.4	80000	557275	15127	20190517_kirurgija_csf_tmy_ten1.raw	F3	266.2	174.2	310.5	283.1	67.6	20.0	44385	44254	44297	85.1		35490	2	FALSE	0.0001596	0.001398
High	Sequest HT (A2)	Unambiguous	[R].eSFQEQSSVVR.[A]	N-Term(TMT6plex)	2	1418303486	1418303488; 1418303486	0	2	0.6099	0.0000	1	1	76289505	152478282	152478555	-1.79	-0.00137	HCD	MS2	0	92.5	80000	557255	15126	20190517_kirurgija_csf_tmy_ten1.raw	F3	191.5	95.6	74.6	85.2	195.5	48.2	45.2	52.8	41.3	94.9		45017	1	FALSE	0.0001596	0.0005214
High	Sequest HT (A2)	Unambiguous	[K].wcAVGHHEIAk.[C]	N-Term(TMT6plex); C2(Carbamidomethyl); K11(TMT6plex)	2	1418510423; 928167632	1418510423; 928167632	0	3	0.6065	0.0000	1	1	58932418	176595798	176595722	0.43	0.00026	HCD	MS2	6067569	310.2	80000	557235	15125	20190517_kirurgija_csf_tmy_ten1.raw	F3	650.3	481.3	668.1	383.3	258.7	103.9	55.3	75.0	55.5	370.5		25993	2	FALSE	0.0001596	0.0003844
High	Sequest HT (A2)	Unambiguous	[K].lKEccDkPVLEk.[S]	N-Term(TMT6plex); C4(Carbamidomethyl); C5(Carbamidomethyl); K7(TMT6plex); K12(TMT6plex)	5	6687188; 1418328547	6687188; 1104685307; 1418328547; 2147092; 3319897	1	4	0.5780	0.0000	1	1	55231807	220625047	220625426	-1.72	-0.00095	HCD	MS2	2437682	95.5	43877	557089	15117	20190517_kirurgija_csf_tmy_ten1.raw	F3	225.3	147.3	169.8	128.3	82.3	38.6	44396	44433	44365	98.8		46447	2	FALSE	0.0001596	0.0007512
High	Sequest HT (A2)	Unambiguous	[K].wcAVGHHEIAk.[C]	N-Term(TMT6plex); C2(Carbamidomethyl); K11(TMT6plex)	2	1418510423; 928167632	1418510423; 928167632	0	4	0.5903	0.0000	1	1	44224462	176595663	176595722	-0.33	-0.00015	HCD	MS2	1445601	64.1	6273	556562	15091	20190517_kirurgija_csf_tmy_ten1.raw	F3	145.1	97.5	104.2	68.3	65.7	36.7	44267	44336	44427	70.4		34029	2	FALSE	0.0001596	0.0004695
High	Sequest HT (A2)	Unambiguous	[R].nEcFLAHk.[D]	N-Term(TMT6plex); C3(Carbamidomethyl); K8(TMT6plex)	4	6687188; 1418328547	6687188; 1104685307; 1418328547; 3319897	0	2	0.5263	0.0000	1	1	73890302	147679877	147680334	-3.09	-0.00228	HCD	MS2	0	139.8	80000	562276	15357	20190517_kirurgija_csf_tmy_ten1.raw	F3	288.4	235.5	263.1	107.2	103.9	47.4	38.3	42.7	60.0	211.4		44289	2	FALSE	0.0001596	0.002077
High	Sequest HT (A2)	Unambiguous	[K].lKEccDkPVLEk.[S]	N-Term(TMT6plex); C4(Carbamidomethyl); C5(Carbamidomethyl); K7(TMT6plex); K12(TMT6plex)	5	6687188; 1418328547	6687188; 1104685307; 1418328547; 2147092; 3319897	1	4	0.0072	0.0000	1	1	55231888	220625368	220625426	-0.26	-0.00014	HCD	MS2	8387021	60.9	9039	551974	14875	20190517_kirurgija_csf_tmy_ten1.raw	F3	117.5	87.2	146.7	127.2	34.6	44329	44412	44421	44263	55.3		42095	2	FALSE	0.0001596	0.0008841
High	Sequest HT (A2)	Unambiguous	[K].eccHGDLLEcADDR.[A]	N-Term(TMT6plex); C2(Carbamidomethyl); C3(Carbamidomethyl); C10(Carbamidomethyl)	5	6687188; 1418328547	6687188; 1104685307; 1418328547; 2147092; 3319897	0	3	0.8022	0.0000	1	1	66027958	197882418	197882546	-0.65	-0.00043	HCD	MS2	9274955	44339	3847	551782	14865	20190517_kirurgija_csf_tmy_ten1.raw	F3	38.1	25.0	87.0	44214	44369	44328		44200		44374		23833	2	FALSE	0.0001596	0.002249
High	Sequest HT (A2)	Unambiguous	[R].cESSLcEPVAGR.[E]	N-Term(TMT6plex); C1(Carbamidomethyl); C6(Carbamidomethyl)	4	1418291189	73972735; 1418291191; 545518919; 1418291189	0	2	0.6101	0.0000	1	1	79738037	159375346	159375624	-1.74	-0.00139	HCD	MS2	0	52.9	80000	544921	14552	20190517_kirurgija_csf_tmy_ten1.raw	F3	140.0	101.4	49.9	40.4	61.4	44407	44237	44303	44304	58.9		43160	1	FALSE	0.0001596	0.0001595
High	Sequest HT (A2)	Unambiguous	[K].iTELLESLPSDTR.[L]	N-Term(TMT6plex)	2	1418207941	1418207941; 1239944268	0	2	0.6250	0.0000	1	1	85197422	170294116	170294245	-0.76	-0.00064	HCD	MS2	0	55.7	80000	967315	33143	20190517_kirurgija_csf_tmy_ten1.raw	F3	149.9	95.5	78.6	73.6	44313	44467	44265	44335	44212	57.3		21976	1	FALSE	0.0001596	0.002437
High	Sequest HT (A2)	Unambiguous	[K].eccHGDLLEcADDR.[A]	N-Term(TMT6plex); C2(Carbamidomethyl); C3(Carbamidomethyl); C10(Carbamidomethyl)	5	6687188; 1418328547	6687188; 1104685307; 1418328547; 2147092; 3319897	0	2	0.8323	0.0000	1	1	98991646	197882564	197882546	0.09	0.00009	HCD	MS2	0	72.1	80000	544657	14540	20190517_kirurgija_csf_tmy_ten1.raw	F3	169.2	140.4	148.1	68.1	49.4	44427	44383	15.0	44358	92.8		34790	2	FALSE	0.0001596	3.808e-05
High	Sequest HT (A2)	Unambiguous	[R].eQIGPVTQEFWDNLEk.[E]	N-Term(TMT6plex); K16(TMT6plex)	2	1418241889	3915607; 1418241889	0	2	0.7430	0.0000	1	1	119613369	239126011	239125965	0.19	0.00023	HCD	MS2	0	259.9	56111	967393	33146	20190517_kirurgija_csf_tmy_ten1.raw	F3	563.1	487.8	596.3	167.1	184.3	74.8	36.6	58.8	47.5	383.0		26420	1	FALSE	0.0001596	1.088e-08
High	Sequest HT (A2)	Unambiguous	[K].aDQAANEWGR.[S]	N-Term(TMT6plex)	11	928166207	164064; 1418223204; 164060; 545535766; 164066; 545536976; 1418223200; 164068; 545536980; 1418223194; 928166207	0	2	0.6239	0.0000	1	1	67383684	134666641	134666504	44228	0.00068	HCD	MS2	496269	112.3	24786	544508	14533	20190517_kirurgija_csf_tmy_ten1.raw	F3	321.2	101.0	388.6	51.2	86.4	44247	44418	44394	44449	114.8		15766	1	FALSE	0.0001596	0.01609
High	Sequest HT (A2)	Unambiguous	[R].vELLYNPAFcSLATSk.[K]	N-Term(TMT6plex); C10(Carbamidomethyl); K16(TMT6plex)	2	1418218430	1418218430; 1239951704	0	3	0.7131	0.0000	1	1	75775349	227124592	227124591	0.00	0.00000	HCD	MS2	3465187	180.9	80000	967433	33148	20190517_kirurgija_csf_tmy_ten1.raw	F3	380.6	565.8	231.8	137.2	159.3	48.8	44377	62.5	34.4	157.6		44232	1	FALSE	0.0001596	0.001997
High	Sequest HT (A2)	Unambiguous	[R].eQIGPVTQEFWDNLEk.[E]	N-Term(TMT6plex); K16(TMT6plex)	2	1418241889	3915607; 1418241889	0	3	0.7399	0.0000	1	1	79775818	239125997	239125965	0.14	0.00011	HCD	MS2	2081342	77.7	3562	967591	33155	20190517_kirurgija_csf_tmy_ten1.raw	F3	159.3	144.6	190.2	56.3	57.0	44368	44325	44212	44389	109.6		25324	1	FALSE	0.0001596	2.105e-05
High	Sequest HT (A2)	Unambiguous	[K].dSQETSQLDDHSMETk.[DG]	N-Term(TMT6plex); K16(TMT6plex)	5	1418201149	1418201151; 1418201149; 345795731; 76161575; 345795733	0	3	0.6568	0.0000	1	1	77037109	230909872	230909674	0.86	0.00066	HCD	MS2	0	90.3	80000	543699	14498	20190517_kirurgija_csf_tmy_ten1.raw	F3	147.3	79.6	55.6	69.3	147.9	102.5	63.2	70.9	63.4	103.7		27485	1	FALSE	0.0001596	1.98E-09
High	Sequest HT (A2)	Unambiguous	[R].gVHTLYVPNcDHk.[G]	N-Term(TMT6plex); C10(Carbamidomethyl); K13(TMT6plex)	2	1418221424	73996265; 1418221424	0	3	0.6632	0.0000	1	1	66669506	199807063	199806314	27454	0.00250	HCD	MS2	405477	66.8	80000	543484	14490	20190517_kirurgija_csf_tmy_ten1.raw	F3	135.1	103.8	86.1	82.3	91.3	32.2	44269	44217	44459	81.2		30376	1	FALSE	0.0001596	0.04215
High	Sequest HT (A2)	Unambiguous	[R].gVHTLYVPNcDHk.[G]	N-Term(TMT6plex); C10(Carbamidomethyl); K13(TMT6plex)	2	1418221424	73996265; 1418221424	0	4	0.6805	0.0000	1	1	50027201	199806622	199806314	19725	0.00077	HCD	MS2	4202083	95.0	22884	543264	14483	20190517_kirurgija_csf_tmy_ten1.raw	F3	188.2	84.6	82.5	104.9	197.7	54.2	48.9	57.5	33.6	98.1		12875	1	FALSE	0.0001596	0.01914
High	Sequest HT (A2)	Unambiguous	[K].dDFTSLSMVLYSR.[K]	N-Term(TMT6plex)	1	1418328657	1418328657	0	3	0.6638	0.0000	1	1	58830214	176289187	176288830	44229	0.00119	HCD	MS2	2682845	38.0	80000	967863	33167	20190517_kirurgija_csf_tmy_ten1.raw	F3	81.9	77.8	76.8	51.4	44336	44355	44234	44234	44324	39.8		16497	1	FALSE	0.0001596	0.03967
High	Sequest HT (A2)	Unambiguous	[K].qEPDRNEcFLAHk.[D]	N-Term(TMT6plex); C8(Carbamidomethyl); K13(TMT6plex)	4	6687188; 1418328547	6687188; 1104685307; 1418328547; 3319897	1	4	0.5311	0.0000	1	1	52627891	210209382	210208533	44290	0.00212	HCD	MS2	2599774	136.9	80000	543076	14475	20190517_kirurgija_csf_tmy_ten1.raw	F3	283.7	230.2	255.7	131.9	135.3	50.7	37.0	52.1	43.8	149.0		31472	2	FALSE	0.0001596	0.002023
High	Sequest HT (A2)	Unambiguous	[R].vELLYNPAFcSLATSk.[K]	N-Term(TMT6plex); C10(Carbamidomethyl); K16(TMT6plex)	2	1418218430	1418218430; 1239951704	0	2	0.7244	0.0000	1	1	113612578	227124428	227124591	-0.72	-0.00081	HCD	MS2	0	40.0	80000	967904	33169	20190517_kirurgija_csf_tmy_ten1.raw	F3	84.0	86.1	62.2	37.0	46.7	44329	44419	44327	44449	36.2		29646	1	FALSE	0.0001596	9.028e-06
High	Sequest HT (A2)	Unambiguous	[K].eccHGDLLEcADDR.[A]	N-Term(TMT6plex); C2(Carbamidomethyl); C3(Carbamidomethyl); C10(Carbamidomethyl)	5	6687188; 1418328547	6687188; 1104685307; 1418328547; 2147092; 3319897	0	3	0.7561	0.0000	1	1	66028008	197882570	197882546	0.12	0.00008	HCD	MS2	9019438	78.4	80000	541562	14421	20190517_kirurgija_csf_tmy_ten1.raw	F3	162.8	120.2	119.5	70.8	102.7	34.8	44221	44312	44369	98.9		44473	2	FALSE	0.0001596	0.003336
High	Sequest HT (A2)	Unambiguous	[K].gPELQAQAk.[A]	N-Term(TMT6plex); K9(TMT6plex)	1	597500968	597500968	0	2	0.4836	0.0000	1	1	70041943	139983158	139983094	0.46	0.00032	HCD	MS2	2748773	129.1	24457	541472	14417	20190517_kirurgija_csf_tmy_ten1.raw	F3	380.3	116.3	331.1	108.2	86.9	44282	44358	44459	44336	188.4		24167	1	FALSE	0.0001596	0.0009135
High	Sequest HT (A2)	Unambiguous	[K].ySPVSNTNEk.[D]	N-Term(TMT6plex); K10(TMT6plex)	2	1418213974	1418213974; 345792424	0	2	0.5401	0.0000	1	1	79893518	159686309	159686336	-0.17	-0.00013	HCD	MS2	1343153	143.9	80000	541440	14415	20190517_kirurgija_csf_tmy_ten1.raw	F3	338.0	228.9	227.0	74.0	251.6	46.2	44428	40.8	44343	184.6		45352	1	FALSE	0.0001596	0.0001467
High	Sequest HT (A2)	Unambiguous	[R].iNHcEFDk.[F]	N-Term(TMT6plex); C4(Carbamidomethyl); K8(TMT6plex)	2	1418510423; 928167632	1418510423; 928167632	0	2	0.5095	0.0000	1	1	76089996	152079265	152079317	-0.34	-0.00026	HCD	MS2	0	121.3	80000	541304	14409	20190517_kirurgija_csf_tmy_ten1.raw	F3	245.7	259.1	235.2	73.3	119.3	36.7	44305	44407	44252	168.4		42430	2	FALSE	0.0001596	0.0002169
High	Sequest HT (A2)	Unambiguous	[K].ccATDDPPTcYAk.[V]	C1(Carbamidomethyl); C2(Carbamidomethyl); C10(Carbamidomethyl); K13(TMT6plex)	5	6687188; 1418328547	6687188; 1104685307; 1418328547; 2147092; 3319897	0	2	0.8742	0.0000	1	1	89438380	178776033	178776001	0.18	0.00016	HCD	MS2	0	44430	80000	541187	14404	20190517_kirurgija_csf_tmy_ten1.raw	F3	44465	38.5	39.0	69.5	44454	44384	44350	44354		44246		46082	2	FALSE	0.0001596	0.03332
High	Sequest HT (A2)	Unambiguous	[R].MScADDFLSVVLNR.[L]	C3(Carbamidomethyl)	2	1418328547	1418328547; 3319897	0	2	0.7589	0.0000	1	1	81388408	162676089	162676144	-0.34	-0.00027	HCD	MS2	2489787	44387	18544	968000	33173	20190517_kirurgija_csf_tmy_ten1.raw	F3	44313	44425	44366	44296	44271	44290			44379	44235	NoQuanLabels	43556	1	FALSE	0.0001596	0.001546
High	Sequest HT (A2)	Unambiguous	[R].iNHcEFDk.[F]	N-Term(TMT6plex); C4(Carbamidomethyl); K8(TMT6plex)	2	1418510423; 928167632	1418510423; 928167632	0	3	0.6026	0.0000	1	1	50760276	152079374	152079317	0.37	0.00019	HCD	MS2	9157165	94.3	28222	540848	14388	20190517_kirurgija_csf_tmy_ten1.raw	F3	205.3	167.1	180.3	70.8	99.7	34.3	44363	44465	44397	121.5		44533	2	FALSE	0.0001596	0.00185
High	Sequest HT (A2)	Unambiguous	[K].eFNAETFTFHADLcTLPEAEk.[Q]	N-Term(TMT6plex); C14(Carbamidomethyl); K21(TMT6plex)	4	6687188; 1418328547	6687188; 1104685307; 1418328547; 3319897	0	4	0.6181	0.0000	1	1	73286690	292844579	292844898	-1.09	-0.00080	HCD	MS2	1563324	33.2	80000	968123	33179	20190517_kirurgija_csf_tmy_ten1.raw	F3	71.1	67.3	64.7	44408	33.3	44385	44381	44444	44385	35.7		44442	2	FALSE	0.0001596	0.01108
High	Sequest HT (A2)	Unambiguous	[R].rVTEDSQGEGQAGAEELAVR.[E]	N-Term(TMT6plex)	5	1418205851	73984958; 1418205851; 1418205857; 345786367; 1418205855	1	3	0.6047	0.0000	1	1	77772913	233117283	233117380	-0.41	-0.00032	HCD	MS2	0	44460	80000	540417	14368	20190517_kirurgija_csf_tmy_ten1.raw	F3	41.9	44.4	37.6	44400	44311	44263	44321	44415	44290	44275		31837	1	FALSE	0.0001596	2.079e-05
High	Sequest HT (A2)	Unambiguous	[R].vAkELQAAQAR.[L]	N-Term(TMT6plex); K3(TMT6plex)	2	3915605	57036446; 3915605	1	3	0.4463	0.0000	1	1	54833867	164300145	164300046	0.60	0.00033	HCD	MS2	1777864	132.7	59726	540337	14364	20190517_kirurgija_csf_tmy_ten1.raw	F3	259.9	110.4	131.7		623.9	44273	44.7	44457	44394	101.3		15373	1	FALSE	0.0001596	0.0005033
High	Sequest HT (A2)	Unambiguous	[R].sALYSSSDPLALLQADTVR.[G]	N-Term(TMT6plex)	3	1418315968	1418315970; 1418315968; 1418315972	0	3	0.7093	0.0000	1	1	74607015	223619588	223620224	-2.84	-0.00212	HCD	MS2	0	29.0	80000	967080	33133	20190517_kirurgija_csf_tmy_ten1.raw	F3	77.9	59.6	37.8	27.0	44280	44417	7.0	44444	44295	44285		31138	1	FALSE	0.0001596	1.598e-05
High	Sequest HT (A2)	Unambiguous	[R].ecEHFQNLGk.[D]	N-Term(TMT6plex); C2(Carbamidomethyl); K10(TMT6plex)	2	73975389	73975389; 1418328671	0	3	0.5263	0.0000	1	1	57396744	171988777	171988886	-0.64	-0.00036	HCD	MS2	3539265	82.7	21016	551826	14868	20190517_kirurgija_csf_tmy_ten1.raw	F3	161.4	116.8	242.0	85.2	52.9	44371	44387	44249	44241	96.9		15401	1	FALSE	0.0001596	0.0006155
High	Sequest HT (A2)	Unambiguous	[K].hSTVLENLPNk.[A]	N-Term(TMT6plex); K11(TMT6plex)	2	1418510423; 928167632	1418510423; 928167632	0	3	0.5905	0.0000	1	1	57067039	170999662	170999504	0.93	0.00053	HCD	MS2	2644301	123.4	28513	545183	14564	20190517_kirurgija_csf_tmy_ten1.raw	F3	207.6	135.1	293.7	151.2	175.1	38.9	44430	40.8	44308	146.4		43922	2	FALSE	0.0001596	0.0003134
High	Sequest HT (A2)	Unambiguous	[R].qLGVYELLLk.[V]	N-Term(TMT6plex); K10(TMT6plex)	3	928186325	1239883263; 928186325; 928186327	0	2	0.4822	0.0000	1	1	81751647	163402566	163402930	-2.23	-0.00182	HCD	MS2	3401793	108.4	80000	966750	33119	20190517_kirurgija_csf_tmy_ten1.raw	F3	356.2	200.9	199.0	72.9	53.1	44371	44298	44275	44338	121.7		44287	1	FALSE	0.0001596	0.04467
High	Sequest HT (A2)	Unambiguous	[K].dSYVGDEAQSk.[R-]	N-Term(TMT6plex); K11(TMT6plex)	42	545500782	1535070832; 734547747; 1535134718; 1535101864; 1432404626; 1418210682; 734543177; 1535091793; 1432376720; 734547701; 1535101956; 1432394929; 1432410104; 1535102076; 924183513; 734561263; 954256789; 5597005; 1432394930; 1535102079; 734547705; 1418341514; 1418509163; 734547722; 545494777; 1535087250; 924442847; 19569064; 734561930; 1418333042; 954256582; 57108093; 1418248118; 1222669; 1535073321; 5…	0	2	0.4162	0.0000	1	1	82892735	165684743	165684810	-0.40	-0.00033	HCD	MS2	0	58.1	80000	551706	14862	20190517_kirurgija_csf_tmy_ten1.raw	F3	136.9	80.2	124.4	44313	74.4	44244	44449	44332	44302	77.1		21245	1	FALSE	0.0001596	1.65E-07
High	Sequest HT (A2)	Unambiguous	[K].wcAVGHHEIAk.[C]	N-Term(TMT6plex); C2(Carbamidomethyl); K11(TMT6plex)	2	1418510423; 928167632	1418510423; 928167632	0	4	0.5873	0.0000	1	1	44224639	176596375	176595722	25628	0.00163	HCD	MS2	2166305	153.7	73989	551462	14850	20190517_kirurgija_csf_tmy_ten1.raw	F3	313.1	241.5	292.9	139.7	164.0	60.5	61.3	50.6	55.8	157.1		45383	2	FALSE	0.0001596	0.001035
High	Sequest HT (A2)	Unambiguous	[K].tLIEQTNEER.[K]	N-Term(TMT6plex)	1	163954	163954	0	2	0.5202	0.0000	1	1	73139048	146177369	146177465	-0.66	-0.00048	HCD	MS2	2818037	152.2	24566	551375	14846	20190517_kirurgija_csf_tmy_ten1.raw	F3	327.5	206.2	175.5	96.0	273.3	72.0	71.2	80.0	59.6	160.6		44287	1	FALSE	0.0001596	0.06307
High	Sequest HT (A2)	Unambiguous	[K].mLLDQQLLFGR.[N]	N-Term(TMT6plex)	2	1418510423; 928167632	1418510423; 928167632	0	2	0.5553	0.0000	1	1	78194971	156289214	156289260	-0.29	-0.00023	HCD	MS2	0	171.6	2537	965133	33050	20190517_kirurgija_csf_tmy_ten1.raw	F3	348.2	293.5	325.6	186.3	161.8	67.1	35.4	61.2	39.9	196.8		29281	2	FALSE	0.0001596	0.06074
High	Sequest HT (A2)	Unambiguous	[K].aTDEQLKTVMGDFGAFVEk.[C]	N-Term(TMT6plex); K19(TMT6plex)	4	6687188; 1418328547	6687188; 1104685307; 1418328547; 3319897	1	3	0.2163	0.0000	1	1	84878532	254434139	254434200	-0.24	-0.00020	HCD	MS2	6731631	137.1	80000	965213	33053	20190517_kirurgija_csf_tmy_ten1.raw	F3	309.1	313.4	252.9	135.5	108.5	32.4	44460	44220	44213	155.7		24563	2	FALSE	0.0001596	0.001333
High	Sequest HT (A2)	Unambiguous	[R].vkMEEQADQIR.[Q]	N-Term(TMT6plex); K2(TMT6plex)	5	3915605	283972741; 57036446; 283972739; 3915605; 283972753	1	2	0.4764	0.0000	1	1	90300378	180500028	180499914	0.63	0.00057	HCD	MS2	0	43.5	80000	549969	14780	20190517_kirurgija_csf_tmy_ten1.raw	F3	57.1	44281	44330	160.7	49.6	44403	44244	44377	44428	31.9		19756	1	FALSE	0.0001596	0.05962
High	Sequest HT (A2)	Unambiguous	[K].vSLLAAIDEATk.[K]	N-Term(TMT6plex); K12(TMT6plex)	2	1418241889	3915607; 1418241889	0	3	0.6693	0.0000	1	1	56367892	168902221	168901986	14246	0.00078	HCD	MS2	4061572	36.4	3922	965289	33056	20190517_kirurgija_csf_tmy_ten1.raw	F3	82.9	38.0	102.0	38.0	44400	44358	7.0	44445	44293	46.4		29646	1	FALSE	0.0001596	0.03245
High	Sequest HT (A2)	Unambiguous	[K].vLDEFkPLVDEPQNLVk.[T]	N-Term(TMT6plex); K6(TMT6plex); K17(TMT6plex)	5	6687188; 1418328547	6687188; 1104685307; 1418328547; 2147092; 3319897	0	3	0.4471	0.0000	1	1	89085866	267056144	267056851	-2.65	-0.00236	HCD	MS2	677182	66.8	80000	965350	33059	20190517_kirurgija_csf_tmy_ten1.raw	F3	144.8	125.4	159.9	62.3	59.9	44302	15.0	44212		68.3		20121	2	FALSE	0.0001596	0.09141
High	Sequest HT (A2)	Unambiguous	[K].scDMPVPENAR.[I]	N-Term(TMT6plex); C2(Carbamidomethyl)	2	1418296702	1418296702; 74005944	0	2	0.6486	0.0000	1	1	75285820	150470913	150470856	0.37	0.00028	HCD	MS2	0	73.9	80000	549834	14774	20190517_kirurgija_csf_tmy_ten1.raw	F3	162.5	117.2	154.7	63.4	82.0	44438	44241	44251	44425	72.7		41334	1	FALSE	0.0001596	0.0003084
High	Sequest HT (A2)	Unambiguous	[K].eccHGDLLEcADDR.[A]	N-Term(TMT6plex); C2(Carbamidomethyl); C3(Carbamidomethyl); C10(Carbamidomethyl)	5	6687188; 1418328547	6687188; 1104685307; 1418328547; 2147092; 3319897	0	2	0.8073	0.0000	1	1	98991583	197882439	197882546	-0.54	-0.00054	HCD	MS2	0	101.7	39748	549762	14770	20190517_kirurgija_csf_tmy_ten1.raw	F3	240.7	189.2	208.3	89.6	75.2	44338	44268	44458	44367	137.4		45413	2	FALSE	0.0001596	3.28E-08
High	Sequest HT (A2)	Unambiguous	[K].aPEDLQEVAHR.[N]	N-Term(TMT6plex)	2	1418290456	1239928570; 1418290456	0	3	0.6439	0.0000	1	1	49860227	149379225	149379097	0.85	0.00043	HCD	MS2	4541625	157.7	17104	548884	14730	20190517_kirurgija_csf_tmy_ten1.raw	F3	330.9	152.6	124.5	123.7	346.4	83.6	75.2	105.8	64.2	170.1		13575	1	FALSE	0.0001596	0.0002651
High	Sequest HT (A2)	Unambiguous	[K].aPEDLQEVAHR.[N]	N-Term(TMT6plex)	2	1418290456	1239928570; 1418290456	0	2	0.5905	0.0000	1	1	74739891	149379055	149379097	-0.28	-0.00021	HCD	MS2	0	54.8	80000	548681	14721	20190517_kirurgija_csf_tmy_ten1.raw	F3	132.3	107.0	71.2	36.1	85.3	44423	44358	44363	13.0	59.1		13575	1	FALSE	0.0001596	0.07507
High	Sequest HT (A2)	Unambiguous	[R].sLAPTAASk.[R]	N-Term(TMT6plex); K9(TMT6plex)	2	1418502140	1418502140; 73949158	0	2	0.2300	0.0000	1	1	65240312	130379896	130379857	0.30	0.00020	HCD	MS2	0	150.7	80000	548600	14717	20190517_kirurgija_csf_tmy_ten1.raw	F3	297.7	245.9	488.3	129.5	87.4	44284	44363	44251	44398	166.4		3.00	1	FALSE	0.0001596	0.0002218
High	Sequest HT (A2)	Unambiguous	[R].aQPENIPAk.[N]	N-Term(TMT6plex); K9(TMT6plex)	2	1418254536	1418254536; 50978940	0	2	0.4226	0.0000	1	1	71342778	142584829	142584659	43831	0.00085	HCD	MS2	0	98.6	80000	548110	14695	20190517_kirurgija_csf_tmy_ten1.raw	F3	218.8	120.6	110.0	83.3	171.9	44.7	44347	52.5	50.4	102.7		44472	1	FALSE	0.0001596	0.0008961
High	Sequest HT (A2)	Unambiguous	[K].dFFPPDIDVEWQSNGQQEPESk.[Y]	N-Term(TMT6plex); K22(TMT6plex)	13	1494245237	1494245235; 1494245225; 16607663; 16607675; 1494245213; 1494245217; 1494245227; 1494245231; 1494245241; 1494245239; 1494245221; 1494245237; 16607718	0	3	0.7383	0.0000	1	1	101749619	305047401	305047837	-1.43	-0.00145	HCD	MS2	4430541	35.1	80000	965899	33082	20190517_kirurgija_csf_tmy_ten1.raw	F3	57.9	83.1	76.1	30.2	44311	44209	44320	44386	44260	46.1		25659	1	FALSE	0.0001596	0.0003776
High	Sequest HT (A2)	Unambiguous	[R].lQVLEEGLLAPQPGLR.[Y]	N-Term(TMT6plex)	1	1418218016	1418218016	0	3	0.6218	0.0000	1	1	65472448	196215888	196215853	0.18	0.00012	HCD	MS2	3681611	44465	80000	965943	33084	20190517_kirurgija_csf_tmy_ten1.raw	F3	64.9	49.7	54.0	44396	44459	9.0	44448	44259	44384	44344		24929	1	FALSE	0.0001596	0.0003388
High	Sequest HT (A2)	Unambiguous	[R].LQALkEGGGASLAEYHAR.[A]	K5(TMT6plex)	1	1418241889	1418241889	1	3	0.2800	0.0000	1	1	70071672	210013562	210013992	-2.05	-0.00143	HCD	MS2	0	79.3	80000	547637	14673	20190517_kirurgija_csf_tmy_ten1.raw	F3	137.3	114.9	243.9	60.8	90.3	17.0	44328	44301	44209	88.0		18354	1	FALSE	0.0001596	0.01541
High	Sequest HT (A2)	Unambiguous	[K].sIPIcTDFEVTQFPLR.[M]	N-Term(TMT6plex); C5(Carbamidomethyl)	2	1418201165	1418201171; 1418201165	0	3	0.7347	0.0000	1	1	71804745	215212780	215213099	-1.48	-0.00106	HCD	MS2	1243175	38.1	80000	966119	33091	20190517_kirurgija_csf_tmy_ten1.raw	F3	71.9	53.8	44438	44305	75.2	44254	44393	44395	24.0	43.5		14366	1	FALSE	0.0001596	0.003042
High	Sequest HT (A2)	Unambiguous	[K].sIPIcTDFEVTQFPLR.[M]	N-Term(TMT6plex); C5(Carbamidomethyl)	2	1418201165	1418201171; 1418201165	0	2	0.7069	0.0000	1	1	107657063	215213398	215213099	14246	0.00149	HCD	MS2	1533729	39.7	80000	966394	33103	20190517_kirurgija_csf_tmy_ten1.raw	F3	62.5	40.9	44430		186.9	44211	44391	44416	44297	34.1		45017	1	FALSE	0.0001596	2.921e-05
High	Sequest HT (A2)	Unambiguous	[K].eccHGDLLEcADDR.[A]	N-Term(TMT6plex); C2(Carbamidomethyl); C3(Carbamidomethyl); C10(Carbamidomethyl)	5	6687188; 1418328547	6687188; 1104685307; 1418328547; 2147092; 3319897	0	3	0.8108	0.0000	1	1	66028325	197883520	197882546	33695	0.00325	HCD	MS2	1233606	44219	0.145	546698	14633	20190517_kirurgija_csf_tmy_ten1.raw	F3	51.6	44.5	56.5	44429	15.0	44383		44352		44345		43221	2	FALSE	0.0001596	0.003823
High	Sequest HT (A2)	Unambiguous	[R].iNHcEFDk.[F]	N-Term(TMT6plex); C4(Carbamidomethyl); K8(TMT6plex)	2	1418510423; 928167632	1418510423; 928167632	0	2	0.5646	0.0000	1	1	76090276	152079825	152079317	12479	0.00254	HCD	MS2	5208427	84.2	80000	546508	14624	20190517_kirurgija_csf_tmy_ten1.raw	F3	175.2	159.7	158.7	49.1	96.1	35.2	44298	44332	44307	117.3		34366	2	FALSE	0.0001596	0.0005576
High	Sequest HT (A2)	Unambiguous	[K].aHIQFkPQk.[T]	N-Term(TMT6plex); K6(TMT6plex); K9(TMT6plex)	3	928186325	1239883263; 928186325; 928186327	0	4	0.6177	0.0000	1	1	44678436	178411563	178411499	0.36	0.00016	HCD	MS2	2536973	214.0	78814	546183	14610	20190517_kirurgija_csf_tmy_ten1.raw	F3	635.6	327.6	437.6	268.3	95.9	38.8	23.0	55.4	32.5	225.2		46447	1	FALSE	0.0001596	0.002254
High	Sequest HT (A2)	Unambiguous	[R].tAGWNIPMGLLYNR.[I]	N-Term(TMT6plex)	2	1418510423; 928167632	1418510423; 928167632	0	3	0.4618	0.0000	1	1	61233222	183498211	183498354	-0.78	-0.00048	HCD	MS2	1763445	48.5	80000	966612	33113	20190517_kirurgija_csf_tmy_ten1.raw	F3	105.1	96.5	106.7	42.4	41.3	44448	44326	44382	44205	58.0		46447	2	FALSE	0.0001596	0.04359
High	Sequest HT (A2)	Unambiguous	[K].ADGSPVTQGVETTkPSk.[Q]	K14(TMT6plex); K17(TMT6plex)	25	1239964886; 1418263575	1239964886; 928172839; 1239964860; 1418263575; 1239964836; 1239964902; 928172787; 1239964898; 1239964908; 16607669; 1239964856; 1239964890; 928172785; 928172849; 1239964896; 928172841; 928172797; 1239964874; 1239964862; 1239964893; 928172854; 1239964864; 928172799; 928172813; 1239964858	0	3	0.6752	0.0000	1	1	72073461	216018928	216019123	-0.90	-0.00065	HCD	MS2	0	47.9	80000	545301	14569	20190517_kirurgija_csf_tmy_ten1.raw	F3	86.2	121.7	68.2	75.9	36.5	44273	44323	44235	44355	47.6		41699	2	FALSE	0.0001596	0.01527
High	Sequest HT (A2)	Unambiguous	[R].tEAADLck.[A]	N-Term(TMT6plex); C7(Carbamidomethyl); K8(TMT6plex)	10	1418208373	1418208373; 1239944036; 1418208369; 1418208383; 1239944039; 545529581; 545529583; 545529575; 1418208367; 1418208371	0	2	0.3116	0.0000	1	1	68337586	136574445	136574482	-0.27	-0.00019	HCD	MS2	1810206	148.5	80000	562412	15363	20190517_kirurgija_csf_tmy_ten1.raw	F3	358.9	191.4	153.8	116.5	311.3	62.5	42.6	53.4	42.1	152.8		19419	1	FALSE	0.0001596	0.001842
High	Sequest HT (A2)	Unambiguous	[K].AELDEQLGPmTSETQAR.[V]	M10(Oxidation)	2	3915605	57036446; 3915605	0	2	0.6761	0.0000	1	1	94644117	189187507	189187020	20852	0.00244	HCD	MS2	9316234	44274	80000	562445	15365	20190517_kirurgija_csf_tmy_ten1.raw	F3	34.2	44251	54.3	44434	15.0	44204		44200	44349	44400	NoQuanLabels	22007	1	FALSE	0.0001596	1.81E-06
High	Sequest HT (A2)	Unambiguous	[K].VVAGVANALAHk.[Y]	K12(TMT6plex)	3	227343817; 1101972892	227343817; 1101972892; 1418222274	0	2	0.6676	0.0000	1	1	68992292	137883856	137883680	46753	0.00088	HCD	MS2	0	98.4	80000	562654	15375	20190517_kirurgija_csf_tmy_ten1.raw	F3	147.5	401.0	109.3	95.7	74.8	25.0	44358	44388	44331	91.8		14671	2	FALSE	0.0001596	0.0001713
High	Sequest HT (A2)	Unambiguous	[R].dkYGDMADccEk.[Q]	N-Term(TMT6plex); K2(TMT6plex); C9(Carbamidomethyl); C10(Carbamidomethyl); K12(TMT6plex)	4	6687188; 1418328547	6687188; 1104685307; 1418328547; 3319897	1	4	0.5787	0.0000	1	1	54551583	217904147	217904367	-1.01	-0.00055	HCD	MS2	7532625	187.2	80000	577322	16033	20190517_kirurgija_csf_tmy_ten1.raw	F3	415.4	318.9	439.6	190.5	127.2	49.9	44315	38.0	44286	231.5		19756	2	FALSE	0.0001596	0.00181
High	Sequest HT (A2)	Unambiguous	[K].vTMQNLNDR.[L]	N-Term(TMT6plex)	13	1418337563	1418337563; 1069415383; 928144438; 1215464176; 1069415330; 1418339413; 1418338426; 1418337565; 1418339568; 928144442; 1418337567; 1418338716; 928144440	0	2	0.4786	0.0000	1	1	66035115	131969501	131969390	0.84	0.00056	HCD	MS2	0	244.9	80000	576962	16015	20190517_kirurgija_csf_tmy_ten1.raw	F3	405.9	371.6	402.3	188.7	264.1		317.6		211.4	287.9		29252	1	FALSE	0.0001596	0.0009592
High	Sequest HT (A2)	Unambiguous	[R].sVGGkEDLIWELLNQAQEHYGkDk.[S]	N-Term(TMT6plex); K5(TMT6plex); K22(TMT6plex); K24(TMT6plex)	2	1418510423; 928167632	1418510423; 928167632	2	5	0.7416	0.0000	1	1	73561281	367403495	367403596	-0.28	-0.00020	HCD	MS2	4533229	97.3	80000	958851	32775	20190517_kirurgija_csf_tmy_ten1.raw	F3	203.2	111.2	266.9	282.4		44312	44320	44307	44354	49.4		29738	2	FALSE	0.0001596	2.066e-11
High	Sequest HT (A2)	Unambiguous	[R].vTIScTGSSSNIGR.[DYSG]	N-Term(TMT6plex); C5(Carbamidomethyl)	12	1418260262; 1239964848; 1418260227	928172839; 1239964868; 1418260262; 1239964860; 1239964850; 164430530; 928172841; 1239964866; 164430518; 1239964848; 1418260227; 1239964858	0	2	0.6812	0.0000	1	1	83443091	166785454	166785840	-2.32	-0.00193	HCD	MS2	0	75.7	80000	576629	16000	20190517_kirurgija_csf_tmy_ten1.raw	F3	177.5	213.6	63.7	73.5	42.8	44445	44417	44369	44330	132.1		24532	3	FALSE	0.0001596	3.044e-05
High	Sequest HT (A2)	Unambiguous	[R].gQAHQPSVYVLPPSR.[E]	N-Term(TMT6plex)	13	1494245237	1494245235; 1494245225; 16607663; 16607675; 1494245213; 1494245217; 1494245227; 1494245231; 1494245241; 1494245239; 1494245221; 1494245237; 16607718	0	3	0.6877	0.0000	1	1	62234712	186502681	186502310	36161	0.00124	HCD	MS2	2818049	147.8	80000	576560	15996	20190517_kirurgija_csf_tmy_ten1.raw	F3	309.1	285.5	340.3	155.8	92.3	36.0	21.0	44284	29.2	179.6		35490	1	FALSE	0.0001596	0.01876
High	Sequest HT (A2)	Unambiguous	[R].yNDLGEEHFR.[G]	N-Term(TMT6plex)	4	6687188; 1418328547	6687188; 1104685307; 1418328547; 3319897	0	3	0.7223	0.0000	1	1	50358318	150873500	150873312	45292	0.00063	HCD	MS2	181921	44461	0.338	576343	15986	20190517_kirurgija_csf_tmy_ten1.raw	F3	42.7	40.4	72.8	44393	44241	44290	44350	44412	44411	44252		15797	2	FALSE	0.0001596	0.0002374
High	Sequest HT (A2)	Unambiguous	[R].aVMPVYPANHADIIFDITEGNLR.[D]	N-Term(TMT6plex)	2	545514459	545514459; 1418194860	0	4	0.5075	0.0000	1	1	69711936	278545560	278545445	0.41	0.00029	HCD	MS2	3888579	41.6	80000	959347	32797	20190517_kirurgija_csf_tmy_ten1.raw	F3	79.8	116.6	68.4	40.4	37.4	44450	44415	44418	44232	37.8		12114	1	FALSE	0.0001596	0.005644
High	Sequest HT (A2)	Unambiguous	[K].ymcENQDSISTk.[L]	N-Term(TMT6plex); M2(Oxidation); C3(Carbamidomethyl); K12(TMT6plex)	5	6687188; 1418328547	6687188; 1104685307; 1418328547; 2147092; 3319897	0	3	0.7160	0.0000	1	1	65064888	194993208	194993488	-1.44	-0.00093	HCD	MS2	4080463	70.2	4406	576088	15974	20190517_kirurgija_csf_tmy_ten1.raw	F3	151.3	124.0	174.9	85.7	39.1	44272	44353	15.0	44205	79.3		44534	2	FALSE	0.0001596	0.0003834
High	Sequest HT (A2)	Unambiguous	[K].hVcGGFLVSER.[W]	N-Term(TMT6plex); C3(Carbamidomethyl)	2	928164778	359322165; 928164778	0	3	0.6475	0.0000	1	1	49726413	148977782	148977830	-0.32	-0.00016	HCD	MS2	4161545	86.9	80000	575835	15963	20190517_kirurgija_csf_tmy_ten1.raw	F3	214.4	143.0	126.6	82.1	107.4	44313	44371	32.7	44276	89.1		4.00	1	FALSE	0.0001596	0.001215
High	Sequest HT (A2)	Unambiguous	[R].dkYGDMADccEk.[Q]	N-Term(TMT6plex); K2(TMT6plex); C9(Carbamidomethyl); C10(Carbamidomethyl); K12(TMT6plex)	4	6687188; 1418328547	6687188; 1104685307; 1418328547; 3319897	1	3	0.6056	0.0000	1	1	72701765	217903840	217904367	-2.42	-0.00176	HCD	MS2	5656966	162.0	7559	575727	15958	20190517_kirurgija_csf_tmy_ten1.raw	F3	379.8	257.5	411.3	203.8	78.9	41.1	44210	44374	44281	179.3		30713	2	FALSE	0.0001596	0.0001121
High	Sequest HT (A2)	Unambiguous	[R].hVGDLGNVTAGk.[D]	N-Term(TMT6plex); K12(TMT6plex)	2	1418511817	1418511817; 18150346	0	3	0.6808	0.0000	1	1	54264810	162592973	162593753	-4.79	-0.00260	HCD	MS2	5632018	126.7	80000	575598	15952	20190517_kirurgija_csf_tmy_ten1.raw	F3	312.5	165.0	222.1	96.7	182.3	57.8	37.7	38.1	44347	123.6		44200	1	FALSE	0.0001596	0.01283
High	Sequest HT (A2)	Unambiguous	[K].aDGSPVTQGVETTkPSk.[Q]	N-Term(TMT6plex); K14(TMT6plex); K17(TMT6plex)	25	1239964886; 1418263575	1239964886; 928172839; 1239964860; 1418263575; 1239964836; 1239964902; 928172787; 1239964898; 1239964908; 16607669; 1239964856; 1239964890; 928172785; 928172849; 1239964896; 928172841; 928172797; 1239964874; 1239964862; 1239964893; 928172854; 1239964864; 928172799; 928172813; 1239964858	0	3	0.7411	0.0000	1	1	79712159	238935022	238935417	-1.65	-0.00132	HCD	MS2	6723806	265.9	54090	575414	15944	20190517_kirurgija_csf_tmy_ten1.raw	F3	455.8	491.3	533.7	416.6	101.5	122.9	35.2	55.3	33.2	413.7		27485	2	FALSE	0.0001596	7.536e-07
High	Sequest HT (A2)	Unambiguous	[K].aDGSPVTQGVETTkPSk.[Q]	N-Term(TMT6plex); K14(TMT6plex); K17(TMT6plex)	25	1239964886; 1418263575	1239964886; 928172839; 1239964860; 1418263575; 1239964836; 1239964902; 928172787; 1239964898; 1239964908; 16607669; 1239964856; 1239964890; 928172785; 928172849; 1239964896; 928172841; 928172797; 1239964874; 1239964862; 1239964893; 928172854; 1239964864; 928172799; 928172813; 1239964858	0	4	0.7265	0.0000	1	1	59809304	238935033	238935417	-1.61	-0.00096	HCD	MS2	2156302	73.9	11450	575257	15937	20190517_kirurgija_csf_tmy_ten1.raw	F3	121.6	141.3	153.7	108.8	35.0	35.1	44357	44267	44356	110.7		20911	2	FALSE	0.0001596	2.03E-07
High	Sequest HT (A2)	Unambiguous	[K].sLAEccDSEDSTGcmNAQGPQLk.[K]	N-Term(TMT6plex); C5(Carbamidomethyl); C6(Carbamidomethyl); C14(Carbamidomethyl); M15(Oxidation); K23(TMT6plex)	1	1418328657	1418328657	0	3	0.7844	0.0000	1	1	101145880	303236184	303234698	32964	0.00495	HCD	MS2	3070114	37.5	80000	575201	15935	20190517_kirurgija_csf_tmy_ten1.raw	F3	65.2	71.9	86.9	47.5	44253	44205	44446	44293	44415	45.5		25993	1	FALSE	0.0001596	0.0002652
High	Sequest HT (A2)	Unambiguous	[K].eccHGDLLEcADDR.[A]	N-Term(TMT6plex); C2(Carbamidomethyl); C3(Carbamidomethyl); C10(Carbamidomethyl)	5	6687188; 1418328547	6687188; 1104685307; 1418328547; 2147092; 3319897	0	3	0.7459	0.0000	1	1	66027901	197882248	197882546	-1.51	-0.00099	HCD	MS2	3067243	122.4	80000	575084	15929	20190517_kirurgija_csf_tmy_ten1.raw	F3	375.5	225.0	211.8	111.6	73.1	44343	27.0	44215	24.0	129.7		24167	2	FALSE	0.0001596	0.0002248
High	Sequest HT (A2)	Unambiguous	[R].rHPELSTPELLR.[I]	N-Term(TMT6plex)	2	73975389	73975389; 1418328671	1	3	0.5652	0.0000	1	1	55965963	167696434	167696452	-0.10	-0.00006	HCD	MS2	0	172.7	80000	574947	15923	20190517_kirurgija_csf_tmy_ten1.raw	F3	374.5	340.4	342.3	166.1	132.0	54.1	33.9	41.8	32.7	208.9		44621	1	FALSE	0.0001596	0.0001074
High	Sequest HT (A2)	Unambiguous	[K].iAPQLSTEELTFLGk.[E]	N-Term(TMT6plex); K15(TMT6plex)	2	73975389	73975389; 1418328671	0	3	0.7430	0.0000	1	1	70241434	210522846	210522583	45658	0.00088	HCD	MS2	0	67.4	80000	959581	32807	20190517_kirurgija_csf_tmy_ten1.raw	F3	138.6	94.8	163.4	69.7	57.5	44373	44450	18.0	44391	78.6		23102	1	FALSE	0.0001596	1.73E-05
High	Sequest HT (A2)	Unambiguous	[K].eccHGDLLEcADDR.[A]	N-Term(TMT6plex); C2(Carbamidomethyl); C3(Carbamidomethyl); C10(Carbamidomethyl)	5	6687188; 1418328547	6687188; 1104685307; 1418328547; 2147092; 3319897	0	2	10000	0.0000	1	1	98991339	197881951	197882546	-3.01	-0.00298	HCD	MS2	0	50.4	80000	574286	15893	20190517_kirurgija_csf_tmy_ten1.raw	F3	196.1	94.8	85.2	44255	44464	44258	44261	44413	44412	53.6		16469	2	FALSE	0.0001596	0.0002011
High	Sequest HT (A2)	Unambiguous	[R].eSkEPVNPGPLNk.[K]	N-Term(TMT6plex); K3(TMT6plex); K13(TMT6plex)	1	1096665	1096665	1	3	0.5861	0.0000	1	1	69941341	209622568	209623187	-2.95	-0.00206	HCD	MS2	0	69.9	80000	574048	15882	20190517_kirurgija_csf_tmy_ten1.raw	F3	286.3	118.1	73.6	49.8	41.2	44453	13.0	44300	44240	74.6		11383	1	FALSE	0.0001596	0.04104
High	Sequest HT (A2)	Unambiguous	[K].dSPFPVHPGTAEccTR.[E]	N-Term(TMT6plex); C13(Carbamidomethyl); C14(Carbamidomethyl)	1	1418328657	1418328657	0	2	0.6680	0.0000	1	1	103047589	205994451	205995271	-3.98	-0.00410	HCD	MS2	0	44404	80000	573892	15875	20190517_kirurgija_csf_tmy_ten1.raw	F3	38.0	50.7	74.8	44433	44310	44415	44320	44446	44383	36.6		16103	1	FALSE	0.0001596	0.02302
High	Sequest HT (A2)	Unambiguous	[R].NPSNLNALcSTk.[A]	C9(Carbamidomethyl); K12(TMT6plex)	2	1418290456	1239928570; 1418290456	0	2	0.7020	0.0000	1	1	77440431	154780135	154780491	-2.30	-0.00178	HCD	MS2	2575741	92.9	80000	573813	15871	20190517_kirurgija_csf_tmy_ten1.raw	F3	223.0	153.6	130.2	124.5	102.6	36.9	44424	44406	44426	92.8		44230	1	FALSE	0.0001596	0.0002423
High	Sequest HT (A2)	Unambiguous	[K].tHQLTPEVMSk.[A]	N-Term(TMT6plex); K11(TMT6plex)	2	1418213974	1418213974; 345792424	0	3	0.6608	0.0000	1	1	57699551	172897198	172897186	0.07	0.00004	HCD	MS2	5484569	72.7	39986	573656	15864	20190517_kirurgija_csf_tmy_ten1.raw	F3	161.7	130.8	125.1	53.4	94.2	44436	44388	44247	44209	88.5		34759	1	FALSE	0.0001596	0.04757
High	Sequest HT (A2)	Unambiguous	[K].dRYEVPHEHVQPFk.[G]	N-Term(TMT6plex); K14(TMT6plex)	4	1239938912	1239938912; 1418324508; 1418324514; 928156540	1	5	0.5331	0.0000	1	1	44864622	223920198	223920241	-0.19	-0.00009	HCD	MS2	4750855	72.2	80000	573430	15854	20190517_kirurgija_csf_tmy_ten1.raw	F3	139.1	166.8	109.8	78.0	58.1	34.4	44429	44246	44305	75.3		17227	1	FALSE	0.0001596	0.00114
High	Sequest HT (A2)	Unambiguous	[K].ymcENQDSISTk.[L]	N-Term(TMT6plex); M2(Oxidation); C3(Carbamidomethyl); K12(TMT6plex)	5	6687188; 1418328547	6687188; 1104685307; 1418328547; 2147092; 3319897	0	2	0.6583	0.0000	1	1	97547081	194993434	194993488	-0.28	-0.00027	HCD	MS2	0	150.9	30337	577458	16039	20190517_kirurgija_csf_tmy_ten1.raw	F3	341.3	258.7	388.4	184.2	76.1	44255	44390	32.3	44248	164.7		28522	2	FALSE	0.0001596	0.00114
High	Sequest HT (A2)	Unambiguous	[K].vSLLAAIDEATk.[K]	N-Term(TMT6plex); K12(TMT6plex)	2	1418241889	3915607; 1418241889	0	2	0.6440	0.0000	1	1	84501603	168902478	168901986	33270	0.00246	HCD	MS2	6997885	110.1	80000	959916	32822	20190517_kirurgija_csf_tmy_ten1.raw	F3	310.3	123.9	280.8	95.4	77.5	33.9	44458	25.0	44218	112.7		30011	1	FALSE	0.0001596	0.002293
High	Sequest HT (A2)	Unambiguous	[R].yNDLGEEHFR.[G]	N-Term(TMT6plex)	4	6687188; 1418328547	6687188; 1104685307; 1418328547; 3319897	0	2	0.6472	0.0000	1	1	75487030	150873332	150873312	0.13	0.00010	HCD	MS2	2879346	92.2	13294	577643	16048	20190517_kirurgija_csf_tmy_ten1.raw	F3	203.0	173.0	240.9	84.9	58.3	16.0	44206	44275	13.0	102.1		15766	2	FALSE	0.0001596	0.06141
High	Sequest HT (A2)	Unambiguous	[K].dIASGLIGPLIVcR.[K]	N-Term(TMT6plex); C13(Carbamidomethyl)	8	928167527; 1418510222	928167527; 1239957836; 1418510222; 73990367; 1418510226; 1418510230; 1418510228; 1239957839	0	2	0.4536	0.0000	1	1	85699753	171298778	171299304	-3.07	-0.00263	HCD	MS2	2741008	73.2	80000	958406	32755	20190517_kirurgija_csf_tmy_ten1.raw	F3	145.1	165.5	118.6	72.9	67.5	32.0	44449	44327	44308	85.1		33270	2	FALSE	0.0001596	0.002812
High	Sequest HT (A2)	Unambiguous	[K].ymcENQDSISTk.[L]	N-Term(TMT6plex); M2(Oxidation); C3(Carbamidomethyl); K12(TMT6plex)	5	6687188; 1418328547	6687188; 1104685307; 1418328547; 2147092; 3319897	0	2	0.5926	0.0000	1	1	97547267	194993805	194993488	23012	0.00158	HCD	MS2	0	216.9	80000	582505	16247	20190517_kirurgija_csf_tmy_ten1.raw	F3	485.9	369.0	541.8	273.5	124.0	45.5	19.0	44.4	44466	237.6		15738	2	FALSE	0.0001596	0.001282
High	Sequest HT (A2)	Unambiguous	[K].sGINcPIQk.[D]	N-Term(TMT6plex); C5(Carbamidomethyl); K9(TMT6plex)	2	356582247	945179; 356582247	0	2	0.4202	0.0000	1	1	73792717	147484706	147484521	46023	0.00093	HCD	MS2	0	172.0	80000	581442	16209	20190517_kirurgija_csf_tmy_ten1.raw	F3	370.0	184.3	207.6	111.0	264.2	142.8	98.0	56.3	89.2	196.8		46082	1	FALSE	0.0001596	0.001559
High	Sequest HT (A2)	Unambiguous	[K].dLTFLPVPIQAk.[T]	N-Term(TMT6plex); K12(TMT6plex)	2	545494757	5821257; 545494757	0	2	0.6818	0.0000	1	1	90055397	180010066	180010353	-1.59	-0.00143	HCD	MS2	0	85.4	80000	956344	32664	20190517_kirurgija_csf_tmy_ten1.raw	F3	234.5	108.7	83.4	73.9	145.6	41.8	44466	44436	44284	80.3		35125	1	FALSE	0.0001596	0.09196
High	Sequest HT (A2)	Unambiguous	[K].ymcENQDSISTk.[L]	N-Term(TMT6plex); M2(Oxidation); C3(Carbamidomethyl); K12(TMT6plex)	5	6687188; 1418328547	6687188; 1104685307; 1418328547; 2147092; 3319897	0	3	0.5421	0.0000	1	1	65065191	194994117	194993488	44621	0.00210	HCD	MS2	6911416	67.6	6921	581189	16198	20190517_kirurgija_csf_tmy_ten1.raw	F3	150.0	122.2	164.2	81.5	43.9	44271	44384	15.0	44325	66.1		20515	2	FALSE	0.0001596	0.00114
High	Sequest HT (A2)	Unambiguous	[K].VHkEccHGDLLEcADDRADLAk.[Y]	K3(TMT6plex); C5(Carbamidomethyl); C6(Carbamidomethyl); C13(Carbamidomethyl); K22(TMT6plex)	5	6687188; 1418328547	6687188; 1104685307; 1418328547; 2147092; 3319897	2	5	0.0315	0.0000	1	1	61490539	307049785	307049088	46419	0.00139	HCD	MS2	6424361	52.5	80000	581113	16195	20190517_kirurgija_csf_tmy_ten1.raw	F3	106.1	84.1	92.3	176.9		44425	44319	44447	44259	44407		14366	2	FALSE	0.0001596	0.02516
High	Sequest HT (A2)	Unambiguous	[K].eGcFSEEGPk.[L]	N-Term(TMT6plex); C3(Carbamidomethyl); K10(TMT6plex)	4	6687188; 1418328547	6687188; 1104685307; 1418328547; 3319897	0	2	0.6800	0.0000	1	1	79940232	159779736	159779323	21582	0.00207	HCD	MS2	9895406	175.3	26057	581074	16193	20190517_kirurgija_csf_tmy_ten1.raw	F3	396.7	323.8	386.7	148.1	98.5	62.3	44307	34.2	41.9	239.6		45717	2	FALSE	0.0001596	0.0001742
High	Sequest HT (A2)	Unambiguous	[K].tYcSEPEkVDkDDEDFQESNR.[M]	N-Term(TMT6plex); C3(Carbamidomethyl); K8(TMT6plex); K11(TMT6plex)	8	928167527; 1418510222	928167527; 1239957836; 1418510222; 73990367; 1418510226; 1418510230; 1418510228; 1239957839	2	4	0.6861	0.0000	1	1	82040061	327858061	327857263	16103	0.00200	HCD	MS2	1674193	121.6	80000	580938	16189	20190517_kirurgija_csf_tmy_ten1.raw	F3	237.1	217.7	325.6	89.0	116.1	44438	44216	44438	44252	123.7		34759	2	FALSE	0.0001596	0.01187
High	Sequest HT (A2)	Unambiguous	[R].dkYGDMADccEk.[Q]	N-Term(TMT6plex); K2(TMT6plex); C9(Carbamidomethyl); C10(Carbamidomethyl); K12(TMT6plex)	4	6687188; 1418328547	6687188; 1104685307; 1418328547; 3319897	1	3	0.6588	0.0000	1	1	72701817	217903997	217904367	-1.70	-0.00123	HCD	MS2	0	306.5	80000	580843	16186	20190517_kirurgija_csf_tmy_ten1.raw	F3	681.3	550.4	659.8	410.3	145.9	91.8	44429	62.5	44.8	396.7		35096	2	FALSE	0.0001596	0.0003927
High	Sequest HT (A2)	Unambiguous	[R].aAAGIEDSAcIPWAYYSTVDQVk.[D]	N-Term(TMT6plex); C10(Carbamidomethyl); K23(TMT6plex)	8	928167527; 1418510222	928167527; 1239957836; 1418510222; 73990367; 1418510226; 1418510230; 1418510228; 1239957839	0	3	0.6926	0.0000	1	1	99183964	297350436	297350683	-0.83	-0.00082	HCD	MS2	0	44439	80000	956699	32679	20190517_kirurgija_csf_tmy_ten1.raw	F3	76.0	68.2	60.7	44370	44439	44293	5.0	44322	44416	30.0		46508	2	FALSE	0.0001596	9.536e-08
High	Sequest HT (A2)	Unambiguous	[-].dVQPEPELERELEPkVQQELEPEAGWQTGQPWEAALAR.[F]	N-Term(TMT6plex); K15(TMT6plex)	1	3915605	3915605	2	4	0.6502	0.0000	1	1	121112977	484149727	484147865	31107	0.00465	HCD	MS2	8342374	44301	80000	957112	32697	20190517_kirurgija_csf_tmy_ten1.raw	F3	44438	44238	44450		64.0	44444	44443	44290	44413	15.0		44986	1	FALSE	0.0001596	0.07548
High	Sequest HT (A2)	Unambiguous	[R].hPYFYAPELLYYAQQYk.[G]	N-Term(TMT6plex); K17(TMT6plex)	4	6687188; 1418328547	6687188; 1104685307; 1418328547; 3319897	0	4	0.5215	0.0000	1	1	66385045	265237996	265239027	-3.89	-0.00258	HCD	MS2	1637952	94.3	80000	957188	32700	20190517_kirurgija_csf_tmy_ten1.raw	F3	112.5	416.8	88.4	118.5	64.0	44366	44238	44239	44210	85.9		17958	2	FALSE	0.0001596	0.03538
High	Sequest HT (A2)	Unambiguous	[-].dVQPEPELER.[E]	N-Term(TMT6plex)	1	3915605	3915605	0	2	0.5455	0.0000	1	1	72088067	144075406	144075319	0.60	0.00043	HCD	MS2	4486411	66.3	8713	579987	16149	20190517_kirurgija_csf_tmy_ten1.raw	F3	96.9	44.6	41.1		288.2	33.7	35.2	44223	44344	67.5		44411	1	FALSE	0.0001596	0.07904
High	Sequest HT (A2)	Unambiguous	[R].aVMPVYPANHADIIFDITEGNLR.[D]	N-Term(TMT6plex)	2	545514459	545514459; 1418194860	0	3	0.7256	0.0000	1	1	92915497	278545036	278545445	-1.47	-0.00136	HCD	MS2	4484517	44345	80000	957463	32712	20190517_kirurgija_csf_tmy_ten1.raw	F3	72.1	51.5	33.3	44375	36.0	44337	44381	44384	44450	44282		19845	1	FALSE	0.0001596	2.382e-06
High	Sequest HT (A2)	Unambiguous	[K].eccDkPVLEk.[S]	N-Term(TMT6plex); C2(Carbamidomethyl); C3(Carbamidomethyl); K5(TMT6plex); K10(TMT6plex)	5	6687188; 1418328547	6687188; 1104685307; 1418328547; 2147092; 3319897	0	2	0.4765	0.0000	1	1	98304117	196507506	196507523	-0.09	-0.00009	HCD	MS2	0	148.6	80000	579512	16127	20190517_kirurgija_csf_tmy_ten1.raw	F3	317.4	271.8	389.5	120.1	108.0	31.6	44397	31.0	44373	169.6		28157	2	FALSE	0.0001596	0.005325
High	Sequest HT (A2)	Unambiguous	[K].gcGkPITEESSTLGEGSk.[S]	N-Term(TMT6plex); C2(Carbamidomethyl); K4(TMT6plex); K18(TMT6plex)	2	1239949328	1239949328; 1239949330	0	3	0.6708	0.0000	1	1	84212260	252435325	252435318	0.03	0.00002	HCD	MS2	3550721	43.8	80000	579416	16123	20190517_kirurgija_csf_tmy_ten1.raw	F3	67.4	44314	44339	42.4	99.3	40.2	44436	33.2	32.2	42.4		43525	1	FALSE	0.0001596	8.376e-05
High	Sequest HT (A2)	Unambiguous	[K].dFFPPDIDVEWQSNGQQEPESk.[Y]	N-Term(TMT6plex); K22(TMT6plex)	13	1494245237	1494245235; 1494245225; 16607663; 16607675; 1494245213; 1494245217; 1494245227; 1494245231; 1494245241; 1494245239; 1494245221; 1494245237; 16607718	0	4	0.4976	0.0000	1	1	76338007	305049846	305047837	21702	0.00502	HCD	MS2	7281207	41.6	80000	957544	32716	20190517_kirurgija_csf_tmy_ten1.raw	F3	77.1	107.1	77.3	31.4	36.7	44421	44205	44416	44291	49.5		44473	1	FALSE	0.0001596	0.000542
High	Sequest HT (A2)	Unambiguous	[K].eAVMNINkPGR.[L]	N-Term(TMT6plex); K8(TMT6plex)	2	1239976411	1418199974; 1239976411	0	3	0.4091	0.0000	1	1	56299616	168697394	168697253	0.83	0.00047	HCD	MS2	236599	127.8	42250	579136	16111	20190517_kirurgija_csf_tmy_ten1.raw	F3	279.4	229.6	208.1	86.3	144.8	48.1	38.1	49.8	36.1	157.2		23408	1	FALSE	0.0001596	0.08682
High	Sequest HT (A2)	Unambiguous	[K].wSDNSPHkPNYTPEk.[H]	N-Term(TMT6plex); K8(TMT6plex); K15(TMT6plex)	2	558695388	558695388; 18139619	0	4	0.2632	0.0000	1	1	62258777	248732926	248732353	10990	0.00143	HCD	MS2	1772479	82.5	80000	578927	16103	20190517_kirurgija_csf_tmy_ten1.raw	F3	153.0	172.7	181.8	67.4	80.4	44246	44333	44396	44420	100.1		17199	1	FALSE	0.0001596	0.0008862
High	Sequest HT (A2)	Unambiguous	[K].ccATDDPPTcYAk.[V]	N-Term(TMT6plex); C1(Carbamidomethyl); C2(Carbamidomethyl); C10(Carbamidomethyl); K13(TMT6plex)	5	6687188; 1418328547	6687188; 1104685307; 1418328547; 2147092; 3319897	0	2	0.7179	0.0000	1	1	100896366	201692004	201692294	-1.44	-0.00145	HCD	MS2	0	83.0	80000	578369	16081	20190517_kirurgija_csf_tmy_ten1.raw	F3	196.2	232.3	147.0	100.4	44463	44456	44351	20.0	44234	79.5		35490	2	FALSE	0.0001596	0.0009138
High	Sequest HT (A2)	Unambiguous	[K].ccATDDPPTcYAk.[V]	N-Term(TMT6plex); C1(Carbamidomethyl); C2(Carbamidomethyl); C10(Carbamidomethyl); K13(TMT6plex)	5	6687188; 1418328547	6687188; 1104685307; 1418328547; 2147092; 3319897	0	3	0.6399	0.0000	1	1	67297925	201692320	201692294	0.13	0.00009	HCD	MS2	1750609	183.6	80000	578309	16078	20190517_kirurgija_csf_tmy_ten1.raw	F3	429.7	327.6	410.9	168.6	151.7	49.6	31.4	43.6	37.0	185.6		44504	2	FALSE	0.0001596	0.02787
High	Sequest HT (A2)	Unambiguous	[K].iQVDYDGHck.[E]	N-Term(TMT6plex); C9(Carbamidomethyl); K10(TMT6plex)	2	1418198922	1418198922; 1239976444	0	3	0.5311	0.0000	1	1	56496425	169287819	169287796	0.13	0.00007	HCD	MS2	0	333.9	80000	578192	16073	20190517_kirurgija_csf_tmy_ten1.raw	F3	668.3	441.6	605.2	363.6	366.2	164.4	89.8	127.3	124.8	387.6		44319	1	FALSE	0.0001596	0.0001872
High	Sequest HT (A2)	Unambiguous	[R].fFDSFGDLSTPDAVmSNAk.[V]	N-Term(TMT6plex); M15(Oxidation); K19(TMT6plex)	5	227343817; 1101972892	227343817; 103484123; 1418222276; 1101972892; 1418222274	0	3	0.6846	0.0000	1	1	84175510	252325075	252324776	43466	0.00100	HCD	MS2	5237352	53.1	80000	958248	32748	20190517_kirurgija_csf_tmy_ten1.raw	F3	131.9	210.6	41.3	35.4	44432	44295	44413	44353	44415	57.8		46844	2	FALSE	0.0001596	0.01332
High	Sequest HT (A2)	Unambiguous	[R].qLQTLIQLEGEFQR.[C]	N-Term(TMT6plex)	2	1418209738; 345782613	1418209738; 345782613	0	3	0.7070	0.0000	1	1	64469549	193207191	193207519	-1.70	-0.00109	HCD	MS2	310338	44466	80000	958268	32749	20190517_kirurgija_csf_tmy_ten1.raw	F3	59.4	54.6	45.9	44434	44468	44235	44386	44447	44204	44313		26024	2	FALSE	0.0001596	0.001587
High	Sequest HT (A2)	Unambiguous	[R].nLENLLSYPEDFAcVHQALk.[A]	N-Term(TMT6plex); C14(Carbamidomethyl); K20(TMT6plex)	2	1418207941	1418207941; 1239944268	0	3	0.6915	0.0000	1	1	94049505	281947061	281948022	-3.41	-0.00320	HCD	MS2	1396454	83.6	80000	958673	32767	20190517_kirurgija_csf_tmy_ten1.raw	F3	218.6	118.3	93.4	57.9	122.7	41.5	44313	33.0	34.0	88.9		26085	1	FALSE	0.0001596	3.392e-09
High	Sequest HT (A2)	Unambiguous	[K].tSPVDEEALR.[E]	N-Term(TMT6plex)	2	545494757	5821257; 545494757	0	2	0.3784	0.0000	1	1	67336135	134571543	134571608	-0.48	-0.00032	HCD	MS2	3758022	136.0	48132	573349	15850	20190517_kirurgija_csf_tmy_ten1.raw	F3	331.2	182.7	190.9	123.1	162.2	63.8	49.2	51.8	42.9	161.9		12114	1	FALSE	0.0001596	0.0002911
High	Sequest HT (A2)	Unambiguous	[K].lFDSDPITVmIPEAVSR.[N]	N-Term(TMT6plex); M10(Oxidation)	1	163954	163954	0	3	0.5397	0.0000	1	1	71238107	213512866	213512557	16072	0.00103	HCD	MS2	6819458	43.8	80000	959936	32823	20190517_kirurgija_csf_tmy_ten1.raw	F3	86.4	86.5	65.7	60.9	45.0	17.0	44446	44450	44326	46.6		42064	1	FALSE	0.0001596	5.42E-06
High	Sequest HT (A2)	Unambiguous	[K].dQTVLQNTGGk.[N]	N-Term(TMT6plex); K11(TMT6plex)	2	1418510423; 928167632	1418510423; 928167632	0	3	0.5528	0.0000	1	1	54031076	161891774	161891646	0.79	0.00043	HCD	MS2	157511	73.1	16688	572873	15828	20190517_kirurgija_csf_tmy_ten1.raw	F3	155.2	127.7	149.6	81.2	63.3	44278	44390	44333	19.0	80.3		25263	2	FALSE	0.0001596	0.001511
High	Sequest HT (A2)	Unambiguous	[R].dkYGDMADccEk.[Q]	N-Term(TMT6plex); K2(TMT6plex); C9(Carbamidomethyl); C10(Carbamidomethyl); K12(TMT6plex)	4	6687188; 1418328547	6687188; 1104685307; 1418328547; 3319897	1	4	0.6438	0.0000	1	1	54551666	217904479	217904367	0.51	0.00028	HCD	MS2	2824805	114.8	27627	566879	15572	20190517_kirurgija_csf_tmy_ten1.raw	F3	259.7	171.9	298.0	144.6	65.5	33.0	44208	32.0	19.0	111.9		43891	2	FALSE	0.0001596	0.001983
High	Sequest HT (A2)	Unambiguous	[R].sVGGkEDLIWELLNQAQEHYGkDk.[S]	N-Term(TMT6plex); K5(TMT6plex); K22(TMT6plex); K24(TMT6plex)	2	1418510423; 928167632	1418510423; 928167632	2	6	0.6418	0.0000	1	1	61317847	367403445	367403596	-0.41	-0.00025	HCD	MS2	2117908	36.7	80000	960604	32853	20190517_kirurgija_csf_tmy_ten1.raw	F3	76.1	44.0	87.2	85.0	44310	44417	44350	7.0	44260	44310		13271	2	FALSE	0.0001596	0.0003425
High	Sequest HT (A2)	Unambiguous	[K].sQPNLDNcPFHDQPHLmR.[K]	N-Term(TMT6plex); C8(Carbamidomethyl); M17(Oxidation)	1	359322597	359322597	0	4	0.6700	0.0000	1	1	61354278	245114928	245114951	-0.09	-0.00006	HCD	MS2	276085	73.4	80000	566641	15561	20190517_kirurgija_csf_tmy_ten1.raw	F3	160.2	164.9	77.9	106.8	54.9	44462	44211	44400	44324	97.7		4.00	1	FALSE	0.0001596	0.0003176
High	Sequest HT (A2)	Unambiguous	[R].lLLPPVESGSESTVTILk.[G]	N-Term(TMT6plex); K18(TMT6plex)	3	1239949328	1239949328; 1418206597; 1239949330	0	3	0.7324	0.0000	1	1	78113922	234140311	234139943	20821	0.00123	HCD	MS2	269575	46.2	80000	960720	32859	20190517_kirurgija_csf_tmy_ten1.raw	F3	94.0	74.7	56.1	44.5	71.3	44312	44240	44334	44214	45.2		20149	1	FALSE	0.0001596	0.002318
High	Sequest HT (A2)	Unambiguous	[R].gQAHQPSVYVLPPSR.[E]	N-Term(TMT6plex)	13	1494245237	1494245235; 1494245225; 16607663; 16607675; 1494245213; 1494245217; 1494245227; 1494245231; 1494245241; 1494245239; 1494245221; 1494245237; 16607718	0	3	0.6755	0.0000	1	1	62234612	186502382	186502310	0.39	0.00024	HCD	MS2	3302308	44329	6499	566258	15545	20190517_kirurgija_csf_tmy_ten1.raw	F3	44373	36.3	44310	44452	44206				44231	44427		19450	1	FALSE	0.0001596	0.006384
High	Sequest HT (A2)	Unambiguous	[K].rPQDALNSmTLNIcTR.[Y]	N-Term(TMT6plex); M9(Oxidation); C14(Carbamidomethyl)	2	1418218430	1418218430; 1239951704	0	3	0.6340	0.0000	1	1	71237310	213510475	213508987	35582	0.00496	HCD	MS2	3462593	39.4	80000	566093	15538	20190517_kirurgija_csf_tmy_ten1.raw	F3	83.8	77.4	73.2	41.2	38.9	44388	44387	44236	44358	36.7		23774	1	FALSE	0.0001596	0.0005968
High	Sequest HT (A2)	Unambiguous	[K].dFFPPDIDVEWQSNGQQEPESk.[Y]	N-Term(TMT6plex); K22(TMT6plex)	13	1494245237	1494245235; 1494245225; 16607663; 16607675; 1494245213; 1494245217; 1494245227; 1494245231; 1494245241; 1494245239; 1494245221; 1494245237; 16607718	0	3	0.6909	0.0000	1	1	101749472	305046961	305047837	-2.87	-0.00292	HCD	MS2	0	44.7	80000	960777	32861	20190517_kirurgija_csf_tmy_ten1.raw	F3	79.2	116.0	98.0	33.0	44224	44360	44350	9.0	44294	57.9		44413	1	FALSE	0.0001596	0.0001095
High	Sequest HT (A2)	Unambiguous	[K].dAQYASGYEk.[I]	N-Term(TMT6plex); K10(TMT6plex)	2	1418290466	345778397; 1418290466	0	3	0.6310	0.0000	1	1	53061316	158982491	158982116	13181	0.00125	HCD	MS2	6222192	136.1	80000	565582	15515	20190517_kirurgija_csf_tmy_ten1.raw	F3	275.3	174.9	314.6	157.4	156.5	43.3	44437	39.0	44222	144.1		20149	1	FALSE	0.0001596	0.0006144
High	Sequest HT (A2)	Unambiguous	[K].dAQYASGYEk.[I]	N-Term(TMT6plex); K10(TMT6plex)	2	1418290466	345778397; 1418290466	0	2	0.6062	0.0000	1	1	79541375	158982023	158982116	-0.58	-0.00046	HCD	MS2	1777824	150.5	80000	565562	15514	20190517_kirurgija_csf_tmy_ten1.raw	F3	321.6	154.0	454.0	150.5	103.6	49.8	44371	47.9	44370	175.7		31472	1	FALSE	0.0001596	0.003931
High	Sequest HT (A2)	Unambiguous	[K].ADGSPITQGVETTkPSk.[Q]	K14(TMT6plex); K17(TMT6plex)	24	1239964839; 1239964876; 545544683; 1239964848	928172793; 1239964868; 1239964852; 1239964872; 1239964904; 1239964839; 928172851; 1239964876; 1239964850; 928172833; 1239964844; 545544683; 1239964830; 1239964882; 1239964900; 1239964906; 1239964880; 1239964888; 1239964828; 1239964884; 1239964841; 1239964866; 1239964848; 1239964832	0	3	0.6587	0.0000	1	1	72540680	217420583	217420688	-0.48	-0.00035	HCD	MS2	113052	209.7	42610	565466	15510	20190517_kirurgija_csf_tmy_ten1.raw	F3	394.2	481.9	380.7	467.8		55.8	44452	33.1	44392	253.5		43556	4	FALSE	0.0001596	0.01698
High	Sequest HT (A2)	Unambiguous	[R].yPWSQMEGIEDWEk.[E]	N-Term(TMT6plex); K14(TMT6plex)	2	560879429	70909945; 560879429	0	3	0.6265	0.0000	1	1	75270454	225609907	225610473	-2.51	-0.00189	HCD	MS2	2707913	60.6	80000	961056	32874	20190517_kirurgija_csf_tmy_ten1.raw	F3	123.7	83.1	138.3	80.0	46.5	44397	11.0	17.0	44209	72.6		45017	1	FALSE	0.0001596	9.73E-05
High	Sequest HT (A2)	Unambiguous	[K].ADGSPITQGVETTkPSk.[Q]	K14(TMT6plex); K17(TMT6plex)	24	1239964839; 1239964876; 545544683; 1239964848	928172793; 1239964868; 1239964852; 1239964872; 1239964904; 1239964839; 928172851; 1239964876; 1239964850; 928172833; 1239964844; 545544683; 1239964830; 1239964882; 1239964900; 1239964906; 1239964880; 1239964888; 1239964828; 1239964884; 1239964841; 1239964866; 1239964848; 1239964832	0	4	0.5678	0.0000	1	1	54430810	217421058	217420688	25569	0.00092	HCD	MS2	2343231	69.3	20821	565268	15501	20190517_kirurgija_csf_tmy_ten1.raw	F3	115.4	123.8	124.7	137.7	49.8	44255	44416	44388	44330	78.8		42795	4	FALSE	0.0001596	0.0003118
High	Sequest HT (A2)	Unambiguous	[K].tVMGDFGAFVEk.[C]	N-Term(TMT6plex); K12(TMT6plex)	4	6687188; 1418328547	6687188; 1104685307; 1418328547; 3319897	0	3	0.5787	0.0000	1	1	58698805	175894960	175895006	-0.26	-0.00015	HCD	MS2	5336507	52.3	80000	961117	32877	20190517_kirurgija_csf_tmy_ten1.raw	F3	116.1	99.5	123.7	46.5	35.8	44423	8.0	44357	44263	58.8		19756	2	FALSE	0.0001596	0.0007048
High	Sequest HT (A2)	Unambiguous	[K].dLTFLPVPIQAk.[T]	N-Term(TMT6plex); K12(TMT6plex)	2	545494757	5821257; 545494757	0	3	0.6580	0.0000	1	1	60070606	180010364	180010353	0.06	0.00004	HCD	MS2	3854837	41.8	17768	961371	32888	20190517_kirurgija_csf_tmy_ten1.raw	F3	121.9	34.7	44332	46.3	75.5	44437	44269	44363	44393	45.2		30376	1	FALSE	0.0001596	0.008453
High	Sequest HT (A2)	Unambiguous	[K].lFDSDPITVmIPEAVSR.[N]	N-Term(TMT6plex); M10(Oxidation)	1	163954	163954	0	2	0.5815	0.0000	1	1	106806611	213512495	213512557	-0.29	-0.00031	HCD	MS2	0	52.3	80000	961412	32890	20190517_kirurgija_csf_tmy_ten1.raw	F3	150.5	83.7	37.9	44431	131.5	44446	44453	44387	44415	54.1		25600	1	FALSE	0.0001596	0.002226
High	Sequest HT (A2)	Unambiguous	[K].iSHNQEDcISFR.[V]	N-Term(TMT6plex); C8(Carbamidomethyl)	2	1418218430	1418218430; 1239951704	0	3	0.7549	0.0000	1	1	57895306	173484464	173484308	0.90	0.00052	HCD	MS2	1484021	50.5	5825	564364	15456	20190517_kirurgija_csf_tmy_ten1.raw	F3	114.3	144.1	87.9	44.4	37.0	44264	44289	44414	44262	50.3		20911	1	FALSE	0.0001596	0.0005992
High	Sequest HT (A2)	Unambiguous	[K].dLTFLPVPIQAk.[T]	N-Term(TMT6plex); K12(TMT6plex)	2	545494757	5821257; 545494757	0	2	0.6639	0.0000	1	1	90055464	180010201	180010353	-0.84	-0.00076	HCD	MS2	9947191	150.0	72396	961589	32898	20190517_kirurgija_csf_tmy_ten1.raw	F3	434.0	151.4	111.6	170.0	239.0	84.0	43.9	56.7	55.0	154.4		27851	1	FALSE	0.0001596	0.002043
High	Sequest HT (A2)	Unambiguous	[K].ADGSPITQGVETTkPSk.[Q]	K14(TMT6plex); K17(TMT6plex)	24	1239964839; 1239964876; 545544683; 1239964848	928172793; 1239964868; 1239964852; 1239964872; 1239964904; 1239964839; 928172851; 1239964876; 1239964850; 928172833; 1239964844; 545544683; 1239964830; 1239964882; 1239964900; 1239964906; 1239964880; 1239964888; 1239964828; 1239964884; 1239964841; 1239964866; 1239964848; 1239964832	0	3	0.6034	0.0000	1	1	72540625	217420421	217420688	-1.23	-0.00089	HCD	MS2	3015519	115.4	80000	563735	15427	20190517_kirurgija_csf_tmy_ten1.raw	F3	204.1	242.6	219.8	213.6	77.9	33.0	44265	44225	44263	115.6		44504	4	FALSE	0.0001596	0.0008951
High	Sequest HT (A2)	Unambiguous	[K].iSHNQEDcISFR.[V]	N-Term(TMT6plex); C8(Carbamidomethyl)	2	1418218430	1418218430; 1239951704	0	2	0.7270	0.0000	1	1	86792304	173483880	173484308	-2.47	-0.00214	HCD	MS2	0	51.0	80000	563598	15421	20190517_kirurgija_csf_tmy_ten1.raw	F3	128.5	150.5	83.2	44374	41.4	44206	44413	7.0	44446	47.8		42064	1	FALSE	0.0001596	0.007997
High	Sequest HT (A2)	Unambiguous	[R].gQAHQPSVYVLPPSR.[E]	N-Term(TMT6plex)	13	1494245237	1494245235; 1494245225; 16607663; 16607675; 1494245213; 1494245217; 1494245227; 1494245231; 1494245241; 1494245239; 1494245221; 1494245237; 16607718	0	2	0.5363	0.0000	1	1	93301484	186502240	186502310	-0.37	-0.00035	HCD	MS2	0	44426	80000	563268	15405	20190517_kirurgija_csf_tmy_ten1.raw	F3	33.1	47.6	38.4	44239	44332	44231	44379	44321	44412	23.0		42795	1	FALSE	0.0001596	0.0007113
High	Sequest HT (A2)	Unambiguous	[R].gGHIFPTQQPATTTVASR.[R]	N-Term(TMT6plex)	4	1239938912	1239938912; 1418324508; 1418324514; 928156540	0	3	0.6206	0.0000	1	1	70004658	209812517	209812427	0.43	0.00030	HCD	MS2	1085953	66.0	80000	562886	15387	20190517_kirurgija_csf_tmy_ten1.raw	F3	124.4	139.3	127.1	76.5	69.1	15.0	44208	44418	44453	70.4		25263	1	FALSE	0.0001596	0.001906
High	Sequest HT (A2)	Unambiguous	[K].aLPSPIEEIISk.[T]	N-Term(TMT6plex); K12(TMT6plex)	9	1494245219; 1494245223; 1494245215; 1494245211	1494245209; 1494245219; 17066528; 1494245223; 1494245215; 1494245211; 16607721; 1494245229; 1494245233	0	2	0.5181	0.0000	1	1	87803579	175506430	175506681	-1.43	-0.00125	HCD	MS2	0	50.0	80000	961870	32911	20190517_kirurgija_csf_tmy_ten1.raw	F3	113.3	91.9	92.5	49.7	45.6	44332	44235	44236	44388	61.4		17930	4	FALSE	0.0001596	0.001047
High	Sequest HT (A2)	Unambiguous	[K].GVFAEccQAADk.[A]	C6(Carbamidomethyl); C7(Carbamidomethyl); K12(TMT6plex)	4	6687188; 1418328547	6687188; 1104685307; 1418328547; 3319897	0	2	0.7152	0.0000	1	1	79287092	158473456	158473478	-0.14	-0.00011	HCD	MS2	0	50.3	80000	562674	15376	20190517_kirurgija_csf_tmy_ten1.raw	F3	116.7	100.0	88.8	81.5	38.3	44360	44353	44294	44414	42.2		44986	2	FALSE	0.0001596	0.0003785
High	Sequest HT (A2)	Unambiguous	[R].dkYGDMADccEk.[Q]	N-Term(TMT6plex); K2(TMT6plex); C9(Carbamidomethyl); C10(Carbamidomethyl); K12(TMT6plex)	4	6687188; 1418328547	6687188; 1104685307; 1418328547; 3319897	1	2	0.5890	0.0000	1	1	109002904	217905080	217904367	46447	0.00356	HCD	MS2	0	67.5	80000	566940	15575	20190517_kirurgija_csf_tmy_ten1.raw	F3	150.6	104.4	179.6	89.6	38.0	44453	44380	44452	44386	70.5		43497	2	FALSE	0.0001596	0.0001475
High	Sequest HT (A2)	Unambiguous	[K].SQcLAEVERDELPGDLPSLAADFVEDkEVck.[N]	C3(Carbamidomethyl); K27(TMT6plex); C30(Carbamidomethyl); K31(TMT6plex)	5	6687188; 1418328547	6687188; 1104685307; 1418328547; 2147092; 3319897	2	5	0.6164	0.0000	1	1	79640203	397798106	397798765	-1.66	-0.00132	HCD	MS2	2412277	51.7	80000	960467	32847	20190517_kirurgija_csf_tmy_ten1.raw	F3	86.1	77.6	93.6	134.1	44467	44275	44203	44238	44418	47.0		44505	2	FALSE	0.0001596	0.0001166
High	Sequest HT (A2)	Unambiguous	[R].tLIYGNSNRPSGVPDR.[F]	N-Term(TMT6plex)	8	1239964848	928172839; 1239964868; 1239964860; 1239964850; 928172841; 1239964866; 1239964848; 1239964858	0	3	0.4122	0.0000	1	1	65902434	197505848	197505585	12055	0.00087	HCD	MS2	2606469	106.1	80000	567065	15581	20190517_kirurgija_csf_tmy_ten1.raw	F3	208.4	131.9	197.4	241.1	41.3	42.8	44299	44345	44308	133.2		35096	1	FALSE	0.0001596	1.85E-05
High	Sequest HT (A2)	Unambiguous	[K].vTVGLLPWDGPGEGLR.[L]	N-Term(TMT6plex)	3	928186325	1239883263; 928186325; 928186327	0	2	0.6106	0.0000	1	1	94803271	189505815	189505881	-0.35	-0.00033	HCD	MS2	4427676	55.6	80000	960269	32838	20190517_kirurgija_csf_tmy_ten1.raw	F3	172.5	91.0	109.9	33.2	41.7	44212	44411	44299	44356	65.0		44256	1	FALSE	0.0001596	0.01143
High	Sequest HT (A2)	Unambiguous	[R].yNDLGEEHFR.[G]	N-Term(TMT6plex)	4	6687188; 1418328547	6687188; 1104685307; 1418328547; 3319897	0	2	0.6675	0.0000	1	1	75487002	150873276	150873312	-0.24	-0.00018	HCD	MS2	229409	220.6	80000	572542	15813	20190517_kirurgija_csf_tmy_ten1.raw	F3	442.6	344.6	449.8	156.7	213.0	140.4	65.4	78.4	65.0	250.1		30011	2	FALSE	0.0001596	0.0002358
High	Sequest HT (A2)	Unambiguous	[K].dSPFPVHPGTAEccTR.[E]	N-Term(TMT6plex); C13(Carbamidomethyl); C14(Carbamidomethyl)	1	1418328657	1418328657	0	3	0.7905	0.0000	1	1	68732022	205994610	205995271	-3.21	-0.00220	HCD	MS2	518277	67.6	80000	572522	15812	20190517_kirurgija_csf_tmy_ten1.raw	F3	135.4	134.7	114.6	69.6	72.5	44376	44305	44424	44297	72.3		45778	1	FALSE	0.0001596	0.0004592
High	Sequest HT (A2)	Unambiguous	[K].dQTVLQNTGGk.[N]	N-Term(TMT6plex); K11(TMT6plex)	2	1418510423; 928167632	1418510423; 928167632	0	2	0.6167	0.0000	1	1	80996078	161891428	161891646	-1.35	-0.00109	HCD	MS2	3895475	138.3	32403	572502	15811	20190517_kirurgija_csf_tmy_ten1.raw	F3	315.3	257.7	261.2	124.5	137.7	41.5	44465	38.8	34.3	144.8		24563	2	FALSE	0.0001596	0.0007251
High	Sequest HT (A2)	Unambiguous	[R].lPALTVQLPAQWGR.[L]	N-Term(TMT6plex)	1	73981826	73981826	0	3	0.4932	0.0000	1	1	59368696	177904634	177904785	-0.85	-0.00051	HCD	MS2	368149	44463	80000	960012	32826	20190517_kirurgija_csf_tmy_ten1.raw	F3	49.7	41.5	57.6	44310	44435	44295	44351		8.0	44464		33635	1	FALSE	0.0001596	0.0003666
High	Sequest HT (A2)	Unambiguous	[R].dkYGDMADccEk.[Q]	N-Term(TMT6plex); K2(TMT6plex); C9(Carbamidomethyl); C10(Carbamidomethyl); K12(TMT6plex)	4	6687188; 1418328547	6687188; 1104685307; 1418328547; 3319897	1	2	0.6354	0.0000	1	1	109002412	217904096	217904367	-1.24	-0.00135	HCD	MS2	6249521	178.3	80000	572056	15790	20190517_kirurgija_csf_tmy_ten1.raw	F3	404.0	275.5	454.9	238.3	93.4	41.8	44207	41.4	44217	201.9		28157	2	FALSE	0.0001596	0.005384
High	Sequest HT (A2)	Unambiguous	[K].vLDEFkPLVDEPQNLVk.[T]	N-Term(TMT6plex); K6(TMT6plex); K17(TMT6plex)	5	6687188; 1418328547	6687188; 1104685307; 1418328547; 2147092; 3319897	0	3	0.5594	0.0000	1	1	89086110	267056875	267056851	0.09	0.00008	HCD	MS2	4515336	64.5	80000	960210	32835	20190517_kirurgija_csf_tmy_ten1.raw	F3	142.3	120.5	132.9	64.0	60.2	21.0	8.0	44326	44210	71.8		32234	2	FALSE	0.0001596	0.01821
High	Sequest HT (A2)	Unambiguous	[R].sVNPYLQGQR.[L]	N-Term(TMT6plex)	2	345795204	345795204; 1418260057	0	2	0.4144	0.0000	1	1	69588394	139076061	139076403	-2.46	-0.00171	HCD	MS2	30693	104.0	80000	571939	15785	20190517_kirurgija_csf_tmy_ten1.raw	F3	194.9	89.0	108.8	175.9	48.8	101.3	54.5	78.5	70.3	118.0		12114	1	FALSE	0.0001596	0.02981
High	Sequest HT (A2)	Unambiguous	[K].aTVLYQGER.[V]	N-Term(TMT6plex)	1	296089	296089	0	2	0.4968	0.0000	1	1	63335501	126570275	126570512	-1.87	-0.00118	HCD	MS2	1014935	117.3	23637	571878	15782	20190517_kirurgija_csf_tmy_ten1.raw	F3	205.7	180.1	270.7	147.4	111.5	42.1	44457	32.2	31.9	132.5		44411	1	FALSE	0.0001596	0.0007191
High	Sequest HT (A2)	Unambiguous	[K].aLPSPIEEIISk.[T]	N-Term(TMT6plex); K12(TMT6plex)	9	1494245219; 1494245223; 1494245215; 1494245211	1494245209; 1494245219; 17066528; 1494245223; 1494245215; 1494245211; 16607721; 1494245229; 1494245233	0	3	0.4409	0.0000	1	1	58569447	175506887	175506681	42736	0.00069	HCD	MS2	3228063	45.0	80000	960230	32836	20190517_kirurgija_csf_tmy_ten1.raw	F3	82.0	88.2	113.2	58.2	44312	44265	44383	44296	44445	47.9		29646	4	FALSE	0.0001596	0.07376
High	Sequest HT (A2)	Unambiguous	[K].aDGSPVTQGVETTkPSk.[Q]	N-Term(TMT6plex); K14(TMT6plex); K17(TMT6plex)	25	1239964886; 1418263575	1239964886; 928172839; 1239964860; 1418263575; 1239964836; 1239964902; 928172787; 1239964898; 1239964908; 16607669; 1239964856; 1239964890; 928172785; 928172849; 1239964896; 928172841; 928172797; 1239964874; 1239964862; 1239964893; 928172854; 1239964864; 928172799; 928172813; 1239964858	0	5	0.5844	0.0000	1	1	47867720	238935687	238935417	41275	0.00054	HCD	MS2	2004226	113.7	80000	571553	15767	20190517_kirurgija_csf_tmy_ten1.raw	F3	221.1	176.5	252.9	155.1	68.8	55.5		44400	44438	152.2		31503	2	FALSE	0.0001596	0.0001509
High	Sequest HT (A2)	Unambiguous	[R].gQAHQPSVYVLPPSR.[E]	N-Term(TMT6plex)	13	1494245237	1494245235; 1494245225; 16607663; 16607675; 1494245213; 1494245217; 1494245227; 1494245231; 1494245241; 1494245239; 1494245221; 1494245237; 16607718	0	3	0.6935	0.0000	1	1	62234629	186502431	186502310	0.65	0.00040	HCD	MS2	0	58.4	33010	571372	15760	20190517_kirurgija_csf_tmy_ten1.raw	F3	132.8	110.8	107.4	50.5	69.1	44243	44388	44269		70.7		35156	1	FALSE	0.0001596	2.06E-06
High	Sequest HT (A2)	Unambiguous	[R].lQVLEEGLLAPQPGLR.[Y]	N-Term(TMT6plex)	1	1418218016	1418218016	0	2	0.5263	0.0000	1	1	98158501	196216274	196215853	42036	0.00211	HCD	MS2	0	37.4	80000	968143	33180	20190517_kirurgija_csf_tmy_ten1.raw	F3	100.7	83.9	55.6	33.9	33.4	44447	44381	44380	44293	42.3		15401	1	FALSE	0.0001596	0.001025
High	Sequest HT (A2)	Unambiguous	[K].ymcENQDSISTk.[L]	N-Term(TMT6plex); M2(Oxidation); C3(Carbamidomethyl); K12(TMT6plex)	5	6687188; 1418328547	6687188; 1104685307; 1418328547; 2147092; 3319897	0	3	0.6138	0.0000	1	1	65065409	194994772	194993488	21337	0.00428	HCD	MS2	3148287	124.4	80000	570907	15740	20190517_kirurgija_csf_tmy_ten1.raw	F3	277.2	193.1	314.8	142.8	89.5	33.1	44462	29.0	44370	116.5		32905	2	FALSE	0.0001596	0.0003135
High	Sequest HT (A2)	Unambiguous	[K].ccAAENkEGcFSEEGPk.[L]	N-Term(TMT6plex); C1(Carbamidomethyl); C2(Carbamidomethyl); K7(TMT6plex); C10(Carbamidomethyl); K17(TMT6plex)	4	6687188; 1418328547	6687188; 1104685307; 1418328547; 3319897	1	3	0.7146	0.0000	1	1	88742843	266027075	266027217	-0.53	-0.00047	HCD	MS2	0	174.6	22024	570710	15731	20190517_kirurgija_csf_tmy_ten1.raw	F3	405.3	351.7	360.3	469.6		34.4	44443	44458	44292	93.6		26755	2	FALSE	0.0001596	8.107e-06
High	Sequest HT (A2)	Unambiguous	[R].dkYGDMADccEk.[Q]	N-Term(TMT6plex); K2(TMT6plex); C9(Carbamidomethyl); C10(Carbamidomethyl); K12(TMT6plex)	4	6687188; 1418328547	6687188; 1104685307; 1418328547; 3319897	1	3	0.7152	0.0000	1	1	72701957	217904415	217904367	0.22	0.00016	HCD	MS2	3994651	150.6	0.317	570578	15726	20190517_kirurgija_csf_tmy_ten1.raw	F3	342.3	219.8	395.3	192.8	83.3	40.5	44264	44373	44220	172.1		44230	2	FALSE	0.0001596	2.07E-05
High	Sequest HT (A2)	Unambiguous	[K].fTESENVcEER.[D]	N-Term(TMT6plex); C8(Carbamidomethyl)	2	73975389	73975389; 1418328671	0	2	0.7179	0.0000	1	1	81487509	162874291	162874237	0.33	0.00027	HCD	MS2	0	99.5	80000	570470	15721	20190517_kirurgija_csf_tmy_ten1.raw	F3	199.3	160.3	286.9	81.1	57.6	44403	44210	44400	44304	126.9		35490	1	FALSE	0.0001596	0.01055
High	Sequest HT (A2)	Unambiguous	[R].eAcEEScPFPR.[G]	N-Term(TMT6plex); C3(Carbamidomethyl); C7(Carbamidomethyl)	3	1418337593	1418337593; 1239918921; 73966420	0	2	0.7037	0.0000	1	1	80586118	161071508	161071404	0.64	0.00052	HCD	MS2	0	65.1	80000	570350	15717	20190517_kirurgija_csf_tmy_ten1.raw	F3	102.9	61.4	70.3	73.4	133.6	41.2	32.3	37.0	44346	68.8		45352	1	FALSE	0.0001596	0.001674
High	Sequest HT (A2)	Unambiguous	[K].fkDGMLHGQk.[V]	N-Term(TMT6plex); K2(TMT6plex); K10(TMT6plex)	1	296089	296089	1	3	0.4872	0.0000	1	1	61669816	184807993	184807689	23743	0.00101	HCD	MS2	3500855	167.9	80000	570274	15714	20190517_kirurgija_csf_tmy_ten1.raw	F3	313.8	241.4	413.1	184.6	158.6	53.5	34.4	53.2	38.3	187.9		26696	1	FALSE	0.0001596	0.0001689
High	Sequest HT (A2)	Unambiguous	[K].aDGSPVTQGVETTkPSk.[Q]	N-Term(TMT6plex); K14(TMT6plex); K17(TMT6plex)	25	1239964886; 1418263575	1239964886; 928172839; 1239964860; 1418263575; 1239964836; 1239964902; 928172787; 1239964898; 1239964908; 16607669; 1239964856; 1239964890; 928172785; 928172849; 1239964896; 928172841; 928172797; 1239964874; 1239964862; 1239964893; 928172854; 1239964864; 928172799; 928172813; 1239964858	0	3	0.6814	0.0000	1	1	79712223	238935213	238935417	-0.85	-0.00068	HCD	MS2	1889884	294.2	61969	570221	15711	20190517_kirurgija_csf_tmy_ten1.raw	F3	590.0	546.5	625.7	552.5		109.8	36.6	55.6	32.0	393.3		11049	2	FALSE	0.0001596	1.888e-05
High	Sequest HT (A2)	Unambiguous	[K].eccHGDLLEcADDR.[A]	N-Term(TMT6plex); C2(Carbamidomethyl); C3(Carbamidomethyl); C10(Carbamidomethyl)	5	6687188; 1418328547	6687188; 1104685307; 1418328547; 2147092; 3319897	0	3	0.8235	0.0000	1	1	66028013	197882584	197882546	0.19	0.00013	HCD	MS2	5181452	66.2	80000	569955	15701	20190517_kirurgija_csf_tmy_ten1.raw	F3	161.3	126.7	127.6	62.9	47.6	44365	44207	44420	11.0	82.4		45748	2	FALSE	0.0001596	0.0001027
High	Sequest HT (A2)	Unambiguous	[K].fkDGMLHGQk.[V]	N-Term(TMT6plex); K2(TMT6plex); K10(TMT6plex)	1	296089	296089	1	4	0.5272	0.0000	1	1	46277419	184807491	184807689	-1.07	-0.00049	HCD	MS2	8661411	112.3	44445	569799	15694	20190517_kirurgija_csf_tmy_ten1.raw	F3	201.2	160.8	270.6	155.7	103.1	34.6	44218	33.0	44224	113.4		41334	1	FALSE	0.0001596	0.001062
High	Sequest HT (A2)	Unambiguous	[K].ccAAENkEGcFSEEGPk.[L]	N-Term(TMT6plex); C1(Carbamidomethyl); C2(Carbamidomethyl); K7(TMT6plex); C10(Carbamidomethyl); K17(TMT6plex)	4	6687188; 1418328547	6687188; 1104685307; 1418328547; 3319897	1	4	0.5849	0.0000	1	1	66582323	266027107	266027217	-0.41	-0.00027	HCD	MS2	4204348	219.9	80000	568947	15661	20190517_kirurgija_csf_tmy_ten1.raw	F3	512.2	385.3	505.6	388.7	110.5	48.5	44241	44438	44338	181.1		25993	2	FALSE	0.0001596	0.0004983
High	Sequest HT (A2)	Unambiguous	[K].vSLLAAIDEATk.[K]	N-Term(TMT6plex); K12(TMT6plex)	2	1418241889	3915607; 1418241889	0	3	0.6204	0.0000	1	1	56367831	168902037	168901986	0.30	0.00017	HCD	MS2	3273889	61.3	67140	960248	32837	20190517_kirurgija_csf_tmy_ten1.raw	F3	128.0	75.2	172.2	70.3	39.4	44363	44359	44272	44418	70.4		44504	1	FALSE	0.0001596	0.01602
High	Sequest HT (A2)	Unambiguous	[K].dQTVLQNTGGk.[N]	N-Term(TMT6plex); K11(TMT6plex)	2	1418510423; 928167632	1418510423; 928167632	0	2	0.5426	0.0000	1	1	80996105	161891482	161891646	-1.01	-0.00082	HCD	MS2	1466593	126.2	80000	567442	15599	20190517_kirurgija_csf_tmy_ten1.raw	F3	292.9	237.8	248.5	113.5	116.1	38.2	44248	34.6	29.2	129.7		19054	2	FALSE	0.0001596	2.34E-05
High	Sequest HT (A2)	Unambiguous	[K].qFVTSSTTYNR.[G]	N-Term(TMT6plex)	3	1418336346	1418336346; 1304047; 73978329	0	2	0.5630	0.0000	1	1	76689957	153279186	153279064	0.80	0.00061	HCD	MS2	0	132.0	80000	570750	15733	20190517_kirurgija_csf_tmy_ten1.raw	F3	193.6	290.1	411.7	108.3	67.5	44466	44239	44314	44241	166.5		20880	1	FALSE	0.0001596	0.0004302
High	Sequest HT (A2)	Unambiguous	[K].cPAPEmLGGPSVFIFPPkPk.[D]	C1(Carbamidomethyl); M6(Oxidation); K18(TMT6plex); K20(TMT6plex)	12	1494245237	1494245235; 1494245225; 16607663; 1494245213; 1494245217; 1494245227; 1494245231; 1494245241; 1494245239; 1494245221; 1494245237; 16607718	0	3	0.6993	0.0000	1	1	88182107	264344866	264344429	23743	0.00145	HCD	MS2	3752023	103.6	80000	968397	33191	20190517_kirurgija_csf_tmy_ten1.raw	F3	202.3	306.9	164.3	110.4	61.1	44423	44322	44330	44446	146.1		44350	1	FALSE	0.0001596	0.0005237
High	Sequest HT (A2)	Unambiguous	[R].eQIGPVTQEFWDNLEk.[E]	N-Term(TMT6plex); K16(TMT6plex)	2	1418241889	3915607; 1418241889	0	4	0.6629	0.0000	1	1	59857039	239125971	239125965	0.03	0.00002	HCD	MS2	3046546	38.5	80000	968417	33192	20190517_kirurgija_csf_tmy_ten1.raw	F3	82.1	77.4	82.0	44344	44285	44237	44260	44206	44354	51.5		14336	1	FALSE	0.0001596	9.284e-06
High	Sequest HT (A2)	Unambiguous	[R].dDTQcLAk.[L]	N-Term(TMT6plex); C5(Carbamidomethyl); K8(TMT6plex)	2	1418510423; 928167632	1418510423; 928167632	0	2	0.3352	0.0000	1	1	70487817	140874907	140875064	-1.11	-0.00078	HCD	MS2	2679892	164.1	23860	539375	14318	20190517_kirurgija_csf_tmy_ten1.raw	F3	378.6	297.8	352.6	117.5	154.4	54.1	44469	49.0	44469	174.9		19054	2	FALSE	0.0001596	0.001102
High	Sequest HT (A2)	Unambiguous	[R].eEEEEEEETGEk.[A]	N-Term(TMT6plex); K12(TMT6plex)	5	1418246986; 244539517	1418246986; 244539517; 1418246982; 1418246988; 1418246984	0	2	0.6527	0.0000	1	1	96294767	192488807	192489115	-1.60	-0.00154	HCD	MS2	0	51.7	80000	502307	12707	20190517_kirurgija_csf_tmy_ten1.raw	F3	96.5	36.9	44393	38.1	104.5	60.1	31.2	42.7	33.1	57.2		20880	2	FALSE	0.0001596	0.0003148
High	Sequest HT (A2)	Unambiguous	[R].DkYGDmADccEk.[Q]	K2(TMT6plex); M6(Oxidation); C9(Carbamidomethyl); C10(Carbamidomethyl); K12(TMT6plex)	4	6687188; 1418328547	6687188; 1104685307; 1418328547; 3319897	1	3	0.8077	0.0000	1	1	65596324	196587518	196587566	-0.24	-0.00016	HCD	MS2	4163502	77.1	29429	502247	12704	20190517_kirurgija_csf_tmy_ten1.raw	F3	161.4	115.5	182.2	159.6	44.9	44422	44415	44301	44415	61.8		42461	2	FALSE	0.0001596	0.0003681
High	Sequest HT (A2)	Unambiguous	[K].sQcLAEVERDELPGDLPSLAADFVEDkEVck.[N]	N-Term(TMT6plex); C3(Carbamidomethyl); K27(TMT6plex); C30(Carbamidomethyl); K31(TMT6plex)	5	6687188; 1418328547	6687188; 1104685307; 1418328547; 2147092; 3319897	2	5	0.6041	0.0000	1	1	84223673	420715456	420715059	0.95	0.00080	HCD	MS2	1849817	91.5	5790	981694	33751	20190517_kirurgija_csf_tmy_ten1.raw	F3	194.5	198.7	207.3	126.9	35.3	44307	44232	20.0	44354	98.4		11140	2	FALSE	0.0001596	0.0005319
High	Sequest HT (A2)	Unambiguous	[R].dLEcPkPAAR.[R]	N-Term(TMT6plex); C4(Carbamidomethyl); K6(TMT6plex)	2	1418218430	1418218430; 1239951704	0	3	0.4861	0.0000	1	1	53897313	161490485	161490378	0.66	0.00035	HCD	MS2	2753851	197.5	80000	502215	12702	20190517_kirurgija_csf_tmy_ten1.raw	F3	339.1	400.5	146.9	244.6	289.0	96.5	69.1	86.4	60.9	242.3		32174	1	FALSE	0.0001596	0.001236
High	Sequest HT (A2)	Unambiguous	[K].tHQLTPEVmSk.[A]	N-Term(TMT6plex); M9(Oxidation); K11(TMT6plex)	2	1418213974	1418213974; 345792424	0	3	0.4106	0.0000	1	1	58232616	174496392	174496678	-1.63	-0.00095	HCD	MS2	2616825	72.1	80000	502042	12695	20190517_kirurgija_csf_tmy_ten1.raw	F3	153.6	125.2	129.9	59.9	103.5	44217	44274	44424	44240	78.7		44230	1	FALSE	0.0001596	9.26E-05
High	Sequest HT (A2)	Unambiguous	[K].gDPQYLLDSNSWIEEMPSk.[R]	N-Term(TMT6plex); K19(TMT6plex)	2	1418290456	1239928570; 1418290456	0	4	0.5770	0.0000	1	1	66759239	266734774	266733764	28915	0.00253	HCD	MS2	3096624	35.1	80000	981755	33754	20190517_kirurgija_csf_tmy_ten1.raw	F3	86.2	84.1	37.7	23.0	44.1	44357	44382	44262	44235	44.1		20880	1	FALSE	0.0001596	9.31E-05
High	Sequest HT (A2)	Unambiguous	[K].aTDEQLkTVMGDFGAFVEk.[C]	N-Term(TMT6plex); K7(TMT6plex); K19(TMT6plex)	4	6687188; 1418328547	6687188; 1104685307; 1418328547; 3319897	1	4	0.6581	0.0000	1	1	69413151	277350419	277350493	-0.26	-0.00018	HCD	MS2	2813805	54.3	80000	981989	33764	20190517_kirurgija_csf_tmy_ten1.raw	F3	133.6	117.3	79.7	91.3	43.9	44207	44383	44442	44234	48.2		46478	2	FALSE	0.0001596	0.001279
High	Sequest HT (A2)	Unambiguous	[K].vFSAEADLSGITEEGPLmLSk.[G]	N-Term(TMT6plex); M18(Oxidation); K21(TMT6plex)	3	1239913623; 1418345511	1239913623; 119637732; 1418345511	0	4	0.6567	0.0000	1	1	66786150	266842416	266841556	44621	0.00215	HCD	MS2	2584189	48.1	80000	982204	33773	20190517_kirurgija_csf_tmy_ten1.raw	F3	114.5	122.8	47.9	44316	61.9	44451	44447	44415	44326	63.0		24198	2	FALSE	0.0001596	0.0003885
High	Sequest HT (A2)	Unambiguous	[R].gLVLVAFSQYLQQcPFEDHVk.[L]	N-Term(TMT6plex); C14(Carbamidomethyl); K21(TMT6plex)	4	6687188; 1418328547	6687188; 1104685307; 1418328547; 3319897	0	3	0.6937	0.0000	1	1	97953282	293658392	293657446	44621	0.00315	HCD	MS2	1247944	44408	80000	982265	33776	20190517_kirurgija_csf_tmy_ten1.raw	F3	69.2	69.8	72.1	44465	23.0	44262	44201	44381	44323	44347		11414	2	FALSE	0.0001596	5.701e-07
High	Sequest HT (A2)	Unambiguous	[R].eEEEEEEETGEk.[A]	N-Term(TMT6plex); K12(TMT6plex)	5	1418246986; 244539517	1418246986; 244539517; 1418246982; 1418246988; 1418246984	0	3	0.6250	0.0000	1	1	64230498	192490038	192489115	28946	0.00308	HCD	MS2	2869101	69.5	80000	501465	12668	20190517_kirurgija_csf_tmy_ten1.raw	F3	143.8	84.5	68.5	78.2	99.6	55.7	25.0	36.0	32.1	71.2		32174	2	FALSE	0.0001596	0.000252
High	Sequest HT (A2)	Unambiguous	[K].vFSAEADLSGITEEGPLmLSk.[G]	N-Term(TMT6plex); M18(Oxidation); K21(TMT6plex)	3	1239913623; 1418345511	1239913623; 119637732; 1418345511	0	3	0.7008	0.0000	1	1	89014626	266842423	266841556	45717	0.00289	HCD	MS2	1344906	115.2	80000	982441	33784	20190517_kirurgija_csf_tmy_ten1.raw	F3	279.7	306.8	134.4	80.7	124.8	44219	44271	44274	15.0	151.7		42156	2	FALSE	0.0001596	5.25E-11
High	Sequest HT (A2)	Unambiguous	[R].cLSDTEcPGAR.[K]	N-Term(TMT6plex); C1(Carbamidomethyl); C7(Carbamidomethyl)	1	288269694	288269694	0	2	0.4746	0.0000	1	1	74784641	149468555	149468783	-1.52	-0.00114	HCD	MS2	0	53.2	80000	500946	12645	20190517_kirurgija_csf_tmy_ten1.raw	F3	98.5	122.2	109.9	45.8	55.5	44457	44324	44238	44265	51.7		27791	1	FALSE	0.0001596	0.0003103
High	Sequest HT (A2)	Unambiguous	[R].qGLLPVLESFk.[V]	N-Term(TMT6plex); K11(TMT6plex)	2	1418241889	3915607; 1418241889	0	3	0.6970	0.0000	1	1	56368331	168903539	168903511	0.16	0.00009	HCD	MS2	2806664	87.9	80000	982461	33785	20190517_kirurgija_csf_tmy_ten1.raw	F3	194.1	114.8	227.7	72.0	48.3	34.5	44456	44250	44334	128.0		44351	1	FALSE	0.0001596	0.01799
High	Sequest HT (A2)	Unambiguous	[K].sHEcIIDEDcGPTR.[Y]	N-Term(TMT6plex); C4(Carbamidomethyl); C10(Carbamidomethyl)	3	1418222804	1418222804; 928164929; 511093722	0	3	0.7225	0.0000	1	1	63995695	191785630	191786323	-3.61	-0.00231	HCD	MS2	436726	61.9	80000	500458	12623	20190517_kirurgija_csf_tmy_ten1.raw	F3	132.8	102.3	169.9	56.5	43.8	44273	44207	44389	44358	60.1		4.00	1	FALSE	0.0001596	3.85E-05
High	Sequest HT (A2)	Unambiguous	[K].ccSESLVNR.[R]	N-Term(TMT6plex); C1(Carbamidomethyl); C2(Carbamidomethyl)	4	6687188; 1418328547	6687188; 1104685307; 1418328547; 3319897	0	2	0.5403	0.0000	1	1	67732670	135364612	135364524	0.65	0.00044	HCD	MS2	1691535	106.0	26749	500240	12613	20190517_kirurgija_csf_tmy_ten1.raw	F3	260.0	226.0	274.2	65.6	70.6	44219	44356	44398	44240	95.6		35827	2	FALSE	0.0001596	0.0005887
High	Sequest HT (A2)	Unambiguous	[R].LcVLHEkTPVSER.[V]	C2(Carbamidomethyl); K7(TMT6plex)	4	6687188; 1418328547	6687188; 1104685307; 1418328547; 3319897	1	2	0.6486	0.0000	1	1	89899789	179698851	179698902	-0.28	-0.00025	HCD	MS2	0	44223	80000	499914	12598	20190517_kirurgija_csf_tmy_ten1.raw	F3	38.8	34.0	117.6	44375	44310	44380		44230	44229	19.0		27791	2	FALSE	0.0001596	0.0001011
High	Sequest HT (A2)	Unambiguous	[R].LcVLHEkTPVSER.[V]	C2(Carbamidomethyl); K7(TMT6plex)	4	6687188; 1418328547	6687188; 1104685307; 1418328547; 3319897	1	4	0.4987	0.0000	1	1	45000245	179698799	179698902	-0.57	-0.00026	HCD	MS2	300556	88.2	75021	499261	12568	20190517_kirurgija_csf_tmy_ten1.raw	F3	169.4	102.0	286.5	68.8	92.5	44252	44457	44456	15.0	86.2		31107	2	FALSE	0.0001596	0.0001379
High	Sequest HT (A2)	Unambiguous	[R].LcVLHEkTPVSER.[V]	C2(Carbamidomethyl); K7(TMT6plex)	4	6687188; 1418328547	6687188; 1104685307; 1418328547; 3319897	1	3	0.5418	0.0000	1	1	59966788	179698910	179698902	0.04	0.00003	HCD	MS2	306818	80.0	80000	499057	12558	20190517_kirurgija_csf_tmy_ten1.raw	F3	157.7	130.8	179.9	92.2	82.0	44347	44209	44364	44245	77.3		36192	2	FALSE	0.0001596	9.63E-05
High	Sequest HT (A2)	Unambiguous	[K].YmcENQDSISTk.[L]	M2(Oxidation); C3(Carbamidomethyl); K12(TMT6plex)	5	6687188; 1418328547	6687188; 1104685307; 1418328547; 2147092; 3319897	0	2	0.8232	0.0000	1	1	86088955	172077183	172077195	-0.07	-0.00006	HCD	MS2	535517	49.3	80000	499017	12556	20190517_kirurgija_csf_tmy_ten1.raw	F3	85.0	68.7	94.7	130.5	32.9	13.0	44290	44450	6.0	46.3		16497	2	FALSE	0.0001596	0.0001032
High	Sequest HT (A2)	Unambiguous	[K].YGDMADccEk.[Q]	C7(Carbamidomethyl); C8(Carbamidomethyl); K10(TMT6plex)	4	6687188; 1418328547	6687188; 1104685307; 1418328547; 3319897	0	2	0.8778	0.0000	1	1	73930130	147759532	147759590	-0.39	-0.00029	HCD	MS2	1162509	84.6	80000	498671	12540	20190517_kirurgija_csf_tmy_ten1.raw	F3	150.0	143.0	216.4	110.5	71.0	44278	44299	44458	44421	84.3		44503	2	FALSE	0.0001596	0.00108
High	Sequest HT (A2)	Unambiguous	[R].qGLLPVLESFk.[V]	N-Term(TMT6plex); K11(TMT6plex)	2	1418241889	3915607; 1418241889	0	3	0.6147	0.0000	1	1	56368301	168903447	168903511	-0.38	-0.00021	HCD	MS2	3349144	44407	24283	982611	33792	20190517_kirurgija_csf_tmy_ten1.raw	F3	62.8	39.4	81.2	44218	44308	44266	44417	44323	44235	42.0		46447	1	FALSE	0.0001596	0.0005152
High	Sequest HT (A2)	Unambiguous	[K].acAAEESGANcDk.[S]	N-Term(TMT6plex); C2(Carbamidomethyl); C11(Carbamidomethyl); K13(TMT6plex)	4	6687188; 1418328547	6687188; 1104685307; 1418328547; 3319897	0	3	0.6882	0.0000	1	1	61429080	184085786	184085697	0.48	0.00030	HCD	MS2	2608633	83.3	80000	498188	12518	20190517_kirurgija_csf_tmy_ten1.raw	F3	175.0	144.2	177.5	89.2	78.0	20.0	44301	44305	17.0	97.4		42826	2	FALSE	0.0001596	0.002186
High	Sequest HT (A2)	Unambiguous	[R].MScAEDFLSVVLNR.[L]	C3(Carbamidomethyl)	2	6687188	6687188; 1104685307	0	2	0.7470	0.0000	1	1	82089104	164077480	164077709	-1.39	-0.00114	HCD	MS2	0	40.3	80000	982631	33793	20190517_kirurgija_csf_tmy_ten1.raw	F3	126.6	59.3	78.3	44313	44406	44211	44353	44421	44381	41.7	NoQuanLabels	43556	1	FALSE	0.0001596	0.01333
High	Sequest HT (A2)	Unambiguous	[K].dFFPPDIDVEWQSNGQQEPESk.[Y]	N-Term(TMT6plex); K22(TMT6plex)	13	1494245237	1494245235; 1494245225; 16607663; 16607675; 1494245213; 1494245217; 1494245227; 1494245231; 1494245241; 1494245239; 1494245221; 1494245237; 16607718	0	3	0.6122	0.0000	1	1	101749729	305047731	305047837	-0.35	-0.00035	HCD	MS2	4223676	41.5	80000	981330	33735	20190517_kirurgija_csf_tmy_ten1.raw	F3	63.2	139.0	42.5	53.1	33.5	44300	44384	44291	44354	48.4		33664	1	FALSE	0.0001596	0.02412
High	Sequest HT (A2)	Unambiguous	[K].QEPDRNEcFLAHk.[D]	C8(Carbamidomethyl); K13(TMT6plex)	4	6687188; 1418328547	6687188; 1104685307; 1418328547; 3319897	1	3	0.6472	0.0000	1	1	62497879	187292181	187292240	-0.31	-0.00020	HCD	MS2	267337	58.0	37466	497032	12463	20190517_kirurgija_csf_tmy_ten1.raw	F3	98.4	111.3	115.4	101.8	41.2	44240	44352	44425	44295	65.8		44504	2	FALSE	0.0001596	0.01043
High	Sequest HT (A2)	Unambiguous	[K].eccDkPVLEK.[S]	N-Term(TMT6plex); C2(Carbamidomethyl); C3(Carbamidomethyl); K5(TMT6plex)	5	6687188; 1418328547	6687188; 1104685307; 1418328547; 2147092; 3319897	0	3	0.4098	0.0000	1	1	57930932	173591339	173591230	0.63	0.00036	HCD	MS2	3693097	66.9	80000	502580	12719	20190517_kirurgija_csf_tmy_ten1.raw	F3	162.7	134.9	86.9	69.0	57.9	32.7	44397	44304	20.0	66.1		16103	2	FALSE	0.0001596	0.002191
High	Sequest HT (A2)	Unambiguous	[R].gLVLVAFSQYLQQcPFEDHVk.[L]	N-Term(TMT6plex); C14(Carbamidomethyl); K21(TMT6plex)	4	6687188; 1418328547	6687188; 1104685307; 1418328547; 3319897	0	4	0.6752	0.0000	1	1	73489882	293657347	293657446	-0.34	-0.00025	HCD	MS2	3836295	34.8	80000	981310	33734	20190517_kirurgija_csf_tmy_ten1.raw	F3	60.0	76.2	84.4	38.6	44375	44324	44381	44385	44322	44439		26024	2	FALSE	0.0001596	1.195e-06
High	Sequest HT (A2)	Unambiguous	[K].sQcLAEVERDELPGDLPSLAADFVEDkEVck.[N]	N-Term(TMT6plex); C3(Carbamidomethyl); K27(TMT6plex); C30(Carbamidomethyl); K31(TMT6plex)	5	6687188; 1418328547	6687188; 1104685307; 1418328547; 2147092; 3319897	2	5	0.7077	0.0000	1	1	84223771	420715945	420715059	44502	0.00177	HCD	MS2	1213066	116.6	2675	976585	33554	20190517_kirurgija_csf_tmy_ten1.raw	F3	247.6	202.9	316.9	156.4	54.1	44252	9.0	44459	44211	117.7		42186	2	FALSE	0.0001596	5.406e-08
High	Sequest HT (A2)	Unambiguous	[R].tAGWNIPMGLLYNR.[I]	N-Term(TMT6plex)	2	1418510423; 928167632	1418510423; 928167632	0	3	0.5963	0.0000	1	1	61233228	183498230	183498354	-0.68	-0.00041	HCD	MS2	0	44400	80000	976703	33559	20190517_kirurgija_csf_tmy_ten1.raw	F3	46.1	58.5	45.5	44247	44337	44353	44411		6.0	44284		28915	2	FALSE	0.0001596	0.04312
High	Sequest HT (A2)	Unambiguous	[K].sScEQLEk.[S]	N-Term(TMT6plex); C3(Carbamidomethyl); K8(TMT6plex)	2	545494757	5821257; 545494757	0	2	0.3769	0.0000	1	1	71988381	143876033	143876120	-0.60	-0.00043	HCD	MS2	5133281	133.8	9047	510034	13040	20190517_kirurgija_csf_tmy_ten1.raw	F3	398.0	91.4	51.3	132.0	291.5	73.2	54.6	64.0	51.9	130.3		21947	1	FALSE	0.0001596	0.001954
High	Sequest HT (A2)	Unambiguous	[K].eDMGEPQNk.[K]	N-Term(TMT6plex); K9(TMT6plex)	2	1418201165	1418201171; 1418201165	0	2	0.3578	0.0000	1	1	75338619	150576510	150576701	-1.27	-0.00096	HCD	MS2	0	69.6	80000	509978	13038	20190517_kirurgija_csf_tmy_ten1.raw	F3	91.8	39.1	40.2		299.5	56.4	43.7	44436	35.4	60.9		44288	1	FALSE	0.0001596	0.0004949
High	Sequest HT (A2)	Unambiguous	[K].LFDSDPITVMIPEAVSR.[N]		1	163954	163954	0	2	0.7488	0.0000	1	1	94548767	188996807	188996773	0.18	0.00017	HCD	MS2	2135199	74.8	80000	976782	33561	20190517_kirurgija_csf_tmy_ten1.raw	F3	391.6	45.8	101.5	44432	83.6	44418	44269	44387	7.0	58.3	NoQuanLabels	43191	1	FALSE	0.0001596	5.44E-08
High	Sequest HT (A2)	Unambiguous	[K].hEQNIDcGGGYVk.[VL]	N-Term(TMT6plex); C7(Carbamidomethyl); K13(TMT6plex)	4	1418219369	734548972; 1535077875; 1418219369; 345787749	0	3	0.7665	0.0000	1	1	64566780	193498884	193497947	31138	0.00313	HCD	MS2	7840343	75.9	80000	509632	13022	20190517_kirurgija_csf_tmy_ten1.raw	F3	176.8	99.6	108.8	97.2	98.3	44283	44304	23.0	44341	82.7		26024	1	FALSE	0.0001596	0.006836
High	Sequest HT (A2)	Unambiguous	[K].YmcENQDSISTk.[L]	M2(Oxidation); C3(Carbamidomethyl); K12(TMT6plex)	5	6687188; 1418328547	6687188; 1104685307; 1418328547; 2147092; 3319897	0	2	0.7957	0.0000	1	1	86089144	172077560	172077195	44532	0.00182	HCD	MS2	0	19.0	80000	509592	13020	20190517_kirurgija_csf_tmy_ten1.raw	F3	37.7	44461	44407	44.5	44332	44351	44260	4.0	44200	44305		28887	2	FALSE	0.0001596	0.0001342
High	Sequest HT (A2)	Unambiguous	[R].iYHSHIDAPk.[D]	N-Term(TMT6plex); K10(TMT6plex)	8	928167527; 1418510222	928167527; 1239957836; 1418510222; 73990367; 1418510226; 1418510230; 1418510228; 1239957839	0	3	0.6226	0.0000	1	1	54698359	163893622	163893680	-0.35	-0.00019	HCD	MS2	605159	85.6	80000	509515	13017	20190517_kirurgija_csf_tmy_ten1.raw	F3	178.0	131.8	238.5	66.5	81.5	44438	44449	44305	44423	82.6		23071	2	FALSE	0.0001596	0.0003475
High	Sequest HT (A2)	Unambiguous	[K].YmcENQDSISTk.[L]	M2(Oxidation); C3(Carbamidomethyl); K12(TMT6plex)	5	6687188; 1418328547	6687188; 1104685307; 1418328547; 2147092; 3319897	0	2	0.7704	0.0000	1	1	86089394	172078060	172077195	44232	0.00432	HCD	MS2	6688538	44331	80000	509420	13012	20190517_kirurgija_csf_tmy_ten1.raw	F3	44401	44462	44374	35.6	44363	44231	44380	44443		44390		25600	2	FALSE	0.0001596	0.002353
High	Sequest HT (A2)	Unambiguous	[K].lAAAISNFGYDLYR.[V]	N-Term(TMT6plex)	2	545510243	119637837; 545510243	0	2	0.6133	0.0000	1	1	90198586	180296444	180296385	0.33	0.00029	HCD	MS2	2348048	105.2	80000	977519	33589	20190517_kirurgija_csf_tmy_ten1.raw	F3	229.6	138.9	173.0	115.4	145.1	46.3	44339	38.1	44404	114.7		27454	1	FALSE	0.0001596	0.004243
High	Sequest HT (A2)	Unambiguous	[R].lLRDPTDASDANRPSGR.[E]	N-Term(TMT6plex)	4	1418250303	1418250303; 345789648; 1418250305; 545539987	1	3	0.4606	0.0000	1	1	69070149	207008991	207008894	0.46	0.00032	HCD	MS2	4938091	33.7	80000	508188	12955	20190517_kirurgija_csf_tmy_ten1.raw	F3	68.2	46.9	38.8	40.2	42.7	44245	44212	44332	44453	34.2		15008	1	FALSE	0.0001596	0.0007609
High	Sequest HT (A2)	Unambiguous	[K].eLANLGkDDFTSLSMVLYSR.[K]	N-Term(TMT6plex); K7(TMT6plex)	1	1418328657	1418328657	1	3	0.7230	0.0000	1	1	90649037	271745656	271745842	-0.68	-0.00062	HCD	MS2	6253372	121.6	80000	977878	33599	20190517_kirurgija_csf_tmy_ten1.raw	F3	221.1	237.4	272.6	340.8		44407	44380	19.0		91.2		20576	1	FALSE	0.0001596	3.47E-09
High	Sequest HT (A2)	Unambiguous	[K].dLEQGQYGGR.[G]	N-Term(TMT6plex)	4	1418250303	1418250303; 345789648; 1418250305; 545539987	0	2	0.5994	0.0000	1	1	67634369	135168010	135168036	-0.19	-0.00013	HCD	MS2	0	122.0	80000	506238	12889	20190517_kirurgija_csf_tmy_ten1.raw	F3	212.8	94.2	139.2	129.1	146.1	125.1	72.2	88.1	90.7	122.3		15401	1	FALSE	0.0001596	0.0001892
High	Sequest HT (A2)	Unambiguous	[K].sQcLAEVERDELPGDLPSLAADFVEDkEVck.[N]	N-Term(TMT6plex); C3(Carbamidomethyl); K27(TMT6plex); C30(Carbamidomethyl); K31(TMT6plex)	5	6687188; 1418328547	6687188; 1104685307; 1418328547; 2147092; 3319897	2	3	0.8095	0.0000	1	1	140305414	420714788	420715059	-0.64	-0.00090	HCD	MS2	1981103	150.9	32547	978451	33619	20190517_kirurgija_csf_tmy_ten1.raw	F3	313.8	255.7	413.6	200.2	78.4	44434	44422	33.0	44362	157.0		35977	2	FALSE	0.0001596	3.405e-08
High	Sequest HT (A2)	Unambiguous	[K].gLQGEDEDDDPDR.[S]	N-Term(TMT6plex)	1	244539517	244539517	0	2	0.7678	0.0000	1	1	84537305	168973881	168974012	-0.77	-0.00065	HCD	MS2	0	35.1	80000	505492	12858	20190517_kirurgija_csf_tmy_ten1.raw	F3	116.7	44383	44218		114.3		44446	44432	44336	37.7		24167	1	FALSE	0.0001596	0.0001621
High	Sequest HT (A2)	Unambiguous	[K].sQcLAEVERDELPGDLPSLAADFVEDkEVck.[N]	N-Term(TMT6plex); C3(Carbamidomethyl); K27(TMT6plex); C30(Carbamidomethyl); K31(TMT6plex)	5	6687188; 1418328547	6687188; 1104685307; 1418328547; 2147092; 3319897	2	4	0.7830	0.0000	1	1	105254525	420715916	420715059	44288	0.00214	HCD	MS2	1294325	136.6	1458	979757	33668	20190517_kirurgija_csf_tmy_ten1.raw	F3	296.9	242.6	360.3	171.4	72.1	44225	44205	44255	44425	138.9		18810	2	FALSE	0.0001596	1.48E-10
High	Sequest HT (A2)	Unambiguous	[R].vTIScTGSR.[S]	N-Term(TMT6plex); C5(Carbamidomethyl)	1	164430478	164430478	0	2	0.5570	0.0000	1	1	60532647	120964567	120964589	-0.18	-0.00011	HCD	MS2	8400784	103.0	20948	504548	12812	20190517_kirurgija_csf_tmy_ten1.raw	F3	225.2	275.9	127.6	117.3	67.6	16.0	44363	25.0	44454	143.1		13547	1	FALSE	0.0001596	0.002159
High	Sequest HT (A2)	Unambiguous	[R].gVISNSGGPVR.[I]	N-Term(TMT6plex)	1	1418346988	1418346988	0	2	0.5774	0.0000	1	1	63636718	127172709	127172691	0.14	0.00009	HCD	MS2	3345264	75.5	80000	504353	12802	20190517_kirurgija_csf_tmy_ten1.raw	F3	161.1	92.9	129.3	56.6	122.9	37.5	44433	44373	44344	74.1		14277	1	FALSE	0.0001596	0.0001718
High	Sequest HT (A2)	Unambiguous	[R].LcVLHEkTPVSER.[V]	C2(Carbamidomethyl); K7(TMT6plex)	4	6687188; 1418328547	6687188; 1104685307; 1418328547; 3319897	1	3	0.5154	0.0000	1	1	59966772	179698861	179698902	-0.23	-0.00014	HCD	MS2	5408932	51.5	80000	504222	12796	20190517_kirurgija_csf_tmy_ten1.raw	F3	95.0	80.7	112.8	51.6	68.0	44213	44208	13.0	44360	50.8		34001	2	FALSE	0.0001596	0.0002642
High	Sequest HT (A2)	Unambiguous	[K].YmcENQDSISTk.[L]	M2(Oxidation); C3(Carbamidomethyl); K12(TMT6plex)	5	6687188; 1418328547	6687188; 1104685307; 1418328547; 2147092; 3319897	0	2	0.8484	0.0000	1	1	86088879	172077030	172077195	-0.96	-0.00083	HCD	MS2	2940253	44337	80000	504072	12789	20190517_kirurgija_csf_tmy_ten1.raw	F3	38.5	30.0	39.0	58.7	44359	44322		44292	44199	44275		15766	2	FALSE	0.0001596	0.07912
High	Sequest HT (A2)	Unambiguous	[K].sQcLAEVERDELPGDLPSLAADFVEDkEVck.[N]	N-Term(TMT6plex); C3(Carbamidomethyl); K27(TMT6plex); C30(Carbamidomethyl); K31(TMT6plex)	5	6687188; 1418328547	6687188; 1104685307; 1418328547; 2147092; 3319897	2	6	0.6317	0.0000	1	1	70203232	420715754	420715059	23743	0.00116	HCD	MS2	9703282	106.3	5125	979974	33676	20190517_kirurgija_csf_tmy_ten1.raw	F3	230.7	170.5	284.3	144.1	59.1	44375	44383	44456	44301	105.3		30133	2	FALSE	0.0001596	0.0001864
High	Sequest HT (A2)	Unambiguous	[R].mScADDFLSVVLNR.[L]	N-Term(TMT6plex); C3(Carbamidomethyl)	2	1418328547	1418328547; 3319897	0	2	0.7295	0.0000	1	1	92846882	185593036	185592437	44986	0.00299	HCD	MS2	0	79.2	80000	980624	33704	20190517_kirurgija_csf_tmy_ten1.raw	F3	170.3	184.9	162.4	102.6	41.4	44210	4.0	44240	44331	83.2		24167	1	FALSE	0.0001596	0.008953
High	Sequest HT (A2)	Unambiguous	[K].acAAEESGANcDk.[S]	N-Term(TMT6plex); C2(Carbamidomethyl); C11(Carbamidomethyl); K13(TMT6plex)	4	6687188; 1418328547	6687188; 1104685307; 1418328547; 3319897	0	3	0.7408	0.0000	1	1	61429058	184085719	184085697	0.12	0.00007	HCD	MS2	2608429	77.3	80000	503325	12754	20190517_kirurgija_csf_tmy_ten1.raw	F3	167.8	128.3	154.8	81.4	73.2	44224	44457	44274	44217	79.8		30011	2	FALSE	0.0001596	0.004605
High	Sequest HT (A2)	Unambiguous	[K].sHEcIIDEDcGPTR.[Y]	N-Term(TMT6plex); C4(Carbamidomethyl); C10(Carbamidomethyl)	3	1418222804	1418222804; 928164929; 511093722	0	2	0.7346	0.0000	1	1	95943461	191786195	191786323	-0.67	-0.00064	HCD	MS2	1365511	44456	80000	502620	12721	20190517_kirurgija_csf_tmy_ten1.raw	F3	34.9	44274	44267	44246	44344	44328	44416	44384	44269	44307		21947	1	FALSE	0.0001596	0.06546
High	Sequest HT (A2)	Unambiguous	[R].MScAEDFLSVVLNR.[L]	C3(Carbamidomethyl)	2	6687188	6687188; 1104685307	0	3	0.6774	0.0000	1	1	54759738	164077760	164077709	0.31	0.00017	HCD	MS2	1630881	44240	80000	982789	33800	20190517_kirurgija_csf_tmy_ten1.raw	F3	44314	44314	44273	44366	44451	44202	44200			44241	NoQuanLabels	17564	1	FALSE	0.0001596	0.000842
High	Sequest HT (A2)	Unambiguous	[K].EccHGDLLEcADDR.[A]	C2(Carbamidomethyl); C3(Carbamidomethyl); C10(Carbamidomethyl)	5	6687188; 1418328547	6687188; 1104685307; 1418328547; 2147092; 3319897	0	2	0.8943	0.0000	1	1	87533717	174966706	174966253	21582	0.00227	HCD	MS2	4133695	44331	80000	496781	12452	20190517_kirurgija_csf_tmy_ten1.raw	F3	42.1	37.8	44372	44212	44416		44319	44412	44258	44451	NoQuanLabels	18323	2	FALSE	0.0001596	3.2E-06
High	Sequest HT (A2)	Unambiguous	[R].GLVLVAFSQYLQQcPFEDHVk.[L]	C14(Carbamidomethyl); K21(TMT6plex)	4	6687188; 1418328547	6687188; 1104685307; 1418328547; 3319897	0	3	0.6731	0.0000	1	1	90314113	270740883	270741152	-0.99	-0.00090	HCD	MS2	0	32.2	80000	982830	33802	20190517_kirurgija_csf_tmy_ten1.raw	F3	59.4	63.1	49.3	51.9	44369	44297	44413	10.0	44418	37.4		23437	2	FALSE	0.0001596	0.0001864
High	Sequest HT (A2)	Unambiguous	[K].sQcLAEVERDELPGDLPSLAADFVEDkEVck.[N]	N-Term(TMT6plex); C3(Carbamidomethyl); K27(TMT6plex); C30(Carbamidomethyl); K31(TMT6plex)	5	6687188; 1418328547	6687188; 1104685307; 1418328547; 2147092; 3319897	2	6	0.6342	0.0000	1	1	70203092	420714911	420715059	-0.35	-0.00025	HCD	MS2	301862	102.3	57351	985033	33899	20190517_kirurgija_csf_tmy_ten1.raw	F3	228.4	169.4	266.0	130.5	57.9	44311	44416	44215	44270	102.0		31168	2	FALSE	0.0001596	7.983e-05
High	Sequest HT (A2)	Unambiguous	[K].ccAAENkEGcFSEEGPK.[L]	C1(Carbamidomethyl); C2(Carbamidomethyl); K7(TMT6plex); C10(Carbamidomethyl)	4	6687188; 1418328547	6687188; 1104685307; 1418328547; 3319897	1	3	0.4272	0.0000	1	1	73465414	220194786	220194630	0.71	0.00052	HCD	MS2	0	44305	80000	486227	11969	20190517_kirurgija_csf_tmy_ten1.raw	F3	44469	44465	39.3	44464	44461	44415	44383	44202	44293	44275		42430	2	FALSE	0.0001596	0.01954
High	Sequest HT (A2)	Unambiguous	[K].aDFAEISk.[V]	N-Term(TMT6plex); K8(TMT6plex)	5	6687188; 1418328547	6687188; 1104685307; 1418328547; 2147092; 3319897	0	2	0.3862	0.0000	1	1	66988689	133876649	133876694	-0.33	-0.00022	HCD	MS2	0	47.5	80000	985450	33918	20190517_kirurgija_csf_tmy_ten1.raw	F3	100.7	104.2	94.3	50.0	38.0	44240	44204	44292	44298	47.8		32509	2	FALSE	0.0001596	0.001777
High	Sequest HT (A2)	Unambiguous	[R].tcQDINEcETTNEcR.[E]	N-Term(TMT6plex); C2(Carbamidomethyl); C8(Carbamidomethyl); C14(Carbamidomethyl)	2	1418197343	1418197343; 57092953	0	2	0.6541	0.0000	1	1	107995371	215890014	215890008	0.03	0.00003	HCD	MS2	5159063	44451	80000	485497	11934	20190517_kirurgija_csf_tmy_ten1.raw	F3	33.4	44324	44444	44322	33.1	44234	44262	44383	44384	44298		12055	1	FALSE	0.0001596	0.0005964
High	Sequest HT (A2)	Unambiguous	[R].hLAcLPR.[E]	N-Term(TMT6plex); C4(Carbamidomethyl)	3	1418249365	3426017; 4204241; 1418249365	0	3	0.4521	0.0000	1	1	36588090	109562815	109562945	-1.19	-0.00043	HCD	MS2	4629794	41.2	80000	485320	11926	20190517_kirurgija_csf_tmy_ten1.raw	F3	102.0	82.9	82.7	44408	33.1	44324	44235	44450	44385	42.6		44258	1	FALSE	0.0001596	0.00113
High	Sequest HT (A2)	Unambiguous	[R].aYVAFPDFFR.[N]	N-Term(TMT6plex)	4	1239938912	1239938912; 1418324508; 1418324514; 928156540	0	2	0.6579	0.0000	1	1	73138924	146177121	146177280	-1.09	-0.00080	HCD	MS2	2819579	85.6	80000	985531	33922	20190517_kirurgija_csf_tmy_ten1.raw	F3	205.1	274.3	124.5	58.6	60.6	44394	44235	44208	44449	83.9		15401	1	FALSE	0.0001596	0.001407
High	Sequest HT (A2)	Unambiguous	[R].tcQDINEcETTNEcR.[E]	N-Term(TMT6plex); C2(Carbamidomethyl); C8(Carbamidomethyl); C14(Carbamidomethyl)	2	1418197343	1418197343; 57092953	0	3	0.8144	0.0000	1	1	72030410	215889774	215890008	-1.09	-0.00078	HCD	MS2	3585686	44312	80000	484794	11903	20190517_kirurgija_csf_tmy_ten1.raw	F3	55.8	35.9	44347	44373	54.8	44416	44386	44448	44447	44249		32203	1	FALSE	0.0001596	0.01422
High	Sequest HT (A2)	Unambiguous	[K].ccSESLVNR.[R]	N-Term(TMT6plex); C1(Carbamidomethyl); C2(Carbamidomethyl)	4	6687188; 1418328547	6687188; 1104685307; 1418328547; 3319897	0	2	0.5232	0.0000	1	1	67732601	135364475	135364524	-0.36	-0.00024	HCD	MS2	2118397	72.0	2782	484462	11887	20190517_kirurgija_csf_tmy_ten1.raw	F3	156.6	147.9	193.9	66.3	48.7	44416	44412	14.0	44234	71.5		44230	2	FALSE	0.0001596	0.0007642
High	Sequest HT (A2)	Unambiguous	[K].dSQETSQLDDHSmETk.[DG]	N-Term(TMT6plex); M13(Oxidation); K16(TMT6plex)	5	1418201149	1418201151; 1418201149; 345795731; 76161575; 345795733	0	4	0.6165	0.0000	1	1	58202860	232509256	232509166	0.39	0.00023	HCD	MS2	1391486	56.5	80000	483237	11832	20190517_kirurgija_csf_tmy_ten1.raw	F3	123.5	78.5	66.2	44345	160.4	44294	44274	44329	44297	53.9		36220	1	FALSE	0.0001596	0.0001014
High	Sequest HT (A2)	Unambiguous	[K].vVcQQVGcGR.[A]	N-Term(TMT6plex); C3(Carbamidomethyl); C8(Carbamidomethyl)	2	1418317684	590121823; 1418317684	0	2	0.6023	0.0000	1	1	69635817	139170906	139170851	0.40	0.00028	HCD	MS2	1175771	91.0	80000	482960	11821	20190517_kirurgija_csf_tmy_ten1.raw	F3	236.4	169.8	221.2	58.1	56.6	44269	44354	44454	44206	120.3		23408	1	FALSE	0.0001596	0.0006472
High	Sequest HT (A2)	Unambiguous	[K].vLLSSAKER.[F]	N-Term(TMT6plex)	4	6687188; 1418328547	6687188; 1104685307; 1418328547; 3319897	1	3	0.4352	0.0000	1	1	41125738	123175759	123175715	0.36	0.00015	HCD	MS2	0	78.7	80000	482806	11814	20190517_kirurgija_csf_tmy_ten1.raw	F3	190.6	101.4	165.5	60.3	82.7	44465	23.0	44366	44221	92.2		17227	2	FALSE	0.0001596	0.0003092
High	Sequest HT (A2)	Unambiguous	[K].VHkEccHGDLLEcADDR.[A]	K3(TMT6plex); C5(Carbamidomethyl); C6(Carbamidomethyl); C13(Carbamidomethyl)	5	6687188; 1418328547	6687188; 1104685307; 1418328547; 2147092; 3319897	1	4	0.0631	0.0000	1	1	58651626	234304322	234304775	-1.93	-0.00113	HCD	MS2	0	44439	80000	482321	11793	20190517_kirurgija_csf_tmy_ten1.raw	F3	66.9	47.9	52.6	36.7	43.3	44297	9.0	44293	44297	44347		44199	2	FALSE	0.0001596	0.0003936
High	Sequest HT (A2)	Unambiguous	[R].dKYGDmADccEk.[Q]	N-Term(TMT6plex); M6(Oxidation); C9(Carbamidomethyl); C10(Carbamidomethyl); K12(TMT6plex)	4	6687188; 1418328547	6687188; 1104685307; 1418328547; 3319897	1	3	0.0139	0.0000	1	1	65596162	196587032	196587566	-2.72	-0.00178	HCD	MS2	2462503	52.5	80000	481986	11779	20190517_kirurgija_csf_tmy_ten1.raw	F3	100.4	89.3	126.4	71.9	42.2	44327	44446	44209	10.0	51.9		32174	2	FALSE	0.0001596	0.000719
High	Sequest HT (A2)	Unambiguous	[R].rDTIEHDLLLLQLSEDAELGPAVQPLR.[W]	N-Term(TMT6plex)	2	928164778	359322165; 928164778	1	4	0.6433	0.0000	1	1	81845244	327078793	327078952	-0.49	-0.00040	HCD	MS2	2776173	23.0	80000	985552	33923	20190517_kirurgija_csf_tmy_ten1.raw	F3	60.3	33.4	33.0	21.0	26.0	44235	44414	44293	44416	44401		36251	1	FALSE	0.0001596	1.197e-07
High	Sequest HT (A2)	Unambiguous	[R].sEVAEkPVETR.[N]	N-Term(TMT6plex); K6(TMT6plex)	3	928186325	1239883263; 928186325; 928186327	0	2	0.5954	0.0000	1	1	85199015	170297303	170297397	-0.55	-0.00047	HCD	MS2	0	37.8	80000	481623	11764	20190517_kirurgija_csf_tmy_ten1.raw	F3	151.4	37.2	78.2	44364	44463	44411	44293	7.0	44261	44.1		22678	1	FALSE	0.0001596	0.001034
High	Sequest HT (A2)	Unambiguous	[K].dSQETSQLDDHSmETk.[DG]	N-Term(TMT6plex); M13(Oxidation); K16(TMT6plex)	5	1418201149	1418201151; 1418201149; 345795731; 76161575; 345795733	0	3	0.7566	0.0000	1	1	77570251	232509297	232509166	0.56	0.00044	HCD	MS2	0	43.3	80000	481515	11760	20190517_kirurgija_csf_tmy_ten1.raw	F3	100.4	55.7	44340		183.4	44324	44387	44232		44.6		20546	1	FALSE	0.0001596	6.53E-05
High	Sequest HT (A2)	Unambiguous	[R].sEVAEkPVETR.[N]	N-Term(TMT6plex); K6(TMT6plex)	3	928186325	1239883263; 928186325; 928186327	0	3	0.5527	0.0000	1	1	56832772	170296862	170297397	-3.14	-0.00178	HCD	MS2	2900216	181.6	58653	481210	11747	20190517_kirurgija_csf_tmy_ten1.raw	F3	667.1	257.1	370.7	130.5	88.8	31.9	44428	39.4	44399	186.6		41334	1	FALSE	0.0001596	0.02786
High	Sequest HT (A2)	Unambiguous	[R].vkPDVTELcLDGWSFDATTLDEHGAmLFFk.[G]	N-Term(TMT6plex); K2(TMT6plex); C9(Carbamidomethyl); M26(Oxidation); K30(TMT6plex)	1	73988725	73988725	0	5	0.3459	0.0000	1	1	83003215	414613163	414611710	18323	0.00291	HCD	MS2	7429024	19.0	80000	985730	33931	20190517_kirurgija_csf_tmy_ten1.raw	F3	37.1	48.1	44253	44429	44453	44235	44289	44380	5.0	44460		33635	1	FALSE	0.0001596	0.001341
High	Sequest HT (A2)	Unambiguous	[K].VHkEccHGDLLEcADDR.[A]	K3(TMT6plex); C5(Carbamidomethyl); C6(Carbamidomethyl); C13(Carbamidomethyl)	5	6687188; 1418328547	6687188; 1104685307; 1418328547; 2147092; 3319897	1	3	0.0526	0.0000	1	1	78168633	234304443	234304775	-1.42	-0.00111	HCD	MS2	1311803	44253	80000	481020	11738	20190517_kirurgija_csf_tmy_ten1.raw	F3	52.0	44464	39.2	86.1		44204	44361		20.0	44362		13606	2	FALSE	0.0001596	1.573e-05
High	Sequest HT (A2)	Unambiguous	[K].aAVMGDFPWQVAIk.[E]	N-Term(TMT6plex); K14(TMT6plex)	8	1418243017	1418243019; 1418243017; 1418243013; 1239976295; 1418243015; 545552242; 1239976293; 928179004	0	3	0.6076	0.0000	1	1	66437975	199112469	199111886	34001	0.00194	HCD	MS2	3241889	42.6	80000	985867	33937	20190517_kirurgija_csf_tmy_ten1.raw	F3	89.2	67.6	78.4	56.0	39.4	44454	44264	44417	12.0	48.2		16132	1	FALSE	0.0001596	0.004356
High	Sequest HT (A2)	Unambiguous	[K].vLILGSGGLSIGQAGEFDYSGSQAVk.[A]	N-Term(TMT6plex); K26(TMT6plex)	1	1418342158	1418342158	0	4	0.5765	0.0000	1	1	75366713	301164668	301164537	0.43	0.00033	HCD	MS2	0	44253	80000	985948	33941	20190517_kirurgija_csf_tmy_ten1.raw	F3	53.7	58.1	44393	44340	44343	44434		44229	24.0	44467		14671	1	FALSE	0.0001596	3.88E-07
High	Sequest HT (A2)	Unambiguous	[K].nYYQGQSVR.[V]	N-Term(TMT6plex)	2	1418296702	1418296702; 74005944	0	2	0.6472	0.0000	1	1	67234686	134368645	134369053	-3.04	-0.00204	HCD	MS2	0	105.4	80000	479477	11671	20190517_kirurgija_csf_tmy_ten1.raw	F3	221.4	128.8	176.3		326.3	44213	34.4	21.0	44251	104.9		46082	1	FALSE	0.0001596	0.0004406
High	Sequest HT (A2)	Unambiguous	[K].ccSESLVNR.[R]	N-Term(TMT6plex); C1(Carbamidomethyl); C2(Carbamidomethyl)	4	6687188; 1418328547	6687188; 1104685307; 1418328547; 3319897	0	2	0.5374	0.0000	1	1	67732574	135364421	135364524	-0.76	-0.00051	HCD	MS2	1597682	93.8	8376	479321	11664	20190517_kirurgija_csf_tmy_ten1.raw	F3	211.3	182.6	253.6	88.0	58.8	44304	44204	44215	44210	84.1		34366	2	FALSE	0.0001596	0.001259
High	Sequest HT (A2)	Unambiguous	[R].nEDNAcHcSEDcLAk.[G]	N-Term(TMT6plex); C6(Carbamidomethyl); C8(Carbamidomethyl); C12(Carbamidomethyl); K15(TMT6plex)	15	1418514828	1239931875; 1418514832; 1239931864; 1239931878; 1418514844; 1239931870; 1418514838; 1418514822; 1418514830; 1418514834; 1418514816; 73974395; 1418514820; 1239931868; 1418514828	0	3	0.7883	0.0000	1	1	76100460	228099925	228100477	-2.42	-0.00184	HCD	MS2	4178555	44.9	80000	486737	11994	20190517_kirurgija_csf_tmy_ten1.raw	F3	72.0	39.1	41.5	39.9	114.3	44408	44214	44427	44463	47.6		46082	1	FALSE	0.0001596	0.001526
High	Sequest HT (A2)	Unambiguous	[K].sQcLAEVERDELPGDLPSLAADFVEDkEVck.[N]	N-Term(TMT6plex); C3(Carbamidomethyl); K27(TMT6plex); C30(Carbamidomethyl); K31(TMT6plex)	5	6687188; 1418328547	6687188; 1104685307; 1418328547; 2147092; 3319897	2	4	0.7289	0.0000	1	1	105254329	420715134	420715059	0.18	0.00019	HCD	MS2	2206532	133.6	16365	984957	33896	20190517_kirurgija_csf_tmy_ten1.raw	F3	287.6	252.3	341.8	164.7	68.6	32.9	8.0	26.0	15.0	138.9		14336	2	FALSE	0.0001596	1.159e-08
High	Sequest HT (A2)	Unambiguous	[K].vLLSSAKER.[F]	N-Term(TMT6plex)	4	6687188; 1418328547	6687188; 1104685307; 1418328547; 3319897	1	3	0.3810	0.0000	1	1	41125709	123175672	123175715	-0.35	-0.00014	HCD	MS2	1544291	84.0	80000	488032	12053	20190517_kirurgija_csf_tmy_ten1.raw	F3	191.1	151.7	157.8	84.7	78.8	44467	44454	44336	44220	86.9		42064	2	FALSE	0.0001596	0.0006506
High	Sequest HT (A2)	Unambiguous	[K].aVEDEGAEQk.[I]	N-Term(TMT6plex); K10(TMT6plex)	1	359320010	359320010	0	2	0.5437	0.0000	1	1	76741147	153381567	153381607	-0.26	-0.00020	HCD	MS2	103777	79.2	80000	488643	12082	20190517_kirurgija_csf_tmy_ten1.raw	F3	140.9	103.3	196.8	59.1	95.0	30.2	44217	44221	44397	99.6		20149	1	FALSE	0.0001596	0.001366
High	Sequest HT (A2)	Unambiguous	[K].TNcELFEkLGEYGFQNALLVR.[Y]	C3(Carbamidomethyl); K8(TMT6plex)	5	6687188; 1418328547	6687188; 1104685307; 1418328547; 2147092; 3319897	1	3	0.4689	0.0000	1	1	91080952	273041401	273041225	0.64	0.00059	HCD	MS2	0	44226	80000	983226	33820	20190517_kirurgija_csf_tmy_ten1.raw	F3	66.4	60.2	45.8	44468	44434	44236	8.0	44451	44296	31.2		15008	2	FALSE	0.0001596	0.04717
High	Sequest HT (A2)	Unambiguous	[K].qcVWGHNk.[E]	N-Term(TMT6plex); C2(Carbamidomethyl); K8(TMT6plex)	2	1418291189	1418291191; 1418291189	0	3	0.6068	0.0000	1	1	49627194	148680127	148679892	21186	0.00078	HCD	MS2	587457	139.8	80000	495724	12402	20190517_kirurgija_csf_tmy_ten1.raw	F3	368.6	206.8	147.6	167.3	152.4	54.3	49.1	44.1	53.8	154.3		34731	1	FALSE	0.0001596	0.001588
High	Sequest HT (A2)	Unambiguous	[K].hTLNQIDk.[V]	N-Term(TMT6plex); K8(TMT6plex)	1	1418515495	1418515495	0	3	0.5706	0.0000	1	1	47628568	142684247	142684183	0.45	0.00021	HCD	MS2	1530941	99.0	16157	495683	12400	20190517_kirurgija_csf_tmy_ten1.raw	F3	201.6	179.0	229.1	104.9	76.6	33.9	44300	44428	44363	113.3		22341	1	FALSE	0.0001596	0.002058
High	Sequest HT (A2)	Unambiguous	[K].cDPHEATcYDDGk.[T]	N-Term(TMT6plex); C1(Carbamidomethyl); C8(Carbamidomethyl); K13(TMT6plex)	24	1418343253	1418343247; 928182507; 1418343265; 1418343253; 1418343249; 1239982243; 1418343261; 1239982241; 1272412; 1418343267; 1239982245; 1418343263; 928182523; 1272414; 928182513; 928182519; 928182511; 1418343251; 1418343259; 1239982239; 1418343257; 1418343255; 928182521; 928182509	0	3	0.6352	0.0000	1	1	67597316	202590493	202590465	0.14	0.00009	HCD	MS2	2083479	83.7	26807	495061	12371	20190517_kirurgija_csf_tmy_ten1.raw	F3	158.3	146.6	238.0	53.8	74.2	44431	44240	44314	44241	86.4		29646	1	FALSE	0.0001596	0.001845
High	Sequest HT (A2)	Unambiguous	[K].sQcLAEVERDELPGDLPSLAADFVEDkEVck.[N]	N-Term(TMT6plex); C3(Carbamidomethyl); K27(TMT6plex); C30(Carbamidomethyl); K31(TMT6plex)	5	6687188; 1418328547	6687188; 1104685307; 1418328547; 2147092; 3319897	2	3	0.7875	0.0000	1	1	140305732	420715740	420715059	22647	0.00227	HCD	MS2	0	45.2	80000	983522	33833	20190517_kirurgija_csf_tmy_ten1.raw	F3	92.2	83.7	117.4	62.1	25.0	44262	44258	44324	44202	46.9		12145	2	FALSE	0.0001596	2.538e-07
High	Sequest HT (A2)	Unambiguous	[K].YmcENQDSISTk.[L]	M2(Oxidation); C3(Carbamidomethyl); K12(TMT6plex)	5	6687188; 1418328547	6687188; 1104685307; 1418328547; 2147092; 3319897	0	2	0.8402	0.0000	1	1	86088946	172077165	172077195	-0.18	-0.00015	HCD	MS2	0	44.7	27552	493886	12319	20190517_kirurgija_csf_tmy_ten1.raw	F3	63.5	64.1	94.5	155.2		44207	44199	44296	44351	40.1		32203	2	FALSE	0.0001596	0.0001821
High	Sequest HT (A2)	Unambiguous	[R].aTNYNPGSk.[S]	N-Term(TMT6plex); K9(TMT6plex)	2	665505916	665505916; 8928189	0	2	0.5993	0.0000	1	1	70539368	140978009	140977890	0.85	0.00060	HCD	MS2	0	84.9	80000	493767	12313	20190517_kirurgija_csf_tmy_ten1.raw	F3	204.7	122.3	81.7	76.2	141.7	40.9	29.2	35.1	31.6	86.0		44380	1	FALSE	0.0001596	0.0001676
High	Sequest HT (A2)	Unambiguous	[R].qGLLPVLESFk.[V]	N-Term(TMT6plex); K11(TMT6plex)	2	1418241889	3915607; 1418241889	0	2	0.3982	0.0000	1	1	84502073	168903418	168903511	-0.55	-0.00047	HCD	MS2	2564759	214.6	19893	984052	33856	20190517_kirurgija_csf_tmy_ten1.raw	F3	487.9	234.5	570.9	172.5	120.7	84.4	37.9	52.5	52.2	332.4		14305	1	FALSE	0.0001596	0.01457
High	Sequest HT (A2)	Unambiguous	[K].eVTGEASPk.[D]	N-Term(TMT6plex); K9(TMT6plex)	5	1418246986; 244539517	1418246986; 244539517; 1418246982; 1418246988; 1418246984	0	2	0.3769	0.0000	1	1	68839472	137578217	137578332	-0.83	-0.00057	HCD	MS2	2505561	95.3	80000	493726	12311	20190517_kirurgija_csf_tmy_ten1.raw	F3	239.8	112.2	82.9	54.1	196.2	38.1	38.5	43.5	50.7	96.9		44256	2	FALSE	0.0001596	0.0001718
High	Sequest HT (A2)	Unambiguous	[K].acAAEESGANcDk.[S]	N-Term(TMT6plex); C2(Carbamidomethyl); C11(Carbamidomethyl); K13(TMT6plex)	4	6687188; 1418328547	6687188; 1104685307; 1418328547; 3319897	0	3	0.7109	0.0000	1	1	61429139	184085963	184085697	16072	0.00089	HCD	MS2	3211812	74.3	44616	493047	12282	20190517_kirurgija_csf_tmy_ten1.raw	F3	168.3	126.3	162.6	71.1	70.6	19.0	44451	44453	44239	84.9		30742	2	FALSE	0.0001596	0.0005165
High	Sequest HT (A2)	Unambiguous	[K].gEAAAERPGDAAVASSPSk.[A]	N-Term(TMT6plex); K19(TMT6plex)	2	928150724	928150724; 1418348639	0	3	0.5709	0.0000	1	1	74373498	222919039	222918754	46753	0.00095	HCD	MS2	0	35.6	80000	492442	12256	20190517_kirurgija_csf_tmy_ten1.raw	F3	105.5	46.6	49.5		81.9	44447	44449	44327	44354	34.0		29983	1	FALSE	0.0001596	0.0001405
High	Sequest HT (A2)	Unambiguous	[K].dSQETSQLDDHSMETk.[DG]	N-Term(TMT6plex); K16(TMT6plex)	5	1418201149	1418201151; 1418201149; 345795731; 76161575; 345795733	0	3	0.5641	0.0000	1	1	77037014	230909586	230909674	-0.38	-0.00029	HCD	MS2	4560385	50.6	80000	511184	13096	20190517_kirurgija_csf_tmy_ten1.raw	F3	98.4	63.8	61.0	86.2	65.8	44403	44237	44405	44244	48.2		12451	1	FALSE	0.0001596	0.001276
High	Sequest HT (A2)	Unambiguous	[K].fFTAVSTVLTSk.[Y]	N-Term(TMT6plex); K12(TMT6plex)	1	399567842	399567842	0	3	0.5101	0.0000	1	1	58701778	175903878	175904059	-1.03	-0.00060	HCD	MS2	5009138	42.1	80000	984093	33858	20190517_kirurgija_csf_tmy_ten1.raw	F3	84.5	148.5	69.5	44283	22.0	44445	44292	44201	44351	45.6		35096	1	FALSE	0.0001596	0.0004099
High	Sequest HT (A2)	Unambiguous	[K].fFTAVSTVLTSk.[Y]	N-Term(TMT6plex); K12(TMT6plex)	1	399567842	399567842	0	2	0.6190	0.0000	1	1	88002334	175903940	175904059	-0.68	-0.00060	HCD	MS2	1981936	110.5	80000	984306	33867	20190517_kirurgija_csf_tmy_ten1.raw	F3	217.4	465.0	172.8	76.3	42.8	44299	44289	44295	44237	94.4		35156	1	FALSE	0.0001596	0.0002106
High	Sequest HT (A2)	Unambiguous	[R].wFTSGLASNSSWFR.[E]	N-Term(TMT6plex)	1	4850328	4850328	0	2	0.6626	0.0000	1	1	93797101	187493474	187493870	-2.11	-0.00198	HCD	MS2	0	100.6	80000	984581	33879	20190517_kirurgija_csf_tmy_ten1.raw	F3	264.1	129.4	95.1	67.5	133.1	69.3	33.8	44.6	59.7	109.6		44351	1	FALSE	0.0001596	4.446e-05
High	Sequest HT (A2)	Unambiguous	[K].aDQQGKPHcVcQDSVTcPPTk.[L]	N-Term(TMT6plex); C9(Carbamidomethyl); C11(Carbamidomethyl); C17(Carbamidomethyl); K21(TMT6plex)	2	1418201165	1418201171; 1418201165	0	4	0.0321	0.0000	1	1	71860375	287139317	287139519	-0.70	-0.00050	HCD	MS2	0	44305	80000	490685	12177	20190517_kirurgija_csf_tmy_ten1.raw	F3	44225	44372	44456		85.5	44441	44323	44413	44259	44301		27089	1	FALSE	0.0001596	0.0001859
High	Sequest HT (A2)	Unambiguous	[K].tFHEASEDcISR.[G]	N-Term(TMT6plex); C9(Carbamidomethyl)	2	1418220357	1418220357; 928162811	0	2	0.6131	0.0000	1	1	84089561	168078394	168078490	-0.57	-0.00048	HCD	MS2	0	37.6	80000	490399	12164	20190517_kirurgija_csf_tmy_ten1.raw	F3	94.5	39.9	44434	44367	92.2	44363	44238	44212	44267	45.9		13210	1	FALSE	0.0001596	0.0009268
High	Sequest HT (A2)	Unambiguous	[R].hFANDGVk.[K]	N-Term(TMT6plex); K8(TMT6plex)	2	1418218430	1418218430; 1239951704	0	3	0.2621	0.0000	1	1	44926012	134576579	134576286	43132	0.00098	HCD	MS2	4634203	97.8	80000	490057	12148	20190517_kirurgija_csf_tmy_ten1.raw	F3	205.3	180.7	189.9	89.4	108.9	32.6	20.0	32.7	44273	100.5		17564	1	FALSE	0.0001596	0.002145
High	Sequest HT (A2)	Unambiguous	[K].tFHEASEDcISR.[G]	N-Term(TMT6plex); C9(Carbamidomethyl)	2	1418220357	1418220357; 928162811	0	3	0.7717	0.0000	1	1	56093341	168078569	168078490	0.47	0.00026	HCD	MS2	1320113	89.1	80000	490037	12147	20190517_kirurgija_csf_tmy_ten1.raw	F3	174.7	125.1	81.5	68.2	185.4	48.8	46.3	33.6	37.2	90.6		44259	1	FALSE	0.0001596	7.08E-06
High	Sequest HT (A2)	Unambiguous	[R].gHcAPGMEcVk.[S]	N-Term(TMT6plex); C3(Carbamidomethyl); C9(Carbamidomethyl); K11(TMT6plex)	1	1418328747	1418328747	0	3	0.6646	0.0000	1	1	56861939	170384361	170384317	0.26	0.00014	HCD	MS2	509135	168.5	58200	489997	12145	20190517_kirurgija_csf_tmy_ten1.raw	F3	385.3	155.1	248.9	153.9	282.6	83.6	59.5	73.7	64.2	178.4		42430	1	FALSE	0.0001596	0.0002436
High	Sequest HT (A2)	Unambiguous	[K].ccSESLVNR.[R]	N-Term(TMT6plex); C1(Carbamidomethyl); C2(Carbamidomethyl)	4	6687188; 1418328547	6687188; 1104685307; 1418328547; 3319897	0	2	0.5118	0.0000	1	1	67732622	135364517	135364524	-0.05	-0.00003	HCD	MS2	9195063	119.2	39919	489607	12126	20190517_kirurgija_csf_tmy_ten1.raw	F3	303.3	254.2	270.6	98.7	83.0	44338	44360	44428	44245	107.3		35462	2	FALSE	0.0001596	0.001836
High	Sequest HT (A2)	Unambiguous	[K].hQSVFTVTR.[Q]	N-Term(TMT6plex)	1	1418506877	1418506877	0	3	0.4696	0.0000	1	1	43524910	130373274	130373200	0.57	0.00025	HCD	MS2	4640767	93.1	80000	489249	12110	20190517_kirurgija_csf_tmy_ten1.raw	F3	235.5	160.5	124.3	107.0	97.6	36.5	44368	44339	33.6	90.8		35096	1	FALSE	0.0001596	0.001865
High	Sequest HT (A2)	Unambiguous	[R].sGDAITYHck.[S]	N-Term(TMT6plex); C9(Carbamidomethyl); K10(TMT6plex)	2	1418296702	1418296702; 74005944	0	3	0.5708	0.0000	1	1	53728516	160984092	160984085	0.05	0.00002	HCD	MS2	2581695	169.1	80000	488960	12096	20190517_kirurgija_csf_tmy_ten1.raw	F3	387.9	310.6	351.7	149.4	122.8	48.4	44227	39.1	43.1	206.9		14642	1	FALSE	0.0001596	0.0001735
High	Sequest HT (A2)	Unambiguous	[R].rPcFSGLEVDETYVPk.[E]	N-Term(TMT6plex); C3(Carbamidomethyl); K16(TMT6plex)	4	6687188; 1418328547	6687188; 1104685307; 1418328547; 3319897	0	3	0.4467	0.0000	1	1	78574591	235522318	235524189	-7.94	-0.00624	HCD	MS2	1616689	32.5	80000	984722	33886	20190517_kirurgija_csf_tmy_ten1.raw	F3	72.0	55.5	55.5	36.2	37.1	44267	44233	44385	44235	33.2		16103	2	FALSE	0.0001596	0.0006361
High	Sequest HT (A2)	Unambiguous	[K].QEPDRNEcFLAHk.[D]	C8(Carbamidomethyl); K13(TMT6plex)	4	6687188; 1418328547	6687188; 1104685307; 1418328547; 3319897	1	3	0.5968	0.0000	1	1	62497986	187292504	187292240	14977	0.00088	HCD	MS2	4368928	62.1	80000	491895	12231	20190517_kirurgija_csf_tmy_ten1.raw	F3	117.1	98.5	133.9	109.0	42.7	44367	44383	44241	8.0	70.4		42064	2	FALSE	0.0001596	0.00011
High	Sequest HT (A2)	Unambiguous	[K].sTAAVSTYAGIFTDQLLSMLk.[G]	N-Term(TMT6plex); K21(TMT6plex)	2	1418304648	163903; 1418304648	0	3	0.7190	0.0000	1	1	89249566	267547242	267547301	-0.22	-0.00020	HCD	MS2	2237051	44305	80000	1229870	44636	20190517_kirurgija_csf_tmy_ten2.raw	F2	44315	44203	44442	42.5	44237	21.0			55.5	44220		43922	1	FALSE	0.0001596	5.584e-05
High	Sequest HT (A2)	Unambiguous	[K].eINLAPDSSSVVVSGLMVATk.[Y]	N-Term(TMT6plex); K21(TMT6plex)	22	1418343253	1418343247; 928182507; 1418343265; 1418343253; 1418343249; 1239982243; 1418343261; 1239982241; 1418343267; 1239982245; 1418343263; 928182523; 928182513; 928182519; 928182511; 1418343251; 1418343259; 1239982239; 1418343257; 1418343255; 928182521; 928182509	0	3	0.7561	0.0000	1	1	85915177	257544075	257544171	-0.37	-0.00032	HCD	MS2	5300365	64.6	80000	976224	33541	20190517_kirurgija_csf_tmy_ten1.raw	F3	114.3	125.1	166.4	55.2	52.5	44219	44206	44303	44298	69.5		13636	1	FALSE	0.0001596	1.445e-05
High	Sequest HT (A2)	Unambiguous	[K].cHQGYTLVGEPR.[L]	N-Term(TMT6plex); C1(Carbamidomethyl)	1	1418315462	1418315462	0	3	0.7378	0.0000	1	1	54928267	164583346	164583179	44197	0.00056	HCD	MS2	2193741	76.5	80000	511928	13129	20190517_kirurgija_csf_tmy_ten1.raw	F3	137.1	142.4	196.0	65.7	62.4	44365	44274	44334	44395	86.7		18354	1	FALSE	0.0001596	0.0002649
High	Sequest HT (A2)	Unambiguous	[K].ccATDDPPTcYAk.[V]	C1(Carbamidomethyl); C2(Carbamidomethyl); C10(Carbamidomethyl); K13(TMT6plex)	5	6687188; 1418328547	6687188; 1104685307; 1418328547; 2147092; 3319897	0	3	0.8575	0.0000	1	1	59659142	178775971	178776001	-0.17	-0.00010	HCD	MS2	3072203	122.5	16324	533000	14031	20190517_kirurgija_csf_tmy_ten1.raw	F3	153.2	173.6	216.9	431.5		47.5	44206	33.6	44450	147.1		18688	2	FALSE	0.0001596	0.0006865
High	Sequest HT (A2)	Unambiguous	[K].VFSAEADLSGITEEGPLMLSk.[G]	K21(TMT6plex)	3	1239913623; 1418345511	1239913623; 119637732; 1418345511	0	2	0.5890	0.0000	1	1	121213015	242325302	242325771	-1.94	-0.00235	HCD	MS2	0	44452	80000	970102	33269	20190517_kirurgija_csf_tmy_ten1.raw	F3	44223	44371	44404	24.0	44358	44200		44318	44441	44210		13181	2	FALSE	0.0001596	0.0009788
High	Sequest HT (A2)	Unambiguous	[K].dMScESPPk.[V]	N-Term(TMT6plex); C4(Carbamidomethyl); K9(TMT6plex)	2	1418296702	1418296702; 74005944	0	2	0.5915	0.0000	1	1	75487830	150874932	150874892	0.26	0.00020	HCD	MS2	0	120.9	80000	531768	13974	20190517_kirurgija_csf_tmy_ten1.raw	F3	236.0	159.9	320.1	84.6	147.2	44.8	44406	35.5	44345	121.7		46813	1	FALSE	0.0001596	0.001048
High	Sequest HT (A2)	Unambiguous	[K].aDGSPVTQGVETTkPSR.[Q]	N-Term(TMT6plex); K14(TMT6plex)	1	1418263763	1418263763	0	3	0.4982	0.0000	1	1	73007037	218819657	218819738	-0.37	-0.00027	HCD	MS2	6592374	67.2	80000	531538	13964	20190517_kirurgija_csf_tmy_ten1.raw	F3	122.9	85.2	121.7	70.0	86.7	33.6	44374	44427	44434	77.6		25965	1	FALSE	0.0001596	3.47E-05
High	Sequest HT (A2)	Unambiguous	[K].aRPALEDLR.[Q]	N-Term(TMT6plex)	2	1418241889	3915607; 1418241889	0	3	0.2661	0.0000	1	1	42392054	126974706	126974765	-0.47	-0.00020	HCD	MS2	5282958	62.4	9886	531075	13946	20190517_kirurgija_csf_tmy_ten1.raw	F3	142.2	114.6	161.5	62.5	32.9	44423	44203	44383	44299	67.6		20880	1	FALSE	0.0001596	0.001656
High	Sequest HT (A2)	Unambiguous	[K].ADGSPVTQGVETTkPSk.[Q]	K14(TMT6plex); K17(TMT6plex)	25	1239964886; 1418263575	1239964886; 928172839; 1239964860; 1418263575; 1239964836; 1239964902; 928172787; 1239964898; 1239964908; 16607669; 1239964856; 1239964890; 928172785; 928172849; 1239964896; 928172841; 928172797; 1239964874; 1239964862; 1239964893; 928172854; 1239964864; 928172799; 928172813; 1239964858	0	2	0.6760	0.0000	1	1	108059897	216019066	216019123	-0.27	-0.00029	HCD	MS2	3315044	50.4	80000	530923	13940	20190517_kirurgija_csf_tmy_ten1.raw	F3	93.0	98.7	110.3	89.0	44370	44205	44290	44360	44200	58.5		18295	2	FALSE	0.0001596	0.006641
High	Sequest HT (A2)	Unambiguous	[K].vSLLAAIDEATk.[K]	N-Term(TMT6plex); K12(TMT6plex)	2	1418241889	3915607; 1418241889	0	2	0.6742	0.0000	1	1	84501316	168901905	168901986	-0.48	-0.00041	HCD	MS2	4535561	111.5	80000	970178	33272	20190517_kirurgija_csf_tmy_ten1.raw	F3	273.0	138.2	293.6	107.9	81.4	32.5	44420	44282	44397	128.0		36220	1	FALSE	0.0001596	4.905e-05
High	Sequest HT (A2)	Unambiguous	[R].tVIYSSSNRPSGVPDR.[F]	N-Term(TMT6plex)	1	1418260262	1418260262	0	3	0.5172	0.0000	1	1	65535095	196403828	196403987	-0.81	-0.00053	HCD	MS2	4798365	108.4	80000	530525	13926	20190517_kirurgija_csf_tmy_ten1.raw	F3	202.2	205.1	228.9	102.1	81.9	32.7	44455	35.0	44311	154.1		43525	1	FALSE	0.0001596	0.01438
High	Sequest HT (A2)	Unambiguous	[K].mEEQADQIR.[Q]	N-Term(TMT6plex)	5	3915605	283972741; 57036446; 283972739; 3915605; 283972753	0	2	0.3648	0.0000	1	1	67484033	134867338	134867283	0.41	0.00027	HCD	MS2	0	84.6	36518	530127	13910	20190517_kirurgija_csf_tmy_ten1.raw	F3	107.1	64.8	44.9	104.2	149.3	105.0	52.5	69.6	58.8	89.4		44380	1	FALSE	0.0001596	0.0002068
High	Sequest HT (A2)	Unambiguous	[K].dIFTGLIGPMk.[I]	N-Term(TMT6plex); K11(TMT6plex)	8	928167527; 1418510222	928167527; 1239957836; 1418510222; 73990367; 1418510226; 1418510230; 1418510228; 1239957839	0	2	0.3795	0.0000	1	1	82548821	164996914	164997007	-0.57	-0.00047	HCD	MS2	4232874	101.6	80000	970220	33274	20190517_kirurgija_csf_tmy_ten1.raw	F3	207.9	191.1	188.9	82.8	105.0	38.6	44393	44337	36.2	126.8		44258	2	FALSE	0.0001596	0.04545
High	Sequest HT (A2)	Unambiguous	[K].mLLDQQLLFGR.[N]	N-Term(TMT6plex)	2	1418510423; 928167632	1418510423; 928167632	0	2	0.5494	0.0000	1	1	78194989	156289251	156289260	-0.06	-0.00005	HCD	MS2	409226	148.2	78171	970377	33281	20190517_kirurgija_csf_tmy_ten1.raw	F3	311.9	268.0	270.4	160.3	134.2	55.3	44314	43.4	44.6	165.6		34759	2	FALSE	0.0001596	0.002279
High	Sequest HT (A2)	Unambiguous	[K].aAALAHLDR.[G]	N-Term(TMT6plex)	8	1418340066	73965629; 1239918266; 1418340075; 1239918272; 1418340066; 1418340073; 57091057; 1239918269	0	3	0.5740	0.0000	1	1	38956729	116668733	116668432	20852	0.00100	HCD	MS2	38081	41.7	80000	529497	13882	20190517_kirurgija_csf_tmy_ten1.raw	F3	82.1	69.9	108.7	36.6	36.3	44327	44204	44446	44264	46.5		13940	1	FALSE	0.0001596	0.0008671
High	Sequest HT (A2)	Unambiguous	[K].vSLLAAIDEATk.[K]	N-Term(TMT6plex); K12(TMT6plex)	2	1418241889	3915607; 1418241889	0	3	0.6138	0.0000	1	1	56367837	168902056	168901986	0.42	0.00023	HCD	MS2	1929543	35.0	80000	970398	33282	20190517_kirurgija_csf_tmy_ten1.raw	F3	74.5	53.8	87.2	39.3	44459	44357	44231	44414	7.0	45.6		17227	1	FALSE	0.0001596	0.008113
High	Sequest HT (A2)	Unambiguous	[R].QkVAPLGSELR.[E]	K2(TMT6plex)	2	1418241889	3915607; 1418241889	1	3	0.0556	0.0000	1	1	47629136	142685953	142685793	44531	0.00053	HCD	MS2	5663962	60.4	31813	529424	13878	20190517_kirurgija_csf_tmy_ten1.raw	F3	118.3	62.6	156.6	50.0	56.3	35.6	44357	44305	44297	82.9		15401	1	FALSE	0.0001596	0.00185
High	Sequest HT (A2)	Unambiguous	[K].vLDEFkPLVDEPQNLVk.[T]	N-Term(TMT6plex); K6(TMT6plex); K17(TMT6plex)	5	6687188; 1418328547	6687188; 1104685307; 1418328547; 2147092; 3319897	0	3	0.5764	0.0000	1	1	89086019	267056602	267056851	-0.94	-0.00083	HCD	MS2	9671731	54.5	80000	970494	33286	20190517_kirurgija_csf_tmy_ten1.raw	F3	118.1	145.3	98.0	55.9	33.9	44450	44413	44294	44235	59.6		17227	2	FALSE	0.0001596	0.0006113
High	Sequest HT (A2)	Unambiguous	[K].YMcENQDSISTk.[L]	C3(Carbamidomethyl); K12(TMT6plex)	5	6687188; 1418328547	6687188; 1104685307; 1418328547; 2147092; 3319897	0	2	0.7738	0.0000	1	1	85289112	170477497	170477704	-1.21	-0.00103	HCD	MS2	0	37.0	80000	528954	13856	20190517_kirurgija_csf_tmy_ten1.raw	F3	58.4	49.7	77.7	90.0	35.8	44419	44231	44204	44200	44437		13210	2	FALSE	0.0001596	0.0002936
High	Sequest HT (A2)	Unambiguous	[K].ADGSPVTQGVETTkPSk.[Q]	K14(TMT6plex); K17(TMT6plex)	25	1239964886; 1418263575	1239964886; 928172839; 1239964860; 1418263575; 1239964836; 1239964902; 928172787; 1239964898; 1239964908; 16607669; 1239964856; 1239964890; 928172785; 928172849; 1239964896; 928172841; 928172797; 1239964874; 1239964862; 1239964893; 928172854; 1239964864; 928172799; 928172813; 1239964858	0	3	0.5893	0.0000	1	1	72073590	216019314	216019123	0.88	0.00064	HCD	MS2	0	62.1	80000	528818	13850	20190517_kirurgija_csf_tmy_ten1.raw	F3	132.8	106.3	94.5	106.9	53.7	44433	44263	44269	44419	66.5		43525	2	FALSE	0.0001596	0.01324
High	Sequest HT (A2)	Unambiguous	[K].sQcLAEVER.[D]	N-Term(TMT6plex); C3(Carbamidomethyl)	5	6687188; 1418328547	6687188; 1104685307; 1418328547; 2147092; 3319897	0	2	0.4272	0.0000	1	1	66084228	132067728	132067792	-0.48	-0.00032	HCD	MS2	1545621	77.3	80000	528797	13849	20190517_kirurgija_csf_tmy_ten1.raw	F3	172.0	164.0	113.2	76.3	85.7	44247	44243	44336	44303	87.6		44349	2	FALSE	0.0001596	0.001141
High	Sequest HT (A2)	Unambiguous	[K].vHkEccHGDLLEcADDR.[A]	N-Term(TMT6plex); K3(TMT6plex); C5(Carbamidomethyl); C6(Carbamidomethyl); C13(Carbamidomethyl)	5	6687188; 1418328547	6687188; 1104685307; 1418328547; 2147092; 3319897	1	4	0.6480	0.0000	1	1	64380822	257221105	257221068	0.14	0.00009	HCD	MS2	5786435	45.5	80000	528620	13841	20190517_kirurgija_csf_tmy_ten1.raw	F3	98.4	78.6	95.7	66.6	44254	44329	8.0	44237	44205	47.3		27454	2	FALSE	0.0001596	0.0009486
High	Sequest HT (A2)	Unambiguous	[R].tAGWNIPMGLLYNR.[I]	N-Term(TMT6plex)	2	1418510423; 928167632	1418510423; 928167632	0	2	0.5762	0.0000	1	1	91799543	183498359	183498354	0.03	0.00003	HCD	MS2	2960861	244.5	70550	970909	33305	20190517_kirurgija_csf_tmy_ten1.raw	F3	546.3	446.7	510.3	211.5	256.8	70.6	38.3	58.4	39.2	267.0		31837	2	FALSE	0.0001596	0.07186
High	Sequest HT (A2)	Unambiguous	[K].qEPDRNEcFLAHk.[D]	N-Term(TMT6plex); C8(Carbamidomethyl); K13(TMT6plex)	4	6687188; 1418328547	6687188; 1104685307; 1418328547; 3319897	1	3	0.5913	0.0000	1	1	70136737	210208754	210208533	44317	0.00074	HCD	MS2	0	95.0	80000	528014	13813	20190517_kirurgija_csf_tmy_ten1.raw	F3	209.8	164.8	212.8	71.2	99.5	44255	44306	44430	21.0	99.7		16497	2	FALSE	0.0001596	2.05E-07
High	Sequest HT (A2)	Unambiguous	[R].tcVDINEcR.[R]	N-Term(TMT6plex); C2(Carbamidomethyl); C8(Carbamidomethyl)	4	545514459	545514459; 1418194862; 1418194860; 545514461	0	2	0.6308	0.0000	1	1	69833190	139565653	139565580	0.52	0.00037	HCD	MS2	0	106.5	80000	527366	13783	20190517_kirurgija_csf_tmy_ten1.raw	F3	302.0	143.6	73.3	67.4	174.6	50.8	43.5	51.7	52.6	105.1		16132	1	FALSE	0.0001596	0.04528
High	Sequest HT (A2)	Unambiguous	[R].vTkccSESLVNR.[R]	N-Term(TMT6plex); K3(TMT6plex); C4(Carbamidomethyl); C5(Carbamidomethyl)	4	6687188; 1418328547	6687188; 1104685307; 1418328547; 3319897	1	3	0.5227	0.0000	1	1	63767833	191102045	191101922	0.64	0.00041	HCD	MS2	6940531	127.3	80000	526090	13740	20190517_kirurgija_csf_tmy_ten1.raw	F3	290.0	247.1	358.5	80.6	97.0	44430	44423	17.0	44406	114.1		23408	2	FALSE	0.0001596	0.0001574
High	Sequest HT (A2)	Unambiguous	[K].qEPDRNEcFLAHk.[D]	N-Term(TMT6plex); C8(Carbamidomethyl); K13(TMT6plex)	4	6687188; 1418328547	6687188; 1104685307; 1418328547; 3319897	1	3	0.5525	0.0000	1	1	70136560	210208225	210208533	-1.47	-0.00103	HCD	MS2	2410941	97.3	1897	533096	14035	20190517_kirurgija_csf_tmy_ten1.raw	F3	191.6	196.4	245.9	75.4	68.3	44434	44326	44399	44329	121.8		4.00	2	FALSE	0.0001596	0.002736
High	Sequest HT (A2)	Unambiguous	[K].mEEQADQIR.[Q]	N-Term(TMT6plex)	5	3915605	283972741; 57036446; 283972739; 3915605; 283972753	0	2	0.3721	0.0000	1	1	67483770	134866812	134867283	-3.49	-0.00236	HCD	MS2	0	86.5	80000	525098	13703	20190517_kirurgija_csf_tmy_ten1.raw	F3	133.9	101.9	66.9	107.7	126.0	85.5	48.0	57.5	45.6	92.3		44199	1	FALSE	0.0001596	0.001016
High	Sequest HT (A2)	Unambiguous	[K].ccAAENkEGcFSEEGPk.[L]	C1(Carbamidomethyl); C2(Carbamidomethyl); K7(TMT6plex); C10(Carbamidomethyl); K17(TMT6plex)	4	6687188; 1418328547	6687188; 1104685307; 1418328547; 3319897	1	3	0.4396	0.0000	1	1	81104121	243110907	243110924	-0.07	-0.00006	HCD	MS2	7164233	66.7	80000	533128	14037	20190517_kirurgija_csf_tmy_ten1.raw	F3	72.3	89.1	93.1	307.2		44433	44233	44453	44446	50.8		32568	2	FALSE	0.0001596	0.002056
High	Sequest HT (A2)	Unambiguous	[R].wcTVSNHEASk.[C]	N-Term(TMT6plex); C2(Carbamidomethyl); K11(TMT6plex)	2	1418510423; 928167632	1418510423; 928167632	0	3	0.5783	0.0000	1	1	59297460	177690924	177691032	-0.61	-0.00036	HCD	MS2	1773739	166.2	80000	533361	14049	20190517_kirurgija_csf_tmy_ten1.raw	F3	326.3	312.8	328.0	162.3	173.5	36.7	42.5	39.8	34.9	205.3		42095	2	FALSE	0.0001596	2.73E-05
High	Sequest HT (A2)	Unambiguous	[K].lVGGDSPcAGR.[L]	N-Term(TMT6plex); C8(Carbamidomethyl)	2	1418317684	590121823; 1418317684	0	2	0.4197	0.0000	1	1	65934234	131767741	131767825	-0.64	-0.00042	HCD	MS2	1889813	71.0	29341	538441	14273	20190517_kirurgija_csf_tmy_ten1.raw	F3	160.3	145.9	179.5	39.6	36.4	44326	44325	7.0	44296	111.0		27061	1	FALSE	0.0001596	0.0001326
High	Sequest HT (A2)	Unambiguous	[K].qEPDRNEcFLAHk.[D]	N-Term(TMT6plex); C8(Carbamidomethyl); K13(TMT6plex)	4	6687188; 1418328547	6687188; 1104685307; 1418328547; 3319897	1	3	0.5865	0.0000	1	1	70136621	210208407	210208533	-0.60	-0.00042	HCD	MS2	2594883	182.1	80000	538215	14262	20190517_kirurgija_csf_tmy_ten1.raw	F3	384.9	366.5	404.1	222.5	108.7	44.1	44250	38.0	44340	204.7		16528	2	FALSE	0.0001596	1.405e-05
High	Sequest HT (A2)	Unambiguous	[K].qEPDRNEcFLAHk.[D]	N-Term(TMT6plex); C8(Carbamidomethyl); K13(TMT6plex)	4	6687188; 1418328547	6687188; 1104685307; 1418328547; 3319897	1	4	0.5423	0.0000	1	1	52627666	210208479	210208533	-0.25	-0.00013	HCD	MS2	1022872	41.5	6263	537822	14244	20190517_kirurgija_csf_tmy_ten1.raw	F3	91.0	90.5	100.2	44439	44312	9.0	4.0	44418	44230	48.1		28550	2	FALSE	0.0001596	0.000163
High	Sequest HT (A2)	Unambiguous	[K].acAAEESGANcDk.[S]	N-Term(TMT6plex); C2(Carbamidomethyl); C11(Carbamidomethyl); K13(TMT6plex)	4	6687188; 1418328547	6687188; 1104685307; 1418328547; 3319897	0	3	0.5647	0.0000	1	1	61429034	184085645	184085697	-0.28	-0.00017	HCD	MS2	826106	98.7	80000	537647	14236	20190517_kirurgija_csf_tmy_ten1.raw	F3	253.2	219.3	125.9	129.1	50.3	58.9	44387	44282	44213	95.5		20121	2	FALSE	0.0001596	0.001974
High	Sequest HT (A2)	Unambiguous	[R].vQVTSQEYSAR.[L]	N-Term(TMT6plex)	1	1418270229	1418270229	0	2	0.5160	0.0000	1	1	74889850	149678973	149679064	-0.61	-0.00046	HCD	MS2	0	45.4	80000	537571	14233	20190517_kirurgija_csf_tmy_ten1.raw	F3	100.4	51.2	51.7	38.7	93.9	44336	15.0	44363	44365	46.9		29618	1	FALSE	0.0001596	0.0002688
High	Sequest HT (A2)	Unambiguous	[K].dScQGDSGGPLVcGDR.[L]	N-Term(TMT6plex); C3(Carbamidomethyl); C13(Carbamidomethyl)	2	1418303486	1418303488; 1418303486	0	2	0.8463	0.0000	1	1	95492409	190884091	190883774	24108	0.00158	HCD	MS2	0	44400	80000	537551	14232	20190517_kirurgija_csf_tmy_ten1.raw	F3	51.6	44305	14.0	44242	57.4	44453	44237	44455	44390	44400		44473	1	FALSE	0.0001596	4.643e-06
High	Sequest HT (A2)	Unambiguous	[K].dScQGDSGGPLVcGDR.[L]	N-Term(TMT6plex); C3(Carbamidomethyl); C13(Carbamidomethyl)	2	1418303486	1418303488; 1418303486	0	3	0.7989	0.0000	1	1	63694927	190883327	190883774	-2.34	-0.00149	HCD	MS2	3002836	47.8	80000	537283	14220	20190517_kirurgija_csf_tmy_ten1.raw	F3	105.2	89.3	80.9	39.6	58.1	44455	44207	44303	8.0	51.4		44682	1	FALSE	0.0001596	0.0001879
High	Sequest HT (A2)	Unambiguous	[R].qQTHALDVmQDSFNR.[A]	N-Term(TMT6plex); M9(Oxidation)	1	163954	163954	0	3	0.6622	0.0000	1	1	67900036	203498654	203498645	0.04	0.00003	HCD	MS2	4534024	79.8	41916	537223	14217	20190517_kirurgija_csf_tmy_ten1.raw	F3	177.3	123.3	162.1	56.4	130.8	44271	44270	44457	44297	86.3		27820	1	FALSE	0.0001596	0.0009196
High	Sequest HT (A2)	Unambiguous	[R].qQTHALDVmQDSFNR.[A]	N-Term(TMT6plex); M9(Oxidation)	1	163954	163954	0	3	0.7051	0.0000	1	1	67900036	203498654	203498645	0.04	0.00003	HCD	MS2	2234781	79.8	80000	537189	14215	20190517_kirurgija_csf_tmy_ten1.raw	F3	177.3	123.3	162.1	56.4	130.8	44271	44270	44457	44297	86.3		12510	1	FALSE	0.0001596	1.584e-05
High	Sequest HT (A2)	Unambiguous	[K].tLLDVTELGTEAAAATGSk.[V]	N-Term(TMT6plex); K19(TMT6plex)	2	73964432; 1418345970	73964432; 1418345970	0	3	0.6515	0.0000	1	1	76943214	230628186	230628553	-1.59	-0.00122	HCD	MS2	3858292	57.4	80000	968458	33194	20190517_kirurgija_csf_tmy_ten1.raw	F3	183.9	92.8	83.6	69.3	44402	44309	44265	44363	44392	53.0		44321	2	FALSE	0.0001596	6.736e-06
High	Sequest HT (A2)	Unambiguous	[R].lLIVYPWTQR.[F]	N-Term(TMT6plex)	4	227343817; 1101972892	227343817; 1418222276; 1101972892; 1418222274	0	2	0.5082	0.0000	1	1	75945594	151790461	151790415	0.30	0.00023	HCD	MS2	1463462	91.9	6838	968595	33200	20190517_kirurgija_csf_tmy_ten1.raw	F3	132.4	398.1	185.4	43.4	44284	44412	44385	44267	44201	100.0		23437	2	FALSE	0.0001596	0.0008309
High	Sequest HT (A2)	Unambiguous	[K].aRPALEDLR.[Q]	N-Term(TMT6plex)	2	1418241889	3915607; 1418241889	0	3	0.2772	0.0000	1	1	42392069	126974752	126974765	-0.10	-0.00004	HCD	MS2	2235312	93.9	80000	536123	14172	20190517_kirurgija_csf_tmy_ten1.raw	F3	207.5	203.3	188.2	76.1	85.5	24.0	17.0	44335	44245	100.1		44258	1	FALSE	0.0001596	0.001319
High	Sequest HT (A2)	Unambiguous	[K].ccATDDPPTcYAk.[V]	C1(Carbamidomethyl); C2(Carbamidomethyl); C10(Carbamidomethyl); K13(TMT6plex)	5	6687188; 1418328547	6687188; 1104685307; 1418328547; 2147092; 3319897	0	2	0.8445	0.0000	1	1	89438380	178776033	178776001	0.18	0.00016	HCD	MS2	0	33.9	7177	536103	14171	20190517_kirurgija_csf_tmy_ten1.raw	F3	44336	44436	56.6	177.6		44265		44295		35.5		43191	2	FALSE	0.0001596	2.3E-05
High	Sequest HT (A2)	Unambiguous	[R].MScADDFLSVVLNR.[L]	C3(Carbamidomethyl)	2	1418328547	1418328547; 3319897	0	3	0.6616	0.0000	1	1	54292514	162676088	162676144	-0.34	-0.00019	HCD	MS2	1735399	44425	80000	968615	33201	20190517_kirurgija_csf_tmy_ten1.raw	F3	36.9	44401	36.1	44247	15.0	44260	44356	44319	44203	20.0	NoQuanLabels	23043	1	FALSE	0.0001596	0.001942
High	Sequest HT (A2)	Unambiguous	[K].lLDNWDSLSSTVTk.[L]	N-Term(TMT6plex); K14(TMT6plex)	2	1418241889	3915607; 1418241889	0	3	0.5745	0.0000	1	1	67971196	203712132	203712684	-2.71	-0.00184	HCD	MS2	1002908	43.3	80000	968813	33210	20190517_kirurgija_csf_tmy_ten1.raw	F3	96.9	79.6	86.7	47.7	41.0	44419	44293	44324	44204	45.6		44621	1	FALSE	0.0001596	0.0003259
High	Sequest HT (A2)	Unambiguous	[R].lLIVYPWTQR.[F]	N-Term(TMT6plex)	4	227343817; 1101972892	227343817; 1418222276; 1101972892; 1418222274	0	3	0.5681	0.0000	1	1	50663982	151790490	151790415	0.50	0.00025	HCD	MS2	2456631	44419	64628	968991	33218	20190517_kirurgija_csf_tmy_ten1.raw	F3	44459	36.1	44281	44419	44446	44319		44229		44264		16497	2	FALSE	0.0001596	0.0005456
High	Sequest HT (A2)	Unambiguous	[K].tDASDVkPc.[-]	N-Term(TMT6plex); K7(TMT6plex); C9(Carbamidomethyl)	1	296089	296089	0	2	0.5698	0.0000	1	1	72588495	145076262	145076120	0.98	0.00071	HCD	MS2	0	188.9	80000	534265	14092	20190517_kirurgija_csf_tmy_ten1.raw	F3	345.8	228.2	500.1	186.5	202.9	51.7	48.6	59.3	54.4	211.1		21217	1	FALSE	0.0001596	0.001307
High	Sequest HT (A2)	Unambiguous	[K].YMcENQDSISTk.[L]	C3(Carbamidomethyl); K12(TMT6plex)	5	6687188; 1418328547	6687188; 1104685307; 1418328547; 2147092; 3319897	0	2	0.8105	0.0000	1	1	85289216	170477705	170477704	0.01	0.00001	HCD	MS2	0	47.3	35079	534219	14089	20190517_kirurgija_csf_tmy_ten1.raw	F3	78.8	76.6	106.9	141.1		44210		44263	44445	40.2		29281	2	FALSE	0.0001596	6.89E-05
High	Sequest HT (A2)	Unambiguous	[R].gAAPALAGGPHT.[-]	N-Term(TMT6plex)	1	1418340495	1418340495	0	2	0.6627	0.0000	1	1	62484893	124869058	124868980	0.63	0.00039	HCD	MS2	1581948	73.5	80000	534070	14082	20190517_kirurgija_csf_tmy_ten1.raw	F3	157.2	109.0	150.2	59.5	93.8	44465	44306	44372	20.0	72.7		11749	1	FALSE	0.0001596	0.03839
High	Sequest HT (A2)	Unambiguous	[K].ADGSPVTQGVETTkPSk.[Q]	K14(TMT6plex); K17(TMT6plex)	25	1239964886; 1418263575	1239964886; 928172839; 1239964860; 1418263575; 1239964836; 1239964902; 928172787; 1239964898; 1239964908; 16607669; 1239964856; 1239964890; 928172785; 928172849; 1239964896; 928172841; 928172797; 1239964874; 1239964862; 1239964893; 928172854; 1239964864; 928172799; 928172813; 1239964858	0	3	0.7603	0.0000	1	1	72073474	216018967	216019123	-0.72	-0.00052	HCD	MS2	1183107	98.7	80000	534038	14080	20190517_kirurgija_csf_tmy_ten1.raw	F3	224.9	228.6	178.1	133.9	59.8	44433	44360	44271	12.0	94.1		21641	2	FALSE	0.0001596	0.005063
High	Sequest HT (A2)	Unambiguous	[K].sQcLAEVER.[D]	N-Term(TMT6plex); C3(Carbamidomethyl)	5	6687188; 1418328547	6687188; 1104685307; 1418328547; 2147092; 3319897	0	2	0.4266	0.0000	1	1	66084228	132067728	132067792	-0.48	-0.00032	HCD	MS2	2238905	59.0	1349	534017	14079	20190517_kirurgija_csf_tmy_ten1.raw	F3	119.2	97.3	98.7	70.9	59.7	44362	44355	44240	44425	89.2		22341	2	FALSE	0.0001596	0.0003581
High	Sequest HT (A2)	Unambiguous	[K].SQcLAEVERDELPGDLPSLAADFVEDkEVck.[N]	C3(Carbamidomethyl); K27(TMT6plex); C30(Carbamidomethyl); K31(TMT6plex)	5	6687188; 1418328547	6687188; 1104685307; 1418328547; 2147092; 3319897	2	4	0.7675	0.0000	1	1	99525212	397798664	397798765	-0.25	-0.00025	HCD	MS2	2909577	64.7	80000	969205	33228	20190517_kirurgija_csf_tmy_ten1.raw	F3	122.5	88.0	130.9	210.3		44335	44349	44241	44352	53.8		41821	2	FALSE	0.0001596	4.273e-09
High	Sequest HT (A2)	Unambiguous	[K].dIFTGLIGPMk.[I]	N-Term(TMT6plex); K11(TMT6plex)	8	928167527; 1418510222	928167527; 1239957836; 1418510222; 73990367; 1418510226; 1418510230; 1418510228; 1239957839	0	3	0.3270	0.0000	1	1	55066196	164997132	164997007	0.76	0.00042	HCD	MS2	3549464	44249	80000	969506	33242	20190517_kirurgija_csf_tmy_ten1.raw	F3	50.8	44.3	42.2	44456	21.0	44259	44323	44411	44261	44462		23043	2	FALSE	0.0001596	0.0001367
High	Sequest HT (A2)	Unambiguous	[K].ccATDDPPTcYAk.[V]	C1(Carbamidomethyl); C2(Carbamidomethyl); C10(Carbamidomethyl); K13(TMT6plex)	5	6687188; 1418328547	6687188; 1104685307; 1418328547; 2147092; 3319897	0	3	0.8489	0.0000	1	1	59659142	178775971	178776001	-0.17	-0.00010	HCD	MS2	4199979	80.1	7716	533317	14046	20190517_kirurgija_csf_tmy_ten1.raw	F3	127.5	120.7	173.6	218.7		44400	44324	44394	44360	97.0		44503	2	FALSE	0.0001596	0.001578
High	Sequest HT (A2)	Unambiguous	[R].gEcIISSNkDDRPk.[D]	N-Term(TMT6plex); C3(Carbamidomethyl); K9(TMT6plex); K14(TMT6plex)	2	73975389	73975389; 1418328671	1	4	0.5267	0.0000	1	1	57732469	230627693	230627414	44197	0.00070	HCD	MS2	3388802	182.3	80000	525042	13701	20190517_kirurgija_csf_tmy_ten1.raw	F3	346.7	206.3	508.8	205.2	150.7	64.4	44.1	60.9	41.9	193.7		22678	1	FALSE	0.0001596	0.07664
High	Sequest HT (A2)	Unambiguous	[K].dFFPPDIDVEWQSNGQQEPESk.[Y]	N-Term(TMT6plex); K22(TMT6plex)	13	1494245237	1494245235; 1494245225; 16607663; 16607675; 1494245213; 1494245217; 1494245227; 1494245231; 1494245241; 1494245239; 1494245221; 1494245237; 16607718	0	4	0.5493	0.0000	1	1	76337629	305048334	305047837	23012	0.00124	HCD	MS2	6281328	53.5	80000	971106	33314	20190517_kirurgija_csf_tmy_ten1.raw	F3	97.7	129.4	85.1	78.6	37.4	44424	44386	44267	9.0	58.9		12844	1	FALSE	0.0001596	0.001936
High	Sequest HT (A2)	Unambiguous	[K].dFFPPEIDVEWQSNGQPEPESk.[Y]	N-Term(TMT6plex); K22(TMT6plex)	3	17066530	17066530; 16607724; 16607681	0	3	0.5581	0.0000	1	1	101183133	303347945	303348820	-2.88	-0.00292	HCD	MS2	0	44456	80000	971127	33315	20190517_kirurgija_csf_tmy_ten1.raw	F3	43.3	33.3	44341	44336	44397	44260	4.0	44320		44460		24504	1	FALSE	0.0001596	0.0001902
High	Sequest HT (A2)	Unambiguous	[K].aDQQGkPHcVcQDSVTcPPTk.[L]	N-Term(TMT6plex); K6(TMT6plex); C9(Carbamidomethyl); C11(Carbamidomethyl); C17(Carbamidomethyl); K21(TMT6plex)	2	1418201165	1418201171; 1418201165	0	4	0.6695	0.0000	1	1	77589573	310056110	310055812	0.96	0.00074	HCD	MS2	6616475	82.1	80000	517126	13354	20190517_kirurgija_csf_tmy_ten1.raw	F3	112.2	38.9	90.8		417.1	44372	44407	44214	17.0	70.8		30803	1	FALSE	0.0001596	0.0003624
High	Sequest HT (A2)	Unambiguous	[K].tNcELFEKLGEYGFQNALLVR.[Y]	N-Term(TMT6plex); C3(Carbamidomethyl)	5	6687188; 1418328547	6687188; 1104685307; 1418328547; 2147092; 3319897	1	3	0.3333	0.0000	1	1	91080574	273040266	273041225	-3.51	-0.00320	HCD	MS2	7164749	44285	80000	972764	33389	20190517_kirurgija_csf_tmy_ten1.raw	F3	74.0	64.4	36.1	44402	33.0	8.0	44323	44269	10.0	44226		14305	2	FALSE	0.0001596	0.001092
High	Sequest HT (A2)	Unambiguous	[K].vSATLSSAR.[S]	N-Term(TMT6plex)	2	1418290456	1239928570; 1418290456	0	2	0.5602	0.0000	1	1	56082846	112064964	112065235	-2.42	-0.00136	HCD	MS2	1530056	145.7	80000	516449	13332	20190517_kirurgija_csf_tmy_ten1.raw	F3	365.2	283.5	131.6	127.9	207.3	60.9	39.9	50.8	43.3	146.6		24139	1	FALSE	0.0001596	0.000786
High	Sequest HT (A2)	Unambiguous	[K].ccAAENKEGcFSEEGPk.[L]	N-Term(TMT6plex); C1(Carbamidomethyl); C2(Carbamidomethyl); C10(Carbamidomethyl); K17(TMT6plex)	4	6687188; 1418328547	6687188; 1104685307; 1418328547; 3319897	1	3	0.3382	0.0000	1	1	81104411	243111776	243110924	18688	0.00284	HCD	MS2	0	29.0	80000	515640	13300	20190517_kirurgija_csf_tmy_ten1.raw	F3	91.5	55.3	35.2	24.0	36.1	44352	44443	8.0	44318	44434		44412	2	FALSE	0.0001596	0.001249
High	Sequest HT (A2)	Unambiguous	[R].eQIGPVTQEFWDNLEk.[E]	N-Term(TMT6plex); K16(TMT6plex)	2	1418241889	3915607; 1418241889	0	3	0.7082	0.0000	1	1	79775750	239125796	239125965	-0.71	-0.00056	HCD	MS2	3389432	89.1	80000	973079	33403	20190517_kirurgija_csf_tmy_ten1.raw	F3	198.5	162.7	157.0	77.1	66.1	44286	44302	44436	31.0	122.4		14001	1	FALSE	0.0001596	2.516e-05
High	Sequest HT (A2)	Unambiguous	[R].FPkADFAEISkVVTDLTk.[V]	K3(TMT6plex); K11(TMT6plex); K18(TMT6plex)	5	6687188; 1418328547	6687188; 1104685307; 1418328547; 2147092; 3319897	2	4	0.0372	0.0000	1	1	67490111	269658260	269658416	-0.58	-0.00039	HCD	MS2	3778643	36.4	80000	973099	33404	20190517_kirurgija_csf_tmy_ten1.raw	F3	79.3	106.2	49.5	40.4	44432	9.0	44381	44351	44412	40.4		17958	2	FALSE	0.0001596	0.0003441
High	Sequest HT (A2)	Unambiguous	[R].dkYGDmADccEk.[Q]	N-Term(TMT6plex); K2(TMT6plex); M6(Oxidation); C9(Carbamidomethyl); C10(Carbamidomethyl); K12(TMT6plex)	4	6687188; 1418328547	6687188; 1104685307; 1418328547; 3319897	1	3	0.7190	0.0000	1	1	73235074	219503767	219503859	-0.42	-0.00031	HCD	MS2	7224947	165.7	80000	515009	13272	20190517_kirurgija_csf_tmy_ten1.raw	F3	369.3	252.2	429.4	192.5	110.6	40.7	22.0	31.0	44347	177.4		15373	2	FALSE	0.0001596	0.0004637
High	Sequest HT (A2)	Unambiguous	[R].nPGASTTTSGRPNPGGVQDAEMGPcR.[R]	N-Term(TMT6plex); C25(Carbamidomethyl)	2	1418221424	73996265; 1418221424	0	3	0.6161	0.0000	1	1	94844834	284333048	284333620	-2.01	-0.00191	HCD	MS2	0	18.0	80000	514756	13261	20190517_kirurgija_csf_tmy_ten1.raw	F3	44377	44396	44210	44394	36.3	44244	7.0	44296	44205	44364		44502	1	FALSE	0.0001596	0.03018
High	Sequest HT (A2)	Unambiguous	[K].tccEEQDkANcFR.[T]	N-Term(TMT6plex); C2(Carbamidomethyl); C3(Carbamidomethyl); K8(TMT6plex); C11(Carbamidomethyl)	2	73975389	73975389; 1418328671	1	3	0.7148	0.0000	1	1	72600510	217600074	217599856	1.00	0.00072	HCD	MS2	1777801	100.1	80000	514695	13258	20190517_kirurgija_csf_tmy_ten1.raw	F3	195.2	159.9	310.1	106.5	72.1	44423	44300	44459	44330	91.3		23043	1	FALSE	0.0001596	0.002271
High	Sequest HT (A2)	Unambiguous	[K].akGPELQAQAk.[A]	N-Term(TMT6plex); K2(TMT6plex); K11(TMT6plex)	1	597500968	597500968	1	3	0.4214	0.0000	1	1	61004702	182812652	182812594	0.31	0.00019	HCD	MS2	4737601	132.7	31488	514529	13250	20190517_kirurgija_csf_tmy_ten1.raw	F3	350.4	115.3	391.3	121.4	103.1	44374	11.0	44314	44275	158.6		13575	1	FALSE	0.0001596	0.09172
High	Sequest HT (A2)	Unambiguous	[K].acAAEESGANcDk.[S]	N-Term(TMT6plex); C2(Carbamidomethyl); C11(Carbamidomethyl); K13(TMT6plex)	4	6687188; 1418328547	6687188; 1104685307; 1418328547; 3319897	0	3	0.7166	0.0000	1	1	61429104	184085857	184085697	0.87	0.00053	HCD	MS2	0	58.1	80000	514212	13235	20190517_kirurgija_csf_tmy_ten1.raw	F3	124.8	89.2	122.1	64.9	57.4	18.0	44207	44211	44325	68.5		46478	2	FALSE	0.0001596	0.0006519
High	Sequest HT (A2)	Unambiguous	[R].DkYGDmADccEk.[Q]	K2(TMT6plex); M6(Oxidation); C9(Carbamidomethyl); C10(Carbamidomethyl); K12(TMT6plex)	4	6687188; 1418328547	6687188; 1104685307; 1418328547; 3319897	1	3	0.6327	0.0000	1	1	65596365	196587639	196587566	0.38	0.00025	HCD	MS2	3996711	99.3	80000	513887	13220	20190517_kirurgija_csf_tmy_ten1.raw	F3	222.5	153.9	248.2	136.8	67.8	44253	44449	44332	44275	89.6		45352	2	FALSE	0.0001596	0.001521
High	Sequest HT (A2)	Unambiguous	[R].tLcYITGWGETQGTYGAGLLk.[E]	N-Term(TMT6plex); C3(Carbamidomethyl); K21(TMT6plex)	2	558695388	130314; 558695388	0	4	0.5320	0.0000	1	1	68761649	274744415	274744786	-1.35	-0.00093	HCD	MS2	1186077	35.5	80000	973312	33413	20190517_kirurgija_csf_tmy_ten1.raw	F3	69.4	65.3	89.8	36.2	44400	12.0	44202	44353	44417	35.7		18295	1	FALSE	0.0001596	0.008754
High	Sequest HT (A2)	Unambiguous	[R].MScADDFLSVVLNR.[L]	C3(Carbamidomethyl)	2	1418328547	1418328547; 3319897	0	2	0.7479	0.0000	1	1	81388262	162675796	162676144	-2.14	-0.00174	HCD	MS2	4513364	43.0	80000	973332	33414	20190517_kirurgija_csf_tmy_ten1.raw	F3	86.8	83.3	77.5	52.1	40.9	44270	10.0	44264	44388	43.2	NoQuanLabels	19419	1	FALSE	0.0001596	0.04664
High	Sequest HT (A2)	Unambiguous	[R].cAAGGEcAYEVR.[L]	N-Term(TMT6plex); C1(Carbamidomethyl); C7(Carbamidomethyl)	1	73981826	73981826	0	2	0.6745	0.0000	1	1	78636105	157171483	157171438	0.29	0.00023	HCD	MS2	0	38.2	80000	513567	13205	20190517_kirurgija_csf_tmy_ten1.raw	F3	121.0	42.8	57.2	44373	53.8	44210	44416	44391	44384	35.4		15036	1	FALSE	0.0001596	0.04898
High	Sequest HT (A2)	Unambiguous	[K].cPAPEmLGGPSVFIFPPkPk.[D]	C1(Carbamidomethyl); M6(Oxidation); K18(TMT6plex); K20(TMT6plex)	12	1494245237	1494245235; 1494245225; 16607663; 1494245213; 1494245217; 1494245227; 1494245231; 1494245241; 1494245239; 1494245221; 1494245237; 16607718	0	3	0.7446	0.0000	1	1	88182022	264344609	264344429	0.68	0.00060	HCD	MS2	916824	55.7	80000	973490	33421	20190517_kirurgija_csf_tmy_ten1.raw	F3	120.4	152.7	76.5	58.2	47.3	44415	44203	44446	8.0	71.1		45717	1	FALSE	0.0001596	0.04764
High	Sequest HT (A2)	Unambiguous	[R].lLIVYPWTQR.[F]	N-Term(TMT6plex)	4	227343817; 1101972892	227343817; 1418222276; 1101972892; 1418222274	0	2	0.4540	0.0000	1	1	75945723	151790718	151790415	36161	0.00151	HCD	MS2	4584929	92.0	80000	973689	33430	20190517_kirurgija_csf_tmy_ten1.raw	F3	168.4	281.9	159.9	74.6	61.7	44401	44271	44365	44460	92.4		46082	2	FALSE	0.0001596	0.001202
High	Sequest HT (A2)	Unambiguous	[K].fPALQALVLR.[N]	N-Term(TMT6plex)	3	1418502327	1418502327; 345794218; 161075378	0	2	0.6036	0.0000	1	1	67893126	135685524	135685647	-0.91	-0.00062	HCD	MS2	3539377	59.5	80000	973920	33441	20190517_kirurgija_csf_tmy_ten1.raw	F3	144.7	103.4	78.9	69.1	86.7	44370	44263	12.0	44210	53.8		44593	1	FALSE	0.0001596	0.000725
High	Sequest HT (A2)	Unambiguous	[K].yMcENQDSISTk.[L]	N-Term(TMT6plex); C3(Carbamidomethyl); K12(TMT6plex)	5	6687188; 1418328547	6687188; 1104685307; 1418328547; 2147092; 3319897	0	3	0.7205	0.0000	1	1	64531759	193393821	193393997	-0.91	-0.00059	HCD	MS2	3412048	90.5	80000	512579	13159	20190517_kirurgija_csf_tmy_ten1.raw	F3	153.4	119.2	217.2	172.6	63.6	37.9	44420	44277	44269	91.8		35462	2	FALSE	0.0001596	0.002027
High	Sequest HT (A2)	Unambiguous	[R].nINPDVDHcck.[T]	N-Term(TMT6plex); C9(Carbamidomethyl); C10(Carbamidomethyl); K11(TMT6plex)	2	73975389	73975389; 1418328671	0	3	0.7356	0.0000	1	1	61063985	182990500	182990386	0.62	0.00038	HCD	MS2	2098937	123.8	80000	512316	13146	20190517_kirurgija_csf_tmy_ten1.raw	F3	250.4	198.6	435.2	63.1	100.5	44271	44424	44275	44267	124.4		18354	1	FALSE	0.0001596	0.003101
High	Sequest HT (A2)	Unambiguous	[K].eLQGEDEDDDPDHSmk.[L]	N-Term(TMT6plex); M15(Oxidation); K16(TMT6plex)	4	1418246986	1418246986; 1418246982; 1418246988; 1418246984	0	3	0.7414	0.0000	1	1	77868624	233404418	233404437	-0.08	-0.00006	HCD	MS2	0	44428	80000	512275	13144	20190517_kirurgija_csf_tmy_ten1.raw	F3	44254	50.2	44278	42.7	15.0	44358	44442	44444	44199	44432		23043	1	FALSE	0.0001596	0.0002723
High	Sequest HT (A2)	Unambiguous	[K].cVQHYEGSTVPEkk.[S]	N-Term(TMT6plex); C1(Carbamidomethyl); K13(TMT6plex); K14(TMT6plex)	3	73957095	123511; 258499; 73957095	1	4	0.5582	0.0000	1	1	58807723	234928708	234928398	11689	0.00078	HCD	MS2	3259748	87.1	80000	512065	13135	20190517_kirurgija_csf_tmy_ten1.raw	F3	159.8	120.7	255.6	97.3	57.9	44403	44452	44245	44245	102.5		28550	1	FALSE	0.0001596	0.0003885
High	Sequest HT (A2)	Unambiguous	[K].sQcLAEVERDELPGDLPSLAADFVEDkEVck.[N]	N-Term(TMT6plex); C3(Carbamidomethyl); K27(TMT6plex); C30(Carbamidomethyl); K31(TMT6plex)	5	6687188; 1418328547	6687188; 1104685307; 1418328547; 2147092; 3319897	2	4	0.8079	0.0000	1	1	105254403	420715428	420715059	0.88	0.00092	HCD	MS2	1270683	135.5	3449	974667	33474	20190517_kirurgija_csf_tmy_ten1.raw	F3	304.9	223.2	372.7	170.0	70.5	44429	44268	44434	44364	133.9		12601	2	FALSE	0.0001596	5.177e-07
High	Sequest HT (A2)	Unambiguous	[K].ccESTSEDcMAk.[E]	N-Term(TMT6plex); C1(Carbamidomethyl); C2(Carbamidomethyl); C9(Carbamidomethyl); K12(TMT6plex)	1	1418328657	1418328657	0	2	0.7903	0.0000	1	1	96842101	193583474	193583208	13881	0.00133	HCD	MS2	0	82.7	80000	517146	13355	20190517_kirurgija_csf_tmy_ten1.raw	F3	139.8	163.5	212.3	88.7	70.9	44333	44331	44305	44422	84.9		26359	1	FALSE	0.0001596	4.296e-05
High	Sequest HT (A2)	Unambiguous	[K].sQcLAEVERDELPGDLPSLAADFVEDk.[E]	N-Term(TMT6plex); C3(Carbamidomethyl); K27(TMT6plex)	5	6687188; 1418328547	6687188; 1104685307; 1418328547; 2147092; 3319897	1	4	0.6034	0.0000	1	1	86619492	346175784	346175104	35065	0.00170	HCD	MS2	2497582	44432	80000	972565	33380	20190517_kirurgija_csf_tmy_ten1.raw	F3	60.3	47.1	46.6	44338	26.0	44416	3.0	44230	44320	44312		34731	2	FALSE	0.0001596	0.0004179
High	Sequest HT (A2)	Unambiguous	[K].vHkEccHGDLLEcADDR.[A]	N-Term(TMT6plex); K3(TMT6plex); C5(Carbamidomethyl); C6(Carbamidomethyl); C13(Carbamidomethyl)	5	6687188; 1418328547	6687188; 1104685307; 1418328547; 2147092; 3319897	1	3	0.6980	0.0000	1	1	85807842	257222070	257221068	32568	0.00334	HCD	MS2	4838551	77.6	80000	518027	13385	20190517_kirurgija_csf_tmy_ten1.raw	F3	204.6	71.3	157.6	240.2		20.0	44231	44358	44418	55.8		44474	2	FALSE	0.0001596	8.918e-07
High	Sequest HT (A2)	Unambiguous	[K].vHkEccHGDLLEcADDR.[A]	N-Term(TMT6plex); K3(TMT6plex); C5(Carbamidomethyl); C6(Carbamidomethyl); C13(Carbamidomethyl)	5	6687188; 1418328547	6687188; 1104685307; 1418328547; 2147092; 3319897	1	4	0.6902	0.0000	1	1	64380808	257221049	257221068	-0.07	-0.00005	HCD	MS2	2759945	77.6	14412	518205	13392	20190517_kirurgija_csf_tmy_ten1.raw	F3	177.0	134.9	157.3	180.9		44428	44351	44425	44412	77.8		35490	2	FALSE	0.0001596	7.07E-08
High	Sequest HT (A2)	Unambiguous	[K].tDcFNLPSFGNAIPIGPk.[K]	N-Term(TMT6plex); C3(Carbamidomethyl); K18(TMT6plex)	2	1418296702	1418296702; 74005944	0	3	0.6459	0.0000	1	1	80276812	240628981	240628917	0.27	0.00021	HCD	MS2	3914895	98.5	80000	971244	33320	20190517_kirurgija_csf_tmy_ten1.raw	F3	230.2	158.9	206.6	77.6	84.1	44406	44367	44316	44365	128.5		19419	1	FALSE	0.0001596	0.002733
High	Sequest HT (A2)	Unambiguous	[R].DkYGDmADccEk.[Q]	K2(TMT6plex); M6(Oxidation); C9(Carbamidomethyl); C10(Carbamidomethyl); K12(TMT6plex)	4	6687188; 1418328547	6687188; 1104685307; 1418328547; 3319897	1	3	0.7641	0.0000	1	1	65596306	196587463	196587566	-0.52	-0.00034	HCD	MS2	2085145	63.5	80000	524028	13657	20190517_kirurgija_csf_tmy_ten1.raw	F3	134.3	98.0	139.3	91.8	70.1	44391	44328	44297	44418	51.6		44199	2	FALSE	0.0001596	0.0004749
High	Sequest HT (A2)	Unambiguous	[K].tDcFNLPSFGNAIPIGPk.[K]	N-Term(TMT6plex); C3(Carbamidomethyl); K18(TMT6plex)	2	1418296702	1418296702; 74005944	0	4	0.4744	0.0000	1	1	60232936	240629560	240628917	24504	0.00161	HCD	MS2	4332242	44313	80000	971265	33321	20190517_kirurgija_csf_tmy_ten1.raw	F3	62.5	55.3	49.2	44404	44217	44264	44291	44263	44324	44342		34001	1	FALSE	0.0001596	0.001125
High	Sequest HT (A2)	Unambiguous	[R].tAGWNIPMGLLYNR.[I]	N-Term(TMT6plex)	2	1418510423; 928167632	1418510423; 928167632	0	3	0.5534	0.0000	1	1	61233308	183498468	183498354	0.62	0.00038	HCD	MS2	4138825	44314	8837	971678	33339	20190517_kirurgija_csf_tmy_ten1.raw	F3	69.4	77.5	44.2	44433	44430	44319	44202	44411	44291	44433		44534	2	FALSE	0.0001596	0.0001137
High	Sequest HT (A2)	Unambiguous	[K].vHkEccHGDLLEcADDR.[A]	N-Term(TMT6plex); K3(TMT6plex); C5(Carbamidomethyl); C6(Carbamidomethyl); C13(Carbamidomethyl)	5	6687188; 1418328547	6687188; 1104685307; 1418328547; 2147092; 3319897	1	5	0.5929	0.0000	1	1	51524814	257221162	257221068	0.36	0.00019	HCD	MS2	3406381	97.8	80000	523377	13627	20190517_kirurgija_csf_tmy_ten1.raw	F3	202.7	152.9	218.9	126.5	86.4	44372	44301	44405	44363	104.8		34029	2	FALSE	0.0001596	0.02298
High	Sequest HT (A2)	Unambiguous	[K].vHkEccHGDLLEcADDR.[A]	N-Term(TMT6plex); K3(TMT6plex); C5(Carbamidomethyl); C6(Carbamidomethyl); C13(Carbamidomethyl)	5	6687188; 1418328547	6687188; 1104685307; 1418328547; 2147092; 3319897	1	4	0.6712	0.0000	1	1	64380730	257220736	257221068	-1.29	-0.00083	HCD	MS2	1887837	71.9	56113	523357	13626	20190517_kirurgija_csf_tmy_ten1.raw	F3	185.1	106.8	127.1	136.3	36.0	44336	44446	44331	44356	74.4		42856	2	FALSE	0.0001596	2.24E-07
High	Sequest HT (A2)	Unambiguous	[K].vHkEccHGDLLEcADDR.[A]	N-Term(TMT6plex); K3(TMT6plex); C5(Carbamidomethyl); C6(Carbamidomethyl); C13(Carbamidomethyl)	5	6687188; 1418328547	6687188; 1104685307; 1418328547; 2147092; 3319897	1	3	0.6270	0.0000	1	1	85807416	257220792	257221068	-1.07	-0.00092	HCD	MS2	3283704	67.1	80000	523162	13617	20190517_kirurgija_csf_tmy_ten1.raw	F3	186.0	93.6	128.3	153.1		44453	44261	44416	44238	68.9		16528	2	FALSE	0.0001596	1.843e-05
High	Sequest HT (A2)	Unambiguous	[K].DQTVLQNTGGk.[N]	K11(TMT6plex)	2	1418510423; 928167632	1418510423; 928167632	0	2	0.6602	0.0000	1	1	69538054	138975381	138975352	0.20	0.00014	HCD	MS2	249305	72.3	23452	522808	13601	20190517_kirurgija_csf_tmy_ten1.raw	F3	139.9	124.3	131.5	136.8	72.6	44305	7.0	44458	44207	60.4		22706	2	FALSE	0.0001596	0.0005399
High	Sequest HT (A2)	Unambiguous	[R].sSTPEDPAEAPk.[T]	N-Term(TMT6plex); K12(TMT6plex)	7	1418317824	1239909945; 548923838; 1239909947; 928139123; 1418317826; 1418317824; 1418317828	0	3	0.4984	0.0000	1	1	56297062	168689731	168689505	12420	0.00075	HCD	MS2	14647	120.6	80000	522222	13573	20190517_kirurgija_csf_tmy_ten1.raw	F3	248.2	135.2	121.4	72.5	273.9	61.9	53.4	54.4	53.1	132.1		44442	1	FALSE	0.0001596	0.0001094
High	Sequest HT (A2)	Unambiguous	[R].sSTPEDPAEAPk.[T]	N-Term(TMT6plex); K12(TMT6plex)	7	1418317824	1239909945; 548923838; 1239909947; 928139123; 1418317826; 1418317824; 1418317828	0	2	0.5939	0.0000	1	1	84394867	168689005	168689505	-2.96	-0.00250	HCD	MS2	0	44313	80000	521959	13561	20190517_kirurgija_csf_tmy_ten1.raw	F3	51.6	44430	44247		98.3	44211	44449	44424	44265	44283		11018	1	FALSE	0.0001596	0.07751
High	Sequest HT (A2)	Unambiguous	[K].aAAQEQYSAAVAR.[G]	N-Term(TMT6plex)	3	928186325	1239883263; 928186325; 928186327	0	2	0.6731	0.0000	1	1	78291833	156482938	156482809	0.82	0.00064	HCD	MS2	0	60.7	80000	521483	13539	20190517_kirurgija_csf_tmy_ten1.raw	F3	218.5	92.1	123.0	39.2	44314	13.0	44327	44359	44419	57.0		41365	1	FALSE	0.0001596	0.0001157
High	Sequest HT (A2)	Unambiguous	[R].iYHSHIDAPk.[D]	N-Term(TMT6plex); K10(TMT6plex)	8	928167527; 1418510222	928167527; 1239957836; 1418510222; 73990367; 1418510226; 1418510230; 1418510228; 1239957839	0	4	0.4604	0.0000	1	1	41048955	163893635	163893680	-0.27	-0.00011	HCD	MS2	2289779	77.4	46967	511908	13128	20190517_kirurgija_csf_tmy_ten1.raw	F3	170.9	120.3	181.4	66.2	77.2	44433	44239	44207	44244	91.5		46813	2	FALSE	0.0001596	0.0003977
High	Sequest HT (A2)	Unambiguous	[K].DSQETSQLDDHSMETk.[DG]	K16(TMT6plex)	5	1418201149	1418201151; 1418201149; 345795731; 76161575; 345795733	0	3	0.7365	0.0000	1	1	69398283	207993395	207993381	0.07	0.00005	HCD	MS2	2276922	80.0	80000	520848	13510	20190517_kirurgija_csf_tmy_ten1.raw	F3	132.2	106.1	83.1	89.7	136.2	48.3	32.3	46.0	33.7	92.8		12479	1	FALSE	0.0001596	2.94E-05
High	Sequest HT (A2)	Unambiguous	[R].tAGWNIPMGLLYNR.[I]	N-Term(TMT6plex)	2	1418510423; 928167632	1418510423; 928167632	0	2	0.6524	0.0000	1	1	91799513	183498298	183498354	-0.31	-0.00028	HCD	MS2	4097072	93.4	9851	971690	33340	20190517_kirurgija_csf_tmy_ten1.raw	F3	235.3	183.1	204.1	67.9	87.3	44421	44357	44215	16.0	96.6		32599	2	FALSE	0.0001596	8.241e-05
High	Sequest HT (A2)	Unambiguous	[K].eSTQAATGEcSATVGk.[R]	N-Term(TMT6plex); C10(Carbamidomethyl); K16(TMT6plex)	4	57109938; 345796419	1418515461; 1418515459; 57109938; 345796419	0	3	0.7193	0.0000	1	1	68568577	205504277	205504285	-0.04	-0.00003	HCD	MS2	4222039	78.7	24350	520566	13496	20190517_kirurgija_csf_tmy_ten1.raw	F3	165.6	176.7	169.3	68.1	55.9	44308	44386	44306	12.0	86.6		41395	2	FALSE	0.0001596	6.321e-05
High	Sequest HT (A2)	Unambiguous	[K].acAAEESGANcDk.[S]	N-Term(TMT6plex); C2(Carbamidomethyl); C11(Carbamidomethyl); K13(TMT6plex)	4	6687188; 1418328547	6687188; 1104685307; 1418328547; 3319897	0	3	0.7373	0.0000	1	1	61429215	184086191	184085697	24869	0.00165	HCD	MS2	4685831	54.2	80000	520362	13487	20190517_kirurgija_csf_tmy_ten1.raw	F3	116.0	94.2	97.3	61.4	52.0	44334	44214	13.0	44361	56.8		26724	2	FALSE	0.0001596	0.02977
High	Sequest HT (A2)	Unambiguous	[K].cVQHYEGSTVPEk.[K]	N-Term(TMT6plex); C1(Carbamidomethyl); K13(TMT6plex)	3	73957095	123511; 258499; 73957095	0	3	0.6676	0.0000	1	1	66467924	199202317	199202608	-1.46	-0.00097	HCD	MS2	4509761	75.9	80000	520193	13479	20190517_kirurgija_csf_tmy_ten1.raw	F3	133.8	108.7	216.8	69.6	55.1	36.8	44331	19.0	44333	86.4		25628	1	FALSE	0.0001596	0.04239
High	Sequest HT (A2)	Unambiguous	[K].gRPQEAGAEPEPAPESEVS.[-]	N-Term(TMT6plex)	2	57109938	1418515461; 57109938	0	3	0.6437	0.0000	1	1	72268657	216604515	216605122	-2.80	-0.00202	HCD	MS2	1817799	56.3	80000	519438	13445	20190517_kirurgija_csf_tmy_ten1.raw	F3	100.4	92.9	67.6	58.3	48.4	39.5	32.2	33.6	44377	59.4		17989	1	FALSE	0.0001596	0.03186
High	Sequest HT (A2)	Unambiguous	[K].hVVPNEVVVQR.[L]	N-Term(TMT6plex)	4	1418322411	1239925762; 1418322411; 1418322415; 1418322413	0	3	0.7515	0.0000	1	1	50229840	150488065	150487973	0.61	0.00031	HCD	MS2	3970399	75.4	10089	519381	13442	20190517_kirurgija_csf_tmy_ten1.raw	F3	160.8	111.1	177.3	78.7	58.9	44402	44299	44282	44455	84.3		11018	1	FALSE	0.0001596	0.0008431
High	Sequest HT (A2)	Unambiguous	[K].tNVAVGESk.[A]	N-Term(TMT6plex); K9(TMT6plex)	1	73970011	73970011	0	2	0.3546	0.0000	1	1	68190446	136280164	136279930	26299	0.00117	HCD	MS2	1805496	127.7	80000	519005	13426	20190517_kirurgija_csf_tmy_ten1.raw	F3	229.3	180.3	56.8	127.5	257.1	91.5	72.2	70.5	62.8	129.1		22341	1	FALSE	0.0001596	0.0001335
High	Sequest HT (A2)	Unambiguous	[R].DkYGDmADccEk.[Q]	K2(TMT6plex); M6(Oxidation); C9(Carbamidomethyl); C10(Carbamidomethyl); K12(TMT6plex)	4	6687188; 1418328547	6687188; 1104685307; 1418328547; 3319897	1	3	0.7242	0.0000	1	1	65596555	196588211	196587566	46813	0.00215	HCD	MS2	5962241	91.3	80000	518965	13424	20190517_kirurgija_csf_tmy_ten1.raw	F3	252.3	165.1	148.7	139.4	66.3	44306	44385	44268	44356	89.2		11018	2	FALSE	0.0001596	0.0004154
High	Sequest HT (A2)	Unambiguous	[K].dcQDIANk.[G]	N-Term(TMT6plex); C2(Carbamidomethyl); K8(TMT6plex)	2	545524897	73977992; 545524897	0	2	0.3177	0.0000	1	1	71137767	142174805	142174589	19360	0.00108	HCD	MS2	0	98.0	80000	518517	13405	20190517_kirurgija_csf_tmy_ten1.raw	F3	116.8	539.2		71.2	43.9	44248	44329	44398	44211	137.6		28157	1	FALSE	0.0001596	0.0007734
High	Sequest HT (A2)	Unambiguous	[R].gLQDEAGYR.[M]	N-Term(TMT6plex)	2	1418290456	1239928570; 1418290456	0	2	0.3896	0.0000	1	1	61932236	123763745	123763743	0.01	0.00001	HCD	MS2	3459016	119.2	56657	518310	13397	20190517_kirurgija_csf_tmy_ten1.raw	F3	288.8	233.5	171.3	108.0	139.8	43.0	44246	33.2	44342	128.8		17930	1	FALSE	0.0001596	0.0004684
High	Sequest HT (A2)	Unambiguous	[K].vHkEccHGDLLEcADDR.[A]	N-Term(TMT6plex); K3(TMT6plex); C5(Carbamidomethyl); C6(Carbamidomethyl); C13(Carbamidomethyl)	5	6687188; 1418328547	6687188; 1104685307; 1418328547; 2147092; 3319897	1	5	0.5207	0.0000	1	1	51524863	257221402	257221068	10959	0.00067	HCD	MS2	2321736	55.0	17534	518217	13393	20190517_kirurgija_csf_tmy_ten1.raw	F3	198.8	103.5	66.9	87.7	21.0	44263	44319	44383	44381	49.0		13940	2	FALSE	0.0001596	0.01461
High	Sequest HT (A2)	Unambiguous	[K].eSTQAATGEcSATVGk.[R]	N-Term(TMT6plex); C10(Carbamidomethyl); K16(TMT6plex)	4	57109938; 345796419	1418515461; 1418515459; 57109938; 345796419	0	2	0.8054	0.0000	1	1	102802204	205503680	205504285	-2.95	-0.00303	HCD	MS2	0	64.6	80000	520763	13505	20190517_kirurgija_csf_tmy_ten1.raw	F3	119.9	116.4	147.4	50.8	57.0	44402	44329	44216	44426	76.4		41760	2	FALSE	0.0001596	4.409e-09
High	Sequest HT (A2)	Unambiguous	[K].lFQDLDADkDGQVNFNEFISLVSVVLDTSHk.[N]	N-Term(TMT6plex); K9(TMT6plex); K31(TMT6plex)	1	1418313614	1418313614	1	4	0.7163	0.0000	1	1	104606416	418123482	418123735	-0.60	-0.00063	HCD	MS2	6769694	44263	80000	1229170	44608	20190517_kirurgija_csf_tmy_ten2.raw	F2	44385	44381		44397	44320	44444			44404	44296		17958	1	FALSE	0.0001596	9.855e-05
High	Sequest HT (A2)	Unambiguous	[K].eFNAETFTFHADLcTLPEAEk.[Q]	N-Term(TMT6plex); C14(Carbamidomethyl); K21(TMT6plex)	4	6687188; 1418328547	6687188; 1104685307; 1418328547; 3319897	0	3	0.6465	0.0000	1	1	97681746	292843783	292844898	-3.81	-0.00372	HCD	MS2	6629919	44275	80000	1228891	44597	20190517_kirurgija_csf_tmy_ten2.raw	F2	34.2	44235	44263	25.0	37.1	44418		44199	45.0	44347		35462	2	FALSE	0.0001596	0.0001694
High	Sequest HT (A2)	Unambiguous	[R].aVDQSVLLMkPETELSPQSVYNLLPVk.[G]	N-Term(TMT6plex); K10(TMT6plex); K27(TMT6plex)	6	1418213978	1418213980; 545546412; 545546414; 1418213976; 1239967247; 1418213978	0	5	0.5670	0.0000	1	1	73802729	368610734	368610573	0.44	0.00032	HCD	MS2	4344024	44285	80000	1025235	35630	20190517_kirurgija_csf_tmy_ten1.raw	F3	49.4	101.7	87.2	44393	44362	44410		44258	44441	44400		43191	1	FALSE	0.0001596	0.0004135
High	Sequest HT (A2)	Unambiguous	[K].dVFLGTFLYEYSR.[R]	N-Term(TMT6plex)	2	1418328547	1418328547; 2147092	0	3	0.6380	0.0000	1	1	61365636	183895452	183895262	44256	0.00063	HCD	MS2	3251093	44244	80000	1032235	36241	20190517_kirurgija_csf_tmy_ten2.raw	F2	31.9	44236	44297	44277	36.5		44411	44257	44284	44402		46082	1	FALSE	0.0001596	0.0008311
High	Sequest HT (A2)	Unambiguous	[R].lLSGPEVQLVAQSAWLk.[N]	N-Term(TMT6plex); K17(TMT6plex)	2	1418290456	1239928570; 1418290456	0	3	0.6688	0.0000	1	1	76645891	229736216	229736332	-0.50	-0.00039	HCD	MS2	214965	115.9	80000	1031782	36221	20190517_kirurgija_csf_tmy_ten2.raw	F2	274.0	46.9	56.2	130.3	240.6	44447	44370		220.9	157.2		41426	1	FALSE	0.0001596	2.43E-08
High	Sequest HT (A2)	Unambiguous	[K].sWFEPLLEDMQR.[Q]	N-Term(TMT6plex)	2	3915605	57036446; 3915605	0	2	0.6610	0.0000	1	1	89044987	177989247	177989372	-0.70	-0.00063	HCD	MS2	3044093	135.2	17970	1031189	36195	20190517_kirurgija_csf_tmy_ten2.raw	F2	437.2	105.8	136.0	68.0	218.9	44259	44246		160.9	201.9		44473	1	FALSE	0.0001596	0.002134
High	Sequest HT (A2)	Unambiguous	[K].cPAPEMLGGPSVFIFPPkPk.[D]	C1(Carbamidomethyl); K18(TMT6plex); K20(TMT6plex)	12	1494245237	1494245235; 1494245225; 16607663; 1494245213; 1494245217; 1494245227; 1494245231; 1494245241; 1494245239; 1494245221; 1494245237; 16607718	0	3	0.7836	0.0000	1	1	87648869	262745153	262744938	0.82	0.00072	HCD	MS2	342309	73.2	12712	1030407	36160	20190517_kirurgija_csf_tmy_ten2.raw	F2	59.0	44386	44362	104.9	133.6	44412	44273		314.1	72.0		14336	1	FALSE	0.0001596	0.02225
High	Sequest HT (A2)	Unambiguous	[K].hYLEDLEQALSPIVFk.[A]	N-Term(TMT6plex); K16(TMT6plex)	1	1418207941	1418207941	0	3	0.6971	0.0000	1	1	78744722	236032710	236032660	0.21	0.00017	HCD	MS2	2096695	40.7	80000	1051989	36752	20190517_kirurgija_csf_tmy_ten1.raw	F3	108.6	65.5	52.6	54.0	44243	44223	44445	44212	44422	45.6		30042	1	FALSE	0.0001596	9.286e-07
High	Sequest HT (A2)	Unambiguous	[K-].dLYSGLIGTLIVcR.[R]	N-Term(TMT6plex); C13(Carbamidomethyl)	9	928167527; 1418510222	928167527; 1239957836; 1418510222; 45826457; 73990367; 1418510226; 1418510230; 1418510228; 1239957839	0	2	0.5110	0.0000	1	1	90500865	180901003	180901417	-2.29	-0.00207	HCD	MS2	1766839	65.4	80000	1030013	36142	20190517_kirurgija_csf_tmy_ten2.raw	F2	108.2	44459	30.0	91.7	128.9	44323	44297		154.0	101.7		43525	2	FALSE	0.0001596	0.0005336
High	Sequest HT (A2)	Unambiguous	[K].fVIVQAAFGATVLEk.[V]	N-Term(TMT6plex); K15(TMT6plex)	2	1418218430	1418218430; 1239951704	0	3	0.6720	0.0000	1	1	68441472	205122962	205123052	-0.44	-0.00030	HCD	MS2	1257291	35.1	80000	1029880	36137	20190517_kirurgija_csf_tmy_ten2.raw	F2	62.0	44251	44245	43.3	67.1	44351	44323		81.8	42.0		14336	1	FALSE	0.0001596	0.002564
High	Sequest HT (A2)	Unambiguous	[K].eFNAETFTFHADLcTLPEAEk.[Q]	N-Term(TMT6plex); C14(Carbamidomethyl); K21(TMT6plex)	4	6687188; 1418328547	6687188; 1104685307; 1418328547; 3319897	0	3	0.6291	0.0000	1	1	97682103	292844854	292844898	-0.15	-0.00015	HCD	MS2	1321788	44225	80000	1029860	36136	20190517_kirurgija_csf_tmy_ten2.raw	F2	53.4	44235	44453	44346	76.2		44325		61.3	37.0		41306	2	FALSE	0.0001596	0.000106
High	Sequest HT (A2)	Unambiguous	[R].lLSGPEVQLVAQSAWLk.[N]	N-Term(TMT6plex); K17(TMT6plex)	2	1418290456	1239928570; 1418290456	0	4	0.4648	0.0000	1	1	57509734	229736754	229736332	30682	0.00105	HCD	MS2	3201016	44340	80000	1029622	36127	20190517_kirurgija_csf_tmy_ten2.raw	F2	52.1	44265	44419	44396	63.8		44200		50.7	32.3		41306	1	FALSE	0.0001596	0.0003623
High	Sequest HT (A2)	Unambiguous	[K].sWFEPLLEDMQR.[Q]	N-Term(TMT6plex)	2	3915605	57036446; 3915605	0	3	0.4385	0.0000	1	1	59396996	177989534	177989372	0.91	0.00054	HCD	MS2	1698265	44215	80000	1029602	36126	20190517_kirurgija_csf_tmy_ten2.raw	F2	40.7	44295	44415	44427	45.2		44291		34.2	44283		31778	1	FALSE	0.0001596	0.002336
High	Sequest HT (A2)	Unambiguous	[K].dWTFYLLVHTEFTPNEQDEFScR.[V]	N-Term(TMT6plex); C22(Carbamidomethyl)	1	548923914	548923914	0	3	0.7576	0.0000	1	1	105516246	316347283	316346687	32509	0.00199	HCD	MS2	1553484	44212	80000	1029582	36125	20190517_kirurgija_csf_tmy_ten2.raw	F2	37.8	44320	44444	44429	33.8	44411	44318		34.0	44363		23408	1	FALSE	0.0001596	0.0002936
High	Sequest HT (A2)	Unambiguous	[K].vFSAEADLSGITEEGPLMLSk.[G]	N-Term(TMT6plex); K21(TMT6plex)	3	1239913623; 1418345511	1239913623; 119637732; 1418345511	0	2	0.7722	0.0000	1	1	132671434	265242140	265242064	0.29	0.00038	HCD	MS2	0	44463	80000	1029383	36116	20190517_kirurgija_csf_tmy_ten2.raw	F2	44.8	44264	44362		84.5		44293		52.9	34.9		22372	2	FALSE	0.0001596	1.212e-07
High	Sequest HT (A2)	Unambiguous	[R].eLDcDDPETEQAALVAVDYINNHVLR.[G]	N-Term(TMT6plex); C4(Carbamidomethyl)	1	1418515495	1418515495	0	4	0.6581	0.0000	1	1	80789855	322857237	322856804	12420	0.00108	HCD	MS2	3193987	44310	80000	1029224	36109	20190517_kirurgija_csf_tmy_ten2.raw	F2	44.2	44355	44356	37.7	53.2	44318	44290		52.1	31.6		18688	1	FALSE	0.0001596	0.007272
High	Sequest HT (A2)	Unambiguous	[R].eLDcDDPETEQAALVAVDYINNHVLR.[G]	N-Term(TMT6plex); C4(Carbamidomethyl)	1	1418515495	1418515495	0	3	0.8123	0.0000	1	1	107685863	322856134	322856804	-2.08	-0.00223	HCD	MS2	3397698	42.0	80000	1029123	36104	20190517_kirurgija_csf_tmy_ten2.raw	F2	68.0	44265	44251	55.7	104.5		44447		91.6	56.7		18415	1	FALSE	0.0001596	1.24E-10
High	Sequest HT (A2)	Unambiguous	[K].fQEDTcYGDAGSAFAVHDQDEDTWYAAGILSFDk.[S]	N-Term(TMT6plex); C6(Carbamidomethyl); K34(TMT6plex)	3	73957095	123511; 258499; 73957095	0	3	0.8455	0.0000	1	1	142998802	428794952	428794935	0.04	0.00005	HCD	MS2	0	44399	80000	1028649	36083	20190517_kirurgija_csf_tmy_ten2.raw	F2	44244	44261	44216	44403	69.6	44258	44443		49.7	29.2		14702	1	FALSE	0.0001596	1.979e-06
High	Sequest HT (A2)	Unambiguous	[R].aVDQSVLLAkPEAELSAASVYNLLPVk.[D]	N-Term(TMT6plex); K10(TMT6plex); K27(TMT6plex)	2	1418213974	1418213974; 345792424	0	5	0.7039	0.0000	1	1	70341576	351304972	351305468	-1.41	-0.00099	HCD	MS2	746414	36.3	80000	1028510	36077	20190517_kirurgija_csf_tmy_ten2.raw	F2	46.4	44354	44207	78.0	38.8	44446	5.0		131.1	37.0		30407	1	FALSE	0.0001596	0.0002667
High	Sequest HT (A2)	Unambiguous	[R].fQPLNFHDMFQPFFDmIHQAQQAmDVNLHR.[I]	N-Term(TMT6plex); M16(Oxidation); M24(Oxidation)	1	163954	163954	0	5	0.0114	0.0000	1	1	79358007	396387125	396387190	-0.17	-0.00013	HCD	MS2	5335376	44363	80000	1028470	36075	20190517_kirurgija_csf_tmy_ten2.raw	F2	43.7	44290	44290	44238	44.8	44379	44349		44403	44280		46874	1	FALSE	0.0001596	0.0006288
High	Sequest HT (A2)	Unambiguous	[R].aVDQSVLLAkPEAELSAASVYNLLPVk.[D]	N-Term(TMT6plex); K10(TMT6plex); K27(TMT6plex)	2	1418213974	1418213974; 345792424	0	4	0.6795	0.0000	1	1	87901763	351304870	351305468	-1.70	-0.00150	HCD	MS2	2566942	65.6	80000	1028251	36065	20190517_kirurgija_csf_tmy_ten2.raw	F2	76.1	44240	44451	151.6	54.3	44268	44448		255.4	69.3		43221	1	FALSE	0.0001596	6.084e-06
High	Sequest HT (A2)	Unambiguous	[K].vFSAEADLSGITEEGPLMLSk.[G]	N-Term(TMT6plex); K21(TMT6plex)	3	1239913623; 1418345511	1239913623; 119637732; 1418345511	0	3	0.7293	0.0000	1	1	88481457	265242915	265242064	44256	0.00284	HCD	MS2	3395354	74.0	80000	1028038	36056	20190517_kirurgija_csf_tmy_ten2.raw	F2	114.3	44248	41.5	70.0	191.1	44325	44301		178.7	98.5		42887	2	FALSE	0.0001596	3.529e-07
High	Sequest HT (A2)	Unambiguous	[K].vFSAEADLSGITEEGPLMLSk.[G]	N-Term(TMT6plex); K21(TMT6plex)	3	1239913623; 1418345511	1239913623; 119637732; 1418345511	0	4	0.6406	0.0000	1	1	66386157	265242444	265242064	15707	0.00095	HCD	MS2	162934	47.1	80000	1027880	36049	20190517_kirurgija_csf_tmy_ten2.raw	F2	82.7	44269	44464	30.0	132.4	44260	44236		107.1	63.9		44443	2	FALSE	0.0001596	0.0001004
High	Sequest HT (A2)	Unambiguous	[K].vPVDPSTYGQFYGGDSYIILYNYR.[H]	N-Term(TMT6plex)	3	1418322411	1418322411; 1418322415; 1418322413	0	3	0.7672	0.0000	1	1	100616882	301649190	301649300	-0.37	-0.00037	HCD	MS2	2812159	38.7	80000	1027860	36048	20190517_kirurgija_csf_tmy_ten2.raw	F2	60.1	44201	44421		147.9		44425		121.6	44397		23468	1	FALSE	0.0001596	4.987e-07
High	Sequest HT (A2)	Unambiguous	[R].vAEGTQVLELPFkGDDITMVLILPkPEk.[S]	N-Term(TMT6plex); K13(TMT6plex); K25(TMT6plex); K28(TMT6plex)	1	359320010	359320010	1	5	0.7055	0.0000	1	1	80027490	399734538	399734691	-0.38	-0.00031	HCD	MS2	7051801	25.0	80000	1027722	36042	20190517_kirurgija_csf_tmy_ten2.raw	F2	49.4	44291	44300	34.2	61.9	44380	44411		49.9	44313		26390	1	FALSE	0.0001596	1.183e-07
High	Sequest HT (A2)	Unambiguous	[R].SAGWNIPMGLLYWkLPEPR.[E]	K14(TMT6plex)	2	1418510423; 928167632	1418510423; 928167632	1	3	0.5529	0.0000	1	1	81978002	245732552	245733142	-2.40	-0.00197	HCD	MS2	3733781	60.2	80000	1027682	36040	20190517_kirurgija_csf_tmy_ten2.raw	F2	132.5	44359	35.4	77.6	125.1	44263	44417		120.1	80.8		34001	2	FALSE	0.0001596	0.02744
High	Sequest HT (A2)	Unambiguous	[R].lQGGLSQLSFPLSVEPTLGAYk.[V]	N-Term(TMT6plex); K22(TMT6plex)	4	1418213978	545546412; 545546414; 1418213976; 1418213978	0	3	0.7007	0.0000	1	1	92185917	276356296	276356969	-2.44	-0.00224	HCD	MS2	0	37.9	80000	1032256	36242	20190517_kirurgija_csf_tmy_ten2.raw	F2	40.0	44387	44419	87.5	39.1	44413	44235		124.5	51.0		15067	1	FALSE	0.0001596	3.955e-06
High	Sequest HT (A2)	Unambiguous	[K].vGMMLNFLGFHMYR.[M]	N-Term(TMT6plex)	2	545494757	5821257; 545494757	0	3	0.7286	0.0000	1	1	64899933	194498345	194498480	-0.70	-0.00045	HCD	MS2	2405136	44244	80000	1052166	36760	20190517_kirurgija_csf_tmy_ten1.raw	F3	42.3	39.2	44250	44241	44329	44322	44351	44412	44411	44427		43922	1	FALSE	0.0001596	0.004221
High	Sequest HT (A2)	Unambiguous	[R].lDLQEVNNWVQAQMk.[G]	N-Term(TMT6plex); K15(TMT6plex)	2	545510243	119637837; 545510243	0	3	0.7190	0.0000	1	1	75875108	227423868	227423166	44442	0.00234	HCD	MS2	5047506	130.8	80000	1032453	36249	20190517_kirurgija_csf_tmy_ten2.raw	F2	337.3	85.1	103.0	117.7	239.6	44266	44247		204.8	188.7		29342	1	FALSE	0.0001596	0.0003938
High	Sequest HT (A2)	Unambiguous	[R].SAGWNIPMGLLYWkLPEPR.[E]	K14(TMT6plex)	2	1418510423; 928167632	1418510423; 928167632	1	3	0.6560	0.0000	1	1	81978074	245732767	245733142	-1.53	-0.00125	HCD	MS2	7008937	88.4	80000	1032759	36263	20190517_kirurgija_csf_tmy_ten2.raw	F2	216.4	44401	49.2	120.6	158.1	44325	44451		171.1	121.4		27454	2	FALSE	0.0001596	0.0001665
High	Sequest HT (A2)	Unambiguous	[R].lQDMGLVDLFNPEk.[S]	N-Term(TMT6plex); K14(TMT6plex)	1	359320010	359320010	0	3	0.5083	0.0000	1	1	69305318	207714498	207714038	44228	0.00153	HCD	MS2	0	53.9	80000	1040464	36545	20190517_kirurgija_csf_tmy_ten2.raw	F2	114.9	44423	44399	70.3	131.7	44201	44207		101.0	66.7		44287	1	FALSE	0.0001596	4.617e-05
High	Sequest HT (A2)	Unambiguous	[K].dVFLGTFLYEYSR.[R]	N-Term(TMT6plex)	2	1418328547	1418328547; 2147092	0	2	0.7468	0.0000	1	1	91998059	183895391	183895262	0.70	0.00065	HCD	MS2	3229069	88.9	0.625	1040404	36542	20190517_kirurgija_csf_tmy_ten2.raw	F2	125.1	44217	41.8	123.8	225.8	44381	44211		211.6	120.4		25659	1	FALSE	0.0001596	0.0004136
High	Sequest HT (A2)	Unambiguous	[K].dVFLGTFLYEYSR.[R]	N-Term(TMT6plex)	2	1418328547	1418328547; 2147092	0	3	0.7092	0.0000	1	1	61365590	183895315	183895262	0.29	0.00018	HCD	MS2	4165938	32.6	46654	1051930	36749	20190517_kirurgija_csf_tmy_ten1.raw	F3	96.8	47.3	68.5	44408	25.0	44356	44382	44319	4.0	33.9		44444	1	FALSE	0.0001596	0.05846
High	Sequest HT (A2)	Unambiguous	[R].gLVLVAFSQYLQQcPFEDHVk.[L]	N-Term(TMT6plex); C14(Carbamidomethyl); K21(TMT6plex)	4	6687188; 1418328547	6687188; 1104685307; 1418328547; 3319897	0	4	0.6955	0.0000	1	1	73489962	293657666	293657446	0.75	0.00055	HCD	MS2	2059264	43.2	4260	1037779	36456	20190517_kirurgija_csf_tmy_ten2.raw	F2	78.8	44357	13.0	71.5	72.3	44289	44264		115.1	57.5		20210	2	FALSE	0.0001596	3.469e-07
High	Sequest HT (A2)	Unambiguous	[K].EDLIWELLNQAQEHYGk.[D]	K17(TMT6plex)	2	1418510423; 928167632	1418510423; 928167632	0	3	0.6993	0.0000	1	1	77240151	231518999	231518693	11689	0.00102	HCD	MS2	5037767	85.7	80000	1037310	36441	20190517_kirurgija_csf_tmy_ten2.raw	F2	182.3	44237	44314	94.0	191.8	44232	44368		261.0	62.1		47209	2	FALSE	0.0001596	0.005018
High	Sequest HT (A2)	Unambiguous	[K].dVFLGTFLYEYSR.[R]	N-Term(TMT6plex)	2	1418328547	1418328547; 2147092	0	3	0.7263	0.0000	1	1	61365604	183895356	183895262	0.51	0.00031	HCD	MS2	1900984	44242	1213	1037286	36440	20190517_kirurgija_csf_tmy_ten2.raw	F2	44277	44350	44386	44308	32.8		44257		34.9	44251		31503	1	FALSE	0.0001596	0.05948
High	Sequest HT (A2)	Unambiguous	[K].cISPcPVPESLGGPSVFIFPPkPk.[D]	C1(Carbamidomethyl); C5(Carbamidomethyl); K22(TMT6plex); K24(TMT6plex)	4	17066530	16607678; 17066530; 16607724; 16607681	0	3	0.7382	0.0000	1	1	102356123	306866914	306867173	-0.84	-0.00086	HCD	MS2	1709358	42.5	80000	1037189	36436	20190517_kirurgija_csf_tmy_ten2.raw	F2	119.3	5.0	44244	61.1	74.6	44320	44260		88.1	49.6		44200	1	FALSE	0.0001596	0.0002622
High	Sequest HT (A2)	Unambiguous	[K].sWFEPLLEDMQR.[Q]	N-Term(TMT6plex)	2	3915605	57036446; 3915605	0	2	0.6455	0.0000	1	1	89045058	177989389	177989372	0.10	0.00009	HCD	MS2	1244007	84.3	80000	1036353	36404	20190517_kirurgija_csf_tmy_ten2.raw	F2	256.1	68.2	75.9	66.3	122.2	44412	44263		113.4	127.9		28550	1	FALSE	0.0001596	0.002451
High	Sequest HT (A2)	Unambiguous	[R].gLVLVAFSQYLQQcPFEDHVk.[L]	N-Term(TMT6plex); C14(Carbamidomethyl); K21(TMT6plex)	4	6687188; 1418328547	6687188; 1104685307; 1418328547; 3319897	0	3	0.7956	0.0000	1	1	97953011	293657578	293657446	0.45	0.00044	HCD	MS2	2638427	73.8	5870	1035878	36383	20190517_kirurgija_csf_tmy_ten2.raw	F2	137.8	44271	44369	115.3	142.7	44411	44301		194.1	90.4		26846	2	FALSE	0.0001596	2.8E-12
High	Sequest HT (A2)	Unambiguous	[K].fVIVQAAFGATVLEk.[V]	N-Term(TMT6plex); K15(TMT6plex)	2	1418218430	1418218430; 1239951704	0	3	0.6825	0.0000	1	1	68441587	205123305	205123052	44927	0.00084	HCD	MS2	4512325	49.5	80000	1035723	36378	20190517_kirurgija_csf_tmy_ten2.raw	F2	114.9	44279	44343	48.1	114.1	44230	44298		88.5	62.2		31138	1	FALSE	0.0001596	0.002375
High	Sequest HT (A2)	Unambiguous	[K].cPAPEMLGGPSVFIFPPkPk.[D]	C1(Carbamidomethyl); K18(TMT6plex); K20(TMT6plex)	12	1494245237	1494245235; 1494245225; 16607663; 1494245213; 1494245217; 1494245227; 1494245231; 1494245241; 1494245239; 1494245221; 1494245237; 16607718	0	3	0.7413	0.0000	1	1	87648764	262744836	262744938	-0.39	-0.00034	HCD	MS2	1414609	71.7	21709	1035502	36369	20190517_kirurgija_csf_tmy_ten2.raw	F2	69.0	44422	44244	102.8	142.1	6.0	44394		270.9	76.9		44231	1	FALSE	0.0001596	0.0001036
High	Sequest HT (A2)	Unambiguous	[K].dVFLGTFLYEYSR.[R]	N-Term(TMT6plex)	2	1418328547	1418328547; 2147092	0	2	0.7618	0.0000	1	1	91997946	183895164	183895262	-0.53	-0.00049	HCD	MS2	5117464	105.0	68076	1051949	36750	20190517_kirurgija_csf_tmy_ten1.raw	F3	164.7	250.2	262.9	151.7	45.6	44361	44233	21.0	44214	114.8		24198	1	FALSE	0.0001596	8.348e-05
High	Sequest HT (A2)	Unambiguous	[R].gLVLVAFSQYLQQcPFEDHVk.[L]	N-Term(TMT6plex); C14(Carbamidomethyl); K21(TMT6plex)	4	6687188; 1418328547	6687188; 1104685307; 1418328547; 3319897	0	5	0.7108	0.0000	1	1	58812199	293658083	293657446	42767	0.00127	HCD	MS2	1470349	32.6	3630	1035384	36364	20190517_kirurgija_csf_tmy_ten2.raw	F2	57.0	44321	44327	57.0	58.2	44318	44203		82.5	45.0		33329	2	FALSE	0.0001596	1.616e-05
High	Sequest HT (A2)	Unambiguous	[K].dVFLGTFLYEYSR.[R]	N-Term(TMT6plex)	2	1418328547	1418328547; 2147092	0	2	0.7506	0.0000	1	1	91998245	183895762	183895262	26330	0.00250	HCD	MS2	0	80.4	80000	1035329	36362	20190517_kirurgija_csf_tmy_ten2.raw	F2	126.7	73.1	91.5	113.3	139.7	44412	44361		139.0	100.9		17989	1	FALSE	0.0001596	3.279e-05
High	Sequest HT (A2)	Unambiguous	[R].eLDcDDPETEQAALVAVDYINNHVLR.[G]	N-Term(TMT6plex); C4(Carbamidomethyl)	1	1418515495	1418515495	0	4	0.6462	0.0000	1	1	80789810	322857058	322856804	0.79	0.00064	HCD	MS2	7594571	44.8	80000	1035147	36355	20190517_kirurgija_csf_tmy_ten2.raw	F2	82.6	44236	19.0	72.1	83.7	44323	44235		105.8	59.6		44381	1	FALSE	0.0001596	5.55E-06
High	Sequest HT (A2)	Unambiguous	[K].sWFEPLLEDMQR.[Q]	N-Term(TMT6plex)	2	3915605	57036446; 3915605	0	3	0.5641	0.0000	1	1	59396971	177989456	177989372	0.47	0.00028	HCD	MS2	1836809	39.6	41732	1034648	36337	20190517_kirurgija_csf_tmy_ten2.raw	F2	99.8	44306	44343	53.7	55.3	44383	44201		79.6	47.9		32933	1	FALSE	0.0001596	0.0002513
High	Sequest HT (A2)	Unambiguous	[R].lEVLEPSWLcGLk.[A]	N-Term(TMT6plex); C10(Carbamidomethyl); K13(TMT6plex)	1	1418218016	1418218016	0	3	0.6667	0.0000	1	1	66805399	200214743	200214474	12420	0.00090	HCD	MS2	0	62.9	80000	1034296	36325	20190517_kirurgija_csf_tmy_ten2.raw	F2	102.9	44300	44342	90.4	137.5	44232	44299		149.7	89.0		29646	1	FALSE	0.0001596	0.0001271
High	Sequest HT (A2)	Unambiguous	[R].eLDcDDPETEQAALVAVDYINNHVLR.[G]	N-Term(TMT6plex); C4(Carbamidomethyl)	1	1418515495	1418515495	0	3	0.8172	0.0000	1	1	107686056	322856713	322856804	-0.28	-0.00030	HCD	MS2	0	44216	30469	1034232	36322	20190517_kirurgija_csf_tmy_ten2.raw	F2	37.4	44381	44261	44408	49.3	44349	44351		37.6	44254		16254	1	FALSE	0.0001596	2.33E-12
High	Sequest HT (A2)	Unambiguous	[R].mEAVEAMLLPETLR.[R]	N-Term(TMT6plex)	2	73964432; 1418345970	73964432; 1418345970	0	2	0.6149	0.0000	1	1	91650009	183199291	183198591	30011	0.00350	HCD	MS2	0	83.9	80000	1034056	36316	20190517_kirurgija_csf_tmy_ten2.raw	F2	183.4	44404	35.8	79.3	149.2	44417	44391		231.3	107.9		35096	2	FALSE	0.0001596	0.03359
High	Sequest HT (A2)	Unambiguous	[R].mEAVEAMLLPETLR.[R]	N-Term(TMT6plex)	2	73964432; 1418345970	73964432; 1418345970	0	3	0.6683	0.0000	1	1	61133348	183198588	183198591	-0.02	-0.00001	HCD	MS2	6335009	31.0	80000	1033798	36306	20190517_kirurgija_csf_tmy_ten2.raw	F2	64.3	44467	44386	34.2	64.5	44380	44201		59.0	40.6		42461	2	FALSE	0.0001596	0.0008325
High	Sequest HT (A2)	Unambiguous	[R].fQPLNFHDmFQPFFDmIHQAQQAMDVNLHR.[I]	N-Term(TMT6plex); M9(Oxidation); M16(Oxidation)	1	163954	163954	0	5	0.0399	0.0000	1	1	79357645	396385316	396387190	-4.73	-0.00375	HCD	MS2	1236955	44213	80000	1033605	36298	20190517_kirurgija_csf_tmy_ten2.raw	F2	43.9	44288	44413	44389	51.8	44319	44350		23.0	24.0		28246	1	FALSE	0.0001596	0.0007559
High	Sequest HT (A2)	Unambiguous	[K].vFSAEADLSGITEEGPLMLSk.[G]	N-Term(TMT6plex); K21(TMT6plex)	3	1239913623; 1418345511	1239913623; 119637732; 1418345511	0	3	0.7718	0.0000	1	1	88481138	265241958	265242064	-0.40	-0.00035	HCD	MS2	100261	97.4	80000	1033111	36278	20190517_kirurgija_csf_tmy_ten2.raw	F2	150.6	44468	45.7	100.2	258.5	44327	44461		213.9	141.0		45108	2	FALSE	0.0001596	1.116e-08
High	Sequest HT (A2)	Unambiguous	[K].vFSAEADLSGITEEGPLMLSk.[G]	N-Term(TMT6plex); K21(TMT6plex)	3	1239913623; 1418345511	1239913623; 119637732; 1418345511	0	4	0.7110	0.0000	1	1	66385893	265241389	265242064	-2.55	-0.00169	HCD	MS2	1009618	77.8	80000	1033034	36275	20190517_kirurgija_csf_tmy_ten2.raw	F2	133.5	44400	37.5	44.0	248.5	44199	19.0		162.3	106.4		23498	2	FALSE	0.0001596	4.84E-08
High	Sequest HT (A2)	Unambiguous	[R].gLVLVAFSQYLQQcPFEDHVk.[L]	N-Term(TMT6plex); C14(Carbamidomethyl); K21(TMT6plex)	4	6687188; 1418328547	6687188; 1104685307; 1418328547; 3319897	0	4	0.8078	0.0000	1	1	73490171	293658503	293657446	21976	0.00264	HCD	MS2	1807236	73.8	2546	1032610	36256	20190517_kirurgija_csf_tmy_ten2.raw	F2	140.7	44424	44311	118.7	127.8	44266	44266		192.5	93.4		33756	2	FALSE	0.0001596	9.516e-06
High	Sequest HT (A2)	Unambiguous	[R].gLVLVAFSQYLQQcPFEDHVk.[L]	N-Term(TMT6plex); C14(Carbamidomethyl); K21(TMT6plex)	4	6687188; 1418328547	6687188; 1104685307; 1418328547; 3319897	0	5	0.5756	0.0000	1	1	58812075	293657465	293657446	0.07	0.00004	HCD	MS2	1415147	35.6	80000	1040602	36551	20190517_kirurgija_csf_tmy_ten2.raw	F2	66.3	44295	44358	62.6	64.1		44322		83.6	51.5		18354	2	FALSE	0.0001596	5.102e-07
High	Sequest HT (A2)	Unambiguous	[K].eFNAETFTFHADLcTLPEAEk.[Q]	N-Term(TMT6plex); C14(Carbamidomethyl); K21(TMT6plex)	4	6687188; 1418328547	6687188; 1104685307; 1418328547; 3319897	0	4	0.5103	0.0000	1	1	73286810	292845057	292844898	0.54	0.00040	HCD	MS2	442813	34.5	80000	1026997	36009	20190517_kirurgija_csf_tmy_ten2.raw	F2	65.0	44239	44300	55.1	67.9	44258	44292		69.7	50.8		14305	2	FALSE	0.0001596	0.0002683
High	Sequest HT (A2)	Unambiguous	[K].fQEDTcYGDAGSAFAVHDQDEDTWYAAGILSFDk.[S]	N-Term(TMT6plex); C6(Carbamidomethyl); K34(TMT6plex)	3	73957095	123511; 258499; 73957095	0	4	0.7527	0.0000	1	1	107274157	428794447	428794935	-1.14	-0.00122	HCD	MS2	0	59.5	47070	1026737	35997	20190517_kirurgija_csf_tmy_ten2.raw	F2	41.9	44212	49.4	67.1	201.0	44204	15.0		122.2	74.7		18384	1	FALSE	0.0001596	3.462e-07
High	Sequest HT (A2)	Unambiguous	[K].sQcLAEVERDELPGDLPSLAADFVEDk.[E]	N-Term(TMT6plex); C3(Carbamidomethyl); K27(TMT6plex)	5	6687188; 1418328547	6687188; 1104685307; 1418328547; 2147092; 3319897	1	4	0.7163	0.0000	1	1	86619338	346175168	346175104	0.19	0.00016	HCD	MS2	3413741	82.0	44172	1019593	35682	20190517_kirurgija_csf_tmy_ten2.raw	F2	196.0	44243	44432	115.1	127.2	44237	44421		184.7	132.0		26054	2	FALSE	0.0001596	1.214e-07
High	Sequest HT (A2)	Unambiguous	[K].sQcLAEVERDELPGDLPSLAADFVEDk.[E]	N-Term(TMT6plex); C3(Carbamidomethyl); K27(TMT6plex)	5	6687188; 1418328547	6687188; 1104685307; 1418328547; 2147092; 3319897	1	3	0.7646	0.0000	1	1	115458914	346175285	346175104	0.53	0.00061	HCD	MS2	0	162.5	61911	1019414	35674	20190517_kirurgija_csf_tmy_ten2.raw	F2	366.4	44465	53.3	195.5	280.6	44240	44342		393.1	269.8		44203	2	FALSE	0.0001596	5.791e-11
High	Sequest HT (A2)	Unambiguous	[R].wEGPLSVAVFAATk.[E]	N-Term(TMT6plex); K14(TMT6plex)	1	928161314	928161314	0	3	0.6260	0.0000	1	1	64537782	193411891	193411516	34335	0.00125	HCD	MS2	4394473	31.6	80000	1019203	35665	20190517_kirurgija_csf_tmy_ten2.raw	F2	67.9	44428	44398	44345	67.3	44200	44258	44258	48.7	49.1		22341	1	FALSE	0.0001596	0.004157
High	Sequest HT (A2)	Unambiguous	[R].iLLQGTPVAQmVEDAIDGDR.[L]	N-Term(TMT6plex); M11(Oxidation)	2	1418218430	1418218430; 1239951704	0	3	0.8068	0.0000	1	1	79608864	238625137	238624854	43101	0.00094	HCD	MS2	4487397	39.0	80000	1019162	35663	20190517_kirurgija_csf_tmy_ten2.raw	F2	75.2	12.0	44210	83.1	69.2	44352	44350		77.3	49.5		21671	1	FALSE	0.0001596	5.015e-05
High	Sequest HT (A2)	Unambiguous	[R].ELDcDDPETEQAALVAVDYINNHVLR.[G]	C4(Carbamidomethyl)	1	1418515495	1418515495	0	3	0.7866	0.0000	1	1	100047366	299940641	299940510	0.44	0.00044	HCD	MS2	7087991	44367	80000	1018963	35654	20190517_kirurgija_csf_tmy_ten2.raw	F2	31.4	44358	44235	44432	42.1	44380	44351		50.2	44315	NoQuanLabels	28581	1	FALSE	0.0001596	0.0001797
High	Sequest HT (A2)	Unambiguous	[K].yLTWEPLkEPDQTNMFAVTSMLR.[V]	N-Term(TMT6plex); K8(TMT6plex)	2	598107	598107; 60734607	1	3	0.7534	0.0000	1	1	107689163	322866032	322868375	-7.25	-0.00781	HCD	MS2	0	101.6	80000	1018922	35652	20190517_kirurgija_csf_tmy_ten2.raw	F2	63.4	44260	44212	256.1	103.2	44363	44397		446.1	88.0		43586	1	FALSE	0.0001596	0.001668
High	Sequest HT (A2)	Unambiguous	[R].aAcAQLSDFLQEYGTQGcQV.[-]	N-Term(TMT6plex); C3(Carbamidomethyl); C18(Carbamidomethyl)	2	1418290456	1239928570; 1418290456	0	3	0.6815	0.0000	1	1	82571999	247514542	247514818	-1.11	-0.00092	HCD	MS2	4326337	54.5	80000	1018668	35641	20190517_kirurgija_csf_tmy_ten2.raw	F2	107.8	44316	38.7	56.1	119.1	44290	44205		104.1	75.1		14732	1	FALSE	0.0001596	0.0003867
High	Sequest HT (A2)	Unambiguous	[K].yLTWEPLkEPDQTNMFAVTSMLR.[V]	N-Term(TMT6plex); K8(TMT6plex)	2	598107	598107; 60734607	1	3	0.5842	0.0000	1	1	107690200	322869146	322868375	14277	0.00257	HCD	MS2	2007701	54.6	80000	1018360	35628	20190517_kirurgija_csf_tmy_ten2.raw	F2	44.7	44383	44450	130.3	60.4	44444	44325		224.9	51.9		28887	1	FALSE	0.0001596	4.575e-05
High	Sequest HT (A2)	Unambiguous	[R].nLDLDSIIAEVk.[A]	N-Term(TMT6plex); K12(TMT6plex)	5	345791839	345791839; 1418221473; 545545386; 345791910; 1418221475	0	2	0.4505	0.0000	1	1	89452895	178805063	178805189	-0.70	-0.00063	HCD	MS2	0	63.1	80000	1017644	35596	20190517_kirurgija_csf_tmy_ten2.raw	F2	79.9	73.3	44402	82.9	86.1	44200	44296		181.6	87.1		34001	1	FALSE	0.0001596	0.002581
High	Sequest HT (A2)	Unambiguous	[K].sQcLAEVERDELPGDLPSLAADFVEDk.[E]	N-Term(TMT6plex); C3(Carbamidomethyl); K27(TMT6plex)	5	6687188; 1418328547	6687188; 1104685307; 1418328547; 2147092; 3319897	1	5	0.6767	0.0000	1	1	69315749	346175834	346175104	44502	0.00146	HCD	MS2	1647871	78.7	80000	1017582	35593	20190517_kirurgija_csf_tmy_ten2.raw	F2	185.2	44421	44222	102.3	153.5	44323	44265		167.6	120.7		24563	2	FALSE	0.0001596	0.0001069
High	Sequest HT (A2)	Unambiguous	[R].nLDLDSIIAEVk.[A]	N-Term(TMT6plex); K12(TMT6plex)	5	345791839	345791839; 1418221473; 545545386; 345791910; 1418221475	0	3	0.5389	0.0000	1	1	59668855	178805111	178805189	-0.44	-0.00026	HCD	MS2	8935469	51.7	80000	1017347	35583	20190517_kirurgija_csf_tmy_ten2.raw	F2	62.5	54.2	44344	58.5	78.9	7.0	44358		143.3	72.0		12479	1	FALSE	0.0001596	0.0002025
High	Sequest HT (A2)	Unambiguous	[K].tVMGDFGAFVEk.[C]	N-Term(TMT6plex); K12(TMT6plex)	4	6687188; 1418328547	6687188; 1104685307; 1418328547; 3319897	0	3	0.4757	0.0000	1	1	58698934	175895345	175895006	33970	0.00113	HCD	MS2	4741119	37.6	80000	1016776	35558	20190517_kirurgija_csf_tmy_ten2.raw	F2	67.6	44294	44209	43.9	97.2	44382	44388		79.1	49.7		44349	2	FALSE	0.0001596	0.00244
High	Sequest HT (A2)	Unambiguous	[R].DELPGDLPSLAADFVEDkEVck.[N]	K18(TMT6plex); C21(Carbamidomethyl); K22(TMT6plex)	5	6687188; 1418328547	6687188; 1104685307; 1418328547; 2147092; 3319897	1	4	0.6632	0.0000	1	1	72712789	290548973	290549051	-0.27	-0.00019	HCD	MS2	0	138.6	29807	1015912	35519	20190517_kirurgija_csf_tmy_ten2.raw	F2	301.1	44459	55.8	198.0	306.7	44451	44374		274.9	188.5		26785	2	FALSE	0.0001596	1.09E-05
High	Sequest HT (A2)	Unambiguous	[R].mScADDFLSVVLNR.[L]	N-Term(TMT6plex); C3(Carbamidomethyl)	2	1418328547	1418328547; 3319897	0	2	0.7755	0.0000	1	1	92846670	185592613	185592437	0.95	0.00088	HCD	MS2	1670215	94.9	3022	1015734	35511	20190517_kirurgija_csf_tmy_ten2.raw	F2	128.6	44394	44406	132.3	246.9		44367		246.1	127.4		32964	1	FALSE	0.0001596	2.373e-05
High	Sequest HT (A2)	Unambiguous	[R].lLNLDGTcADSYSFVFSR.[D]	N-Term(TMT6plex); C8(Carbamidomethyl)	1	928175781	928175781	0	3	0.6226	0.0000	1	1	76538522	229414110	229413245	28185	0.00288	HCD	MS2	3680032	33.5	80000	1015595	35505	20190517_kirurgija_csf_tmy_ten2.raw	F2	63.5	44390	44299	44.0	67.3	44290	7.0		78.2	43.2		25993	1	FALSE	0.0001596	0.03871
High	Sequest HT (A2)	Unambiguous	[R].DELPGDLPSLAADFVEDkEVck.[N]	K18(TMT6plex); C21(Carbamidomethyl); K22(TMT6plex)	5	6687188; 1418328547	6687188; 1104685307; 1418328547; 2147092; 3319897	1	3	0.7858	0.0000	1	1	96916721	290548707	290549051	-1.19	-0.00115	HCD	MS2	3023965	138.4	20140	1015414	35497	20190517_kirurgija_csf_tmy_ten2.raw	F2	319.6	25.0	39.4	190.6	317.9	44297	44338		273.1	184.2		12936	2	FALSE	0.0001596	7.745e-05
High	Sequest HT (A2)	Unambiguous	[K].nYQEAkDVFLGTFLYEYSR.[R]	N-Term(TMT6plex); K6(TMT6plex)	2	1418328547	1418328547; 2147092	1	3	0.5801	0.0000	1	1	93448758	280144818	280145505	-2.45	-0.00229	HCD	MS2	0	88.7	80000	1015096	35485	20190517_kirurgija_csf_tmy_ten2.raw	F2	170.9	44331	32.4	106.3	215.5	44293	14.0		209.4	115.9		44533	1	FALSE	0.0001596	0.0001091
High	Sequest HT (A2)	Unambiguous	[R].mScADDFLSVVLNR.[L]	N-Term(TMT6plex); C3(Carbamidomethyl)	2	1418328547	1418328547; 3319897	0	3	0.7030	0.0000	1	1	61931380	185592685	185592437	12420	0.00083	HCD	MS2	1612562	44397	1120	1015056	35483	20190517_kirurgija_csf_tmy_ten2.raw	F2	44223	44410	6.0	29.2	49.7		44200		59.0	29.0		34790	1	FALSE	0.0001596	0.0006372
High	Sequest HT (A2)	Unambiguous	[K].sQcLAEVERDELPGDLPSLAADFVEDk.[E]	N-Term(TMT6plex); C3(Carbamidomethyl); K27(TMT6plex)	5	6687188; 1418328547	6687188; 1104685307; 1418328547; 2147092; 3319897	1	4	0.6815	0.0000	1	1	86619382	346175343	346175104	0.69	0.00060	HCD	MS2	1509229	116.7	5450	1014481	35461	20190517_kirurgija_csf_tmy_ten2.raw	F2	288.0	44455	38.5	152.2	195.0	44385	44333		265.0	185.5		30803	2	FALSE	0.0001596	3.815e-07
High	Sequest HT (A2)	Unambiguous	[K].lSFQGESAGLLRPGADATLVcVAPLSGVDFQLR.[Q]	N-Term(TMT6plex); C21(Carbamidomethyl)	2	545487024	1418297237; 545487024	0	3	0.7439	0.0000	1	1	122532280	367395383	367395733	-0.95	-0.00117	HCD	MS2	4900014	38.0	80000	1014404	35458	20190517_kirurgija_csf_tmy_ten2.raw	F2	35.0	8.0	44358	76.2	92.0	44323	44324		98.7	42.4		28611	1	FALSE	0.0001596	7.051e-07
High	Sequest HT (A2)	Unambiguous	[R].fFDSFGDLSTPDAVMSNAk.[V]	N-Term(TMT6plex); K19(TMT6plex)	5	227343817; 1101972892	227343817; 103484123; 1418222276; 1101972892; 1418222274	0	3	0.7492	0.0000	1	1	83642301	250725446	250725285	0.64	0.00054	HCD	MS2	8457772	211.8	33782	1013044	35417	20190517_kirurgija_csf_tmy_ten2.raw	F2	579.8		55.8		900.4		39.2		52.2	490.5		46174	2	FALSE	0.0001596	9.373e-06
High	Sequest HT (A2)	Unambiguous	[R].aALEGFLAALQGDPPQAER.[V]	N-Term(TMT6plex)	4	545488826	545488826; 1418297813; 545488829; 359318692	0	3	0.6534	0.0000	1	1	72839445	218316879	218316580	13516	0.00100	HCD	MS2	7210709	44.4	80000	1053667	36825	20190517_kirurgija_csf_tmy_ten1.raw	F3	108.4	86.1	86.0	41.1	38.8	44332	44259	44382	44385	48.6		28550	1	FALSE	0.0001596	0.0005372
High	Sequest HT (A2)	Unambiguous	[R].fFDSFGDLSTPDAVMSNAk.[V]	N-Term(TMT6plex); K19(TMT6plex)	5	227343817; 1101972892	227343817; 103484123; 1418222276; 1101972892; 1418222274	0	2	0.7865	0.0000	1	1	125412835	250724942	250725285	-1.37	-0.00171	HCD	MS2	0	82.1	80000	1011024	35347	20190517_kirurgija_csf_tmy_ten2.raw	F2	231.5	44229	44245		361.6		44268	44441	44243	175.1		26755	2	FALSE	0.0001596	4.544e-06
High	Sequest HT (A2)	Unambiguous	[R].mScADDFLSVVLNR.[L]	N-Term(TMT6plex); C3(Carbamidomethyl)	2	1418328547	1418328547; 3319897	0	3	0.7110	0.0000	1	1	61931318	185592500	185592437	0.34	0.00021	HCD	MS2	108068	33.1	25027	1020129	35706	20190517_kirurgija_csf_tmy_ten2.raw	F2	51.9	44232	44295	45.4	81.3		44383		87.1	43.5		29677	1	FALSE	0.0001596	0.001576
High	Sequest HT (A2)	Unambiguous	[K].gWLFWDDGQSIDTYGk.[G]	N-Term(TMT6plex); K16(TMT6plex)	4	1239938912	1239938912; 1418324508; 1418324514; 928156540	0	3	0.6947	0.0000	1	1	78273352	234618600	234618067	46419	0.00178	HCD	MS2	4199103	52.3	80000	1026860	36003	20190517_kirurgija_csf_tmy_ten2.raw	F2	117.7	44301	44277	82.5	86.4	44416	44384		106.6	75.2		34029	1	FALSE	0.0001596	0.0001895
High	Sequest HT (A2)	Unambiguous	[K].yLTWEPLkEPDQTNmFAVTSMLR.[V]	N-Term(TMT6plex); K8(TMT6plex); M15(Oxidation)	2	598107	598107; 60734607	1	4	0.2070	0.0000	1	1	81193056	324470040	324467866	25720	0.00543	HCD	MS2	5288452	40.8	80000	1020210	35710	20190517_kirurgija_csf_tmy_ten2.raw	F2	48.1	44200	13.0	94.1	56.8	44232	44448		130.4	46.6		11049	1	FALSE	0.0001596	0.0005344
High	Sequest HT (A2)	Unambiguous	[R].aAcAQLSDFLQEYGTQGcQV.[-]	N-Term(TMT6plex); C3(Carbamidomethyl); C18(Carbamidomethyl)	2	1418290456	1239928570; 1418290456	0	2	0.7544	0.0000	1	1	123807314	247513901	247514818	-3.70	-0.00458	HCD	MS2	0	44266	80000	1020672	35731	20190517_kirurgija_csf_tmy_ten2.raw	F2	44218	44413	44200	44394	44431				44465	44451		31079	1	FALSE	0.0001596	0.0001159
High	Sequest HT (A2)	Unambiguous	[R].lLSGPEVQLVAQSAWLk.[N]	N-Term(TMT6plex); K17(TMT6plex)	2	1418290456	1239928570; 1418290456	0	3	0.6099	0.0000	1	1	76645996	229736532	229736332	0.87	0.00067	HCD	MS2	9833283	75.6	80000	1026621	35992	20190517_kirurgija_csf_tmy_ten2.raw	F2	179.5	44368	39.6	69.2	168.0	44385	44209		154.4	102.2		16923	1	FALSE	0.0001596	0.004345
High	Sequest HT (A2)	Unambiguous	[R].mScAEDFLSVVLNR.[L]	N-Term(TMT6plex); C3(Carbamidomethyl)	2	6687188	6687188; 1104685307	0	3	0.6108	0.0000	1	1	62398584	186994296	186994002	20821	0.00098	HCD	MS2	1628123	44334	80000	1026580	35990	20190517_kirurgija_csf_tmy_ten2.raw	F2	75.1	44352	44294	44453	44284	44349			44251	44432		19054	1	FALSE	0.0001596	0.01072
High	Sequest HT (A2)	Unambiguous	[K].dVFLGTFLYEYSR.[R]	N-Term(TMT6plex)	2	1418328547	1418328547; 2147092	0	2	0.7120	0.0000	1	1	91998169	183895610	183895262	32509	0.00174	HCD	MS2	2537053	52.4	80000	1026383	35982	20190517_kirurgija_csf_tmy_ten2.raw	F2	87.9	44210	44222	73.6	122.9	5.0	44446		123.6	63.1		27454	1	FALSE	0.0001596	1.436e-05
High	Sequest HT (A2)	Unambiguous	[R].yNDLGEEHFRGLVLVAFSQYLQQcPFEDHVk.[L]	N-Term(TMT6plex); C24(Carbamidomethyl); K31(TMT6plex)	4	6687188; 1418328547	6687188; 1104685307; 1418328547; 3319897	1	5	0.1585	0.0000	1	1	84023053	419712354	419712681	-0.78	-0.00065	HCD	MS2	5038869	44372	80000	1026068	35968	20190517_kirurgija_csf_tmy_ten2.raw	F2	46.9	44204	44242	31.0	50.0	44234	44354		56.8	33.2		30317	2	FALSE	0.0001596	0.05689
High	Sequest HT (A2)	Unambiguous	[R].mScADDFLSVVLNR.[L]	N-Term(TMT6plex); C3(Carbamidomethyl)	2	1418328547	1418328547; 3319897	0	3	0.6756	0.0000	1	1	61931152	185592002	185592437	-2.35	-0.00145	HCD	MS2	2454935	44431	42082	1025951	35963	20190517_kirurgija_csf_tmy_ten2.raw	F2	44.6	44319	44262	41.6	46.1	3.0	44230		59.2	44345		13210	1	FALSE	0.0001596	0.001502
High	Sequest HT (A2)	Unambiguous	[R].dIEQLTSLDFFR.[K]	N-Term(TMT6plex)	15	1418514828	1239931875; 1418514832; 1239931864; 1239931878; 1418514844; 1239931870; 1418514838; 1418514822; 1418514830; 1418514834; 1418514816; 73974395; 1418514820; 1239931868; 1418514828	0	2	0.5918	0.0000	1	1	85695618	171290508	171290567	-0.34	-0.00029	HCD	MS2	1377935	110.9	80000	1025937	35962	20190517_kirurgija_csf_tmy_ten2.raw	F2	90.4	150.0	146.7	190.4	85.8	44358	44296		241.5	182.7		33664	1	FALSE	0.0001596	0.0005229
High	Sequest HT (A2)	Unambiguous	[R].dIEQLTSLDFFR.[K]	N-Term(TMT6plex)	15	1418514828	1239931875; 1418514832; 1239931864; 1239931878; 1418514844; 1239931870; 1418514838; 1418514822; 1418514830; 1418514834; 1418514816; 73974395; 1418514820; 1239931868; 1418514828	0	3	0.5958	0.0000	1	1	57163983	171290494	171290567	-0.42	-0.00024	HCD	MS2	0	44212	80000	1025621	35951	20190517_kirurgija_csf_tmy_ten2.raw	F2	44307	44415	44237	44405	44311		44230		44.1	44306		31809	1	FALSE	0.0001596	0.0001709
High	Sequest HT (A2)	Unambiguous	[R].EQIGPVTQEFWDNLEkETEVLR.[Q]	K16(TMT6plex)	2	1418241889	3915607; 1418241889	1	3	0.6773	0.0000	1	1	96383026	288947624	288948317	-2.40	-0.00231	HCD	MS2	3614422	36.2	80000	1025322	35938	20190517_kirurgija_csf_tmy_ten2.raw	F2	54.5	44323	44417	57.9	93.8	5.0	44445		84.5	41.7		14702	1	FALSE	0.0001596	0.001042
High	Sequest HT (A2)	Unambiguous	[K].cPAPEMLGGPSVFIFPPkPk.[D]	C1(Carbamidomethyl); K18(TMT6plex); K20(TMT6plex)	12	1494245237	1494245235; 1494245225; 16607663; 1494245213; 1494245217; 1494245227; 1494245231; 1494245241; 1494245239; 1494245221; 1494245237; 16607718	0	3	0.7264	0.0000	1	1	87648877	262745176	262744938	0.91	0.00079	HCD	MS2	1219038	39.3	80000	1025260	35935	20190517_kirurgija_csf_tmy_ten2.raw	F2	54.8	44237	44207	51.8	83.9	44322	44414		123.1	44.5		47178	1	FALSE	0.0001596	0.0001344
High	Sequest HT (A2)	Unambiguous	[R].sLDLDSIIAEVk.[A]	N-Term(TMT6plex); K12(TMT6plex)	7	1418221459	1418221459; 1418221471; 1068937217; 1069415302; 1418221469; 1418221455; 928173591	0	2	0.5448	0.0000	1	1	88102362	176103997	176104099	-0.58	-0.00051	HCD	MS2	0	82.6	80000	1024598	35907	20190517_kirurgija_csf_tmy_ten2.raw	F2	132.0	46.2	67.0	95.0	126.5	4.0	44422		231.3	109.1		41365	1	FALSE	0.0001596	4.633e-05
High	Sequest HT (A2)	Unambiguous	[K].gEADAmSLDGGYIYIAGQcGLVPVLAENYk.[T]	N-Term(TMT6plex); M6(Oxidation); C19(Carbamidomethyl); K30(TMT6plex)	2	1418510423; 928167632	1418510423; 928167632	0	4	0.7002	0.0000	1	1	91296418	364883488	364883299	0.52	0.00047	HCD	MS2	1900363	36.0	80000	1024379	35897	20190517_kirurgija_csf_tmy_ten2.raw	F2	70.0	44451	44428	61.7	68.9	44261			84.8	34.5		35521	2	FALSE	0.0001596	4.678e-05
High	Sequest HT (A2)	Unambiguous	[R].iLLQGTPVAQmVEDAIDGDR.[L]	N-Term(TMT6plex); M11(Oxidation)	2	1418218430	1418218430; 1239951704	0	3	0.8163	0.0000	1	1	79608716	238624693	238624854	-0.67	-0.00054	HCD	MS2	109243	51.4	80000	1024338	35895	20190517_kirurgija_csf_tmy_ten2.raw	F2	99.6	44387	44456	119.8	75.4	44296	44386		109.6	61.2		13667	1	FALSE	0.0001596	6.203e-05
High	Sequest HT (A2)	Unambiguous	[R].sLDLDSIIAEVk.[A]	N-Term(TMT6plex); K12(TMT6plex)	7	1418221459	1418221459; 1418221471; 1068937217; 1069415302; 1418221469; 1418221455; 928173591	0	3	0.4066	0.0000	1	1	58768573	176104265	176104099	0.94	0.00055	HCD	MS2	3678095	49.4	80000	1024083	35884	20190517_kirurgija_csf_tmy_ten2.raw	F2	96.6	44429	44222	64.6	88.3	44443	44354		120.6	63.8		44319	1	FALSE	0.0001596	0.0009762
High	Sequest HT (A2)	Unambiguous	[R].dELPGDLPSLAADFVEDkEVck.[N]	N-Term(TMT6plex); K18(TMT6plex); C21(Carbamidomethyl); K22(TMT6plex)	5	6687188; 1418328547	6687188; 1104685307; 1418328547; 2147092; 3319897	1	4	0.6077	0.0000	1	1	78442139	313466374	313465344	47178	0.00257	HCD	MS2	5140218	36.3	80000	1023647	35865	20190517_kirurgija_csf_tmy_ten2.raw	F2	82.8	10.0	44420	51.7	68.5	44293	44291		78.4	45.5		43191	2	FALSE	0.0001596	0.02404
High	Sequest HT (A2)	Unambiguous	[R].fQPLNFHDMFQPFFDmIHQAQQAmDVNLHR.[I]	N-Term(TMT6plex); M16(Oxidation); M24(Oxidation)	1	163954	163954	0	5	0.0363	0.0000	1	1	79357838	396386278	396387190	-2.30	-0.00183	HCD	MS2	3161986	44299	80000	1023269	35848	20190517_kirurgija_csf_tmy_ten2.raw	F2	44227	44383	44444	44268	37.9				44461	44332		24929	1	FALSE	0.0001596	0.0003812
High	Sequest HT (A2)	Unambiguous	[K].cAcSFQEPYFGYSGAFk.[C]	C1(Carbamidomethyl); C3(Carbamidomethyl); K17(TMT6plex)	6	545538999; 1418509969	928168067; 1418509973; 1418509971; 545538999; 1418509969; 928168065	0	2	0.7891	0.0000	1	1	112450953	224801179	224800408	15766	0.00386	HCD	MS2	0	32.9	80000	1022511	35814	20190517_kirurgija_csf_tmy_ten2.raw	F2	52.6	5.0	44327	48.8	78.5	44320	44201		80.1	42.5		41334	2	FALSE	0.0001596	0.002386
High	Sequest HT (A2)	Unambiguous	[K].eFNAETFTFHADLcTLPEAEk.[Q]	N-Term(TMT6plex); C14(Carbamidomethyl); K21(TMT6plex)	4	6687188; 1418328547	6687188; 1104685307; 1418328547; 3319897	0	3	0.5866	0.0000	1	1	97682173	292845063	292844898	0.56	0.00055	HCD	MS2	524837	44347	80000	1022470	35812	20190517_kirurgija_csf_tmy_ten2.raw	F2	52.9	44298	44324	46.6	66.8	44380	44232		83.2	36.1		30348	2	FALSE	0.0001596	3.71E-06
High	Sequest HT (A2)	Unambiguous	[K].tVMGDFGAFVEk.[C]	N-Term(TMT6plex); K12(TMT6plex)	4	6687188; 1418328547	6687188; 1104685307; 1418328547; 3319897	0	3	0.5154	0.0000	1	1	58698798	175894940	175895006	-0.38	-0.00022	HCD	MS2	5794765	44469	80000	1021999	35790	20190517_kirurgija_csf_tmy_ten2.raw	F2	61.5	44426	44264	37.2	73.4	44351	44290		60.1	39.3		46419	2	FALSE	0.0001596	0.0002754
High	Sequest HT (A2)	Unambiguous	[R].aVDQSVLLMkPETELSPQSVYNLLPVk.[G]	N-Term(TMT6plex); K10(TMT6plex); K27(TMT6plex)	6	1418213978	1418213980; 545546412; 545546414; 1418213976; 1239967247; 1418213978	0	4	0.7063	0.0000	1	1	92228291	368610981	368610573	44501	0.00102	HCD	MS2	4616895	34.7	80000	1021861	35784	20190517_kirurgija_csf_tmy_ten2.raw	F2	42.3	9.0	44355	80.6	32.7	44446	44202		115.5	44.3		23102	1	FALSE	0.0001596	0.0008097
High	Sequest HT (A2)	Unambiguous	[K].hYLEDLEQALSPIVFk.[A]	N-Term(TMT6plex); K16(TMT6plex)	1	1418207941	1418207941	0	4	0.5772	0.0000	1	1	59083658	236032447	236032660	-0.90	-0.00053	HCD	MS2	4749471	52.0	80000	1053231	36807	20190517_kirurgija_csf_tmy_ten1.raw	F3	185.8	63.9	36.1	64.2	48.2	44347	44446	44421	44450	56.4		45352	1	FALSE	0.0001596	0.01425
High	Sequest HT (A2)	Unambiguous	[R].rPEDQELETLMTIEAELEk.[V]	N-Term(TMT6plex); K19(TMT6plex)	3	1418246986	1418246986; 1418246982; 1418246984	0	4	0.5229	0.0000	1	1	68386738	273244770	273244283	28491	0.00122	HCD	MS2	2518823	44436	80000	1021269	35758	20190517_kirurgija_csf_tmy_ten2.raw	F2	63.7	44250	44316	44286	43.5	44441	44319		49.7	39.8		25993	1	FALSE	0.0001596	0.01892
High	Sequest HT (A2)	Unambiguous	[R].mScADDFLSVVLNR.[L]	N-Term(TMT6plex); C3(Carbamidomethyl)	2	1418328547	1418328547; 3319897	0	2	0.7625	0.0000	1	1	92846449	185592171	185592437	-1.43	-0.00133	HCD	MS2	1531458	158.6	67086	1020927	35742	20190517_kirurgija_csf_tmy_ten2.raw	F2	231.1	34.7	53.1	214.9	368.3	44328	31.4		411.7	228.2		29312	1	FALSE	0.0001596	5.061e-06
High	Sequest HT (A2)	Unambiguous	[R].VTWAPPPSIELTNFLVR.[Y]		22	1418343253	1418343247; 928182507; 1418343265; 1418343253; 1418343249; 1239982243; 1418343261; 1239982241; 1418343267; 1239982245; 1418343263; 928182523; 928182513; 928182519; 928182511; 1418343251; 1418343259; 1239982239; 1418343257; 1418343255; 928182521; 928182509	0	3	0.6253	0.0000	1	1	64735664	194005537	194006401	-4.46	-0.00288	HCD	MS2	1448109	44365	80000	1020748	35734	20190517_kirurgija_csf_tmy_ten2.raw	F2	40.5	12.0	44442	44243	45.8	8.0			32.5	44403	NoQuanLabels	44504	1	FALSE	0.0001596	0.001567
High	Sequest HT (A2)	Unambiguous	[R].DELPGDLPSLAADFVEDkEVck.[N]	K18(TMT6plex); C21(Carbamidomethyl); K22(TMT6plex)	5	6687188; 1418328547	6687188; 1104685307; 1418328547; 2147092; 3319897	1	3	0.7558	0.0000	1	1	96916713	290548684	290549051	-1.26	-0.00122	HCD	MS2	1939526	77.3	80000	1020548	35725	20190517_kirurgija_csf_tmy_ten2.raw	F2	161.1	44328	44341	122.1	163.4	44322	44327		163.4	107.1		42491	2	FALSE	0.0001596	1.097e-05
High	Sequest HT (A2)	Unambiguous	[R].gLVLVAFSQYLQQcPFEDHVk.[L]	N-Term(TMT6plex); C14(Carbamidomethyl); K21(TMT6plex)	4	6687188; 1418328547	6687188; 1104685307; 1418328547; 3319897	0	3	0.8051	0.0000	1	1	97953118	293657900	293657446	20090	0.00152	HCD	MS2	282786	61.9	80000	1041054	36571	20190517_kirurgija_csf_tmy_ten2.raw	F2	108.3	44298	44436	57.1	143.4	44319	44453	44419	159.5	79.4		18080	2	FALSE	0.0001596	3.142e-11
High	Sequest HT (A2)	Unambiguous	[R].dFHVNLFQVMPWLk.[E]	N-Term(TMT6plex); K14(TMT6plex)	2	1418290466	345778397; 1418290466	0	3	0.6339	0.0000	1	1	74475162	223224030	223224037	-0.03	-0.00003	HCD	MS2	2001039	34.0	80000	1051834	36745	20190517_kirurgija_csf_tmy_ten1.raw	F3	69.7	54.3	84.5	34.2	44284	44449	5.0	44292	9.0	37.0		24167	1	FALSE	0.0001596	0.0002606
High	Sequest HT (A2)	Unambiguous	[R].sAGWNIPMGLLYWkLPEPR.[E]	N-Term(TMT6plex); K14(TMT6plex)	2	1418510423; 928167632	1418510423; 928167632	1	3	0.6305	0.0000	1	1	89617010	268649576	268649436	0.52	0.00047	HCD	MS2	2494779	55.1	80000	1041710	36601	20190517_kirurgija_csf_tmy_ten2.raw	F2	133.1	44224	32.7	49.3	135.7	44443	9.0		74.0	84.1		31837	2	FALSE	0.0001596	6.483e-05
High	Sequest HT (A2)	Unambiguous	[K].gEADAMSLDGGYIYIAGQcGLVPVLAENYk.[T]	N-Term(TMT6plex); C19(Carbamidomethyl); K30(TMT6plex)	2	1418510423; 928167632	1418510423; 928167632	0	4	0.7710	0.0000	1	1	90896410	363283456	363283808	-0.97	-0.00088	HCD	MS2	2688183	52.0	80000	1063487	37553	20190517_kirurgija_csf_tmy_ten2.raw	F2	95.7	44252	44255	75.0	113.7	44350	44236		101.3	68.6		28277	2	FALSE	0.0001596	3.498e-05
High	Sequest HT (A2)	Unambiguous	[K].DVFLGTFLYEYSR.[R]		2	1418328547	1418328547; 2147092	0	2	0.6830	0.0000	1	1	80540132	160979535	160978969	19054	0.00283	HCD	MS2	1164289	44464	80000	1063213	37541	20190517_kirurgija_csf_tmy_ten2.raw	F2	44.5	44240	44387	38.6	48.6	44320	44259		57.5	37.0	NoQuanLabels	44350	1	FALSE	0.0001596	0.0002978
High	Sequest HT (A2)	Unambiguous	[R].vEYELSEEGDEPQYLDLPSTATSVNIPDLLPGR.[K]	N-Term(TMT6plex)	22	1418343253	1418343247; 928182507; 1418343265; 1418343253; 1418343249; 1239982243; 1418343261; 1239982241; 1418343267; 1239982245; 1418343263; 928182523; 928182513; 928182519; 928182511; 1418343251; 1418343259; 1239982239; 1418343257; 1418343255; 928182521; 928182509	0	4	0.6841	0.0000	1	1	96973948	387593610	387592759	43862	0.00213	HCD	MS2	0	44208	80000	1062457	37507	20190517_kirurgija_csf_tmy_ten2.raw	F2	44428	44444	44412	44275	44369		44257		32.0	44298		44231	1	FALSE	0.0001596	0.01107
High	Sequest HT (A2)	Unambiguous	[R].nIGGkEDLIWELLNQAQEHFGk.[G]	N-Term(TMT6plex); K5(TMT6plex); K22(TMT6plex)	6	545538999; 1418509969	928168067; 1418509973; 1418509971; 545538999; 1418509969; 928168065	1	4	0.5539	0.0000	1	1	80745229	322678731	322678276	14977	0.00114	HCD	MS2	4240139	47.3	80000	1062258	37498	20190517_kirurgija_csf_tmy_ten2.raw	F2	84.6	44207	44304	41.0	155.5	44259	44298		96.0	49.9		25235	2	FALSE	0.0001596	0.004002
High	Sequest HT (A2)	Unambiguous	[K].tVIEkPVWLGFLGPIIk.[A]	N-Term(TMT6plex); K5(TMT6plex); K17(TMT6plex)	8	928167527; 1418510222	928167527; 1239957836; 1418510222; 73990367; 1418510226; 1418510230; 1418510228; 1239957839	0	3	0.7183	0.0000	1	1	86655103	259763855	259764016	-0.62	-0.00054	HCD	MS2	1962822	45.8	80000	1061487	37464	20190517_kirurgija_csf_tmy_ten2.raw	F2	70.9	44459	44423	58.2	99.4	44260	44418		112.8	64.0		20149	2	FALSE	0.0001596	0.007963
High	Sequest HT (A2)	Unambiguous	[K].DVFLGTFLYEYAR.[R]		2	6687188	6687188; 1104685307	0	2	0.6637	0.0000	1	1	79739907	159379087	159379477	-2.45	-0.00195	HCD	MS2	2968077	36.0	80000	1061076	37446	20190517_kirurgija_csf_tmy_ten2.raw	F2	64.3	44458	44392	47.2	76.0	44266	44411		72.4	49.6	NoQuanLabels	14305	1	FALSE	0.0001596	0.0005929
High	Sequest HT (A2)	Unambiguous	[K].dVFLGTFLYEYSR.[R]	N-Term(TMT6plex)	2	1418328547	1418328547; 2147092	0	2	0.7168	0.0000	1	1	91998072	183895415	183895262	0.84	0.00077	HCD	MS2	7477149	99.0	80000	1060857	37436	20190517_kirurgija_csf_tmy_ten2.raw	F2	152.9	44377	41.9	138.7	227.4	44446	44336		242.3	127.8		21641	1	FALSE	0.0001596	6.92E-08
High	Sequest HT (A2)	Unambiguous	[R].vTWAPPPSIELTNFLVR.[Y]	N-Term(TMT6plex)	22	1418343253	1418343247; 928182507; 1418343265; 1418343253; 1418343249; 1239982243; 1418343261; 1239982241; 1418343267; 1239982245; 1418343263; 928182523; 928182513; 928182519; 928182511; 1418343251; 1418343259; 1239982239; 1418343257; 1418343255; 928182521; 928182509	0	2	0.6785	0.0000	1	1	108511466	216922205	216922694	-2.25	-0.00245	HCD	MS2	1099534	50.0	80000	1059909	37394	20190517_kirurgija_csf_tmy_ten2.raw	F2	64.6	44386	44334	69.1	136.3	44446	44210		101.3	78.8		44503	1	FALSE	0.0001596	0.02486
High	Sequest HT (A2)	Unambiguous	[K].dVFLGTFLYEYAR.[R]	N-Term(TMT6plex)	2	6687188	6687188; 1104685307	0	3	0.6809	0.0000	1	1	60832429	182295832	182295770	0.34	0.00021	HCD	MS2	0	44306	80000	1058989	37353	20190517_kirurgija_csf_tmy_ten2.raw	F2	101.2	44199	9.0	44264	44313	44257		44440	44426	44347		24563	1	FALSE	0.0001596	0.002208
High	Sequest HT (A2)	Unambiguous	[R].mScADDFLSVVLNR.[L]	N-Term(TMT6plex); C3(Carbamidomethyl)	2	1418328547	1418328547; 3319897	0	3	0.6374	0.0000	1	1	61931221	185592206	185592437	-1.24	-0.00077	HCD	MS2	7117821	44251	80000	1058872	37348	20190517_kirurgija_csf_tmy_ten2.raw	F2	39.5	44321	44417	44401	66.1		44442		67.9	44371		22678	1	FALSE	0.0001596	0.0003475
High	Sequest HT (A2)	Unambiguous	[K].DVFLGTFLYEYSR.[R]		2	1418328547	1418328547; 2147092	0	2	0.6904	0.0000	1	1	80539805	160978883	160978969	-0.53	-0.00043	HCD	MS2	125948	34.3	80000	1058061	37312	20190517_kirurgija_csf_tmy_ten2.raw	F2	53.0	44359	44330	48.7	78.8	44232	44201		82.4	42.5	NoQuanLabels	44986	1	FALSE	0.0001596	0.0001555
High	Sequest HT (A2)	Unambiguous	[R].YYGGGYGSTQATFMVFQALAQYQk.[D]	K24(TMT6plex)	3	1418218430	1418218430; 21538359; 1239951704	0	3	0.6700	0.0000	1	1	97014271	290841359	290841773	-1.42	-0.00138	HCD	MS2	5880193	44313	80000	1058040	37311	20190517_kirurgija_csf_tmy_ten2.raw	F2	53.9	44443	44236	68.8	32.2	44200	44200		71.7	44432		3.00	1	FALSE	0.0001596	0.06048
High	Sequest HT (A2)	Unambiguous	[R].lLIYAILPDGEVVGDSAk.[Y]	N-Term(TMT6plex); K18(TMT6plex)	2	1418213974	1418213974; 345792424	0	3	0.7556	0.0000	1	1	77779094	233135827	233135757	0.30	0.00023	HCD	MS2	4056124	118.9	80000	1057763	37298	20190517_kirurgija_csf_tmy_ten2.raw	F2	121.6	44435	33.1	342.1	71.8	44332	44429		436.2	117.9		34790	1	FALSE	0.0001596	5.957e-05
High	Sequest HT (A2)	Unambiguous	[K].dVFLGTFLYEYAR.[R]	N-Term(TMT6plex)	2	6687188	6687188; 1104685307	0	3	0.6696	0.0000	1	1	60832778	182296877	182295770	44383	0.00369	HCD	MS2	3896056	44466	80000	1050093	36666	20190517_kirurgija_csf_tmy_ten1.raw	F3	93.0	47.2	44437	17.0	37.3	44357	44382	6.0	44320	44283		15401	1	FALSE	0.0001596	0.0006621
High	Sequest HT (A2)	Unambiguous	[K].tVIEkPVWLGFLGPIIk.[A]	N-Term(TMT6plex); K5(TMT6plex); K17(TMT6plex)	8	928167527; 1418510222	928167527; 1239957836; 1418510222; 73990367; 1418510226; 1418510230; 1418510228; 1239957839	0	3	0.7856	0.0000	1	1	86655052	259763700	259764016	-1.22	-0.00105	HCD	MS2	199773	118.2	80000	1056317	37237	20190517_kirurgija_csf_tmy_ten2.raw	F2	178.0	34.5	51.4	148.5	295.6	44384	44436		281.0	156.0		31138	2	FALSE	0.0001596	6.714e-06
High	Sequest HT (A2)	Unambiguous	[K].dVFLGTFLYEYSR.[R]	N-Term(TMT6plex)	2	1418328547	1418328547; 2147092	0	2	0.7522	0.0000	1	1	91998020	183895313	183895262	0.28	0.00025	HCD	MS2	1280912	135.5	80000	1055748	37213	20190517_kirurgija_csf_tmy_ten2.raw	F2	217.0	40.7	63.7	181.2	328.5	11.0	29.2		304.2	179.9		22007	1	FALSE	0.0001596	1.12E-07
High	Sequest HT (A2)	Unambiguous	[K].tVIEkPVWLGFLGPIIk.[A]	N-Term(TMT6plex); K5(TMT6plex); K17(TMT6plex)	8	928167527; 1418510222	928167527; 1239957836; 1418510222; 73990367; 1418510226; 1418510230; 1418510228; 1239957839	0	4	0.6995	0.0000	1	1	65016518	259763889	259764016	-0.49	-0.00032	HCD	MS2	0	40.0	80000	1055671	37210	20190517_kirurgija_csf_tmy_ten2.raw	F2	54.5	44361	44331	44.6	108.8	44412	44443		87.3	64.7		27820	2	FALSE	0.0001596	0.005316
High	Sequest HT (A2)	Unambiguous	[R].dFHVNLFQVMPWLk.[E]	N-Term(TMT6plex); K14(TMT6plex)	2	1418290466	345778397; 1418290466	0	3	0.6918	0.0000	1	1	74475306	223224462	223224037	32874	0.00141	HCD	MS2	0	44.8	80000	1055631	37208	20190517_kirurgija_csf_tmy_ten2.raw	F2	77.8	44263	11.0	64.5	110.6	44200	44296		109.8	51.7		23468	1	FALSE	0.0001596	0.0001824
High	Sequest HT (A2)	Unambiguous	[K].hYLEDLEQALSPIVFk.[A]	N-Term(TMT6plex); K16(TMT6plex)	1	1418207941	1418207941	0	3	0.7266	0.0000	1	1	78744586	236032303	236032660	-1.51	-0.00119	HCD	MS2	9444421	102.3	80000	1055235	37192	20190517_kirurgija_csf_tmy_ten2.raw	F2	283.7	52.2	67.5	97.7	230.3	44383	44426		127.2	138.6		12540	1	FALSE	0.0001596	7.841e-06
High	Sequest HT (A2)	Unambiguous	[R].eFEGEEEYLEILGITR.[E]	N-Term(TMT6plex)	10	1418199068	1418199074; 1239977204; 1418199072; 1239977200; 1418199068; 1239977202; 545552922; 345796043; 1418199070; 1418199076	0	2	0.5833	0.0000	1	1	107855550	215610373	215609605	20515	0.00384	HCD	MS2	0	44434	80000	1050113	36667	20190517_kirurgija_csf_tmy_ten1.raw	F3	62.8	44437	44369	44209	56.5	44395	44326	44208	44451	44405		3.00	1	FALSE	0.0001596	0.009841
High	Sequest HT (A2)	Unambiguous	[K].dVFLGTFLYEYAR.[R]	N-Term(TMT6plex)	2	6687188	6687188; 1104685307	0	3	0.7285	0.0000	1	1	60832511	182296077	182295770	24838	0.00102	HCD	MS2	1356917	44385	2648	1053896	37137	20190517_kirurgija_csf_tmy_ten2.raw	F2	68.5		44202		44229					44448		15432	1	FALSE	0.0001596	0.0003801
High	Sequest HT (A2)	Unambiguous	[K].dVFLGTFLYEYAR.[R]	N-Term(TMT6plex)	2	6687188	6687188; 1104685307	0	2	0.6422	0.0000	1	1	91198290	182295853	182295770	0.45	0.00041	HCD	MS2	3271811	92.2	3058	1053409	37117	20190517_kirurgija_csf_tmy_ten2.raw	F2	747.1		40.6		44273			44200		112.4		44652	1	FALSE	0.0001596	0.0005099
High	Sequest HT (A2)	Unambiguous	[R].mScAEDFLSVVLNR.[L]	N-Term(TMT6plex); C3(Carbamidomethyl)	2	6687188	6687188; 1104685307	0	2	0.7532	0.0000	1	1	93547328	186993929	186994002	-0.39	-0.00037	HCD	MS2	3862066	84.2	16421	1050251	36673	20190517_kirurgija_csf_tmy_ten1.raw	F3	468.0	7.0	38.7		169.1	60.7	33.5	44258		62.1		25659	1	FALSE	0.0001596	1.063e-06
High	Sequest HT (A2)	Unambiguous	[R].vTWAPPPSIELTNFLVR.[Y]	N-Term(TMT6plex)	22	1418343253	1418343247; 928182507; 1418343265; 1418343253; 1418343249; 1239982243; 1418343261; 1239982241; 1418343267; 1239982245; 1418343263; 928182523; 928182513; 928182519; 928182511; 1418343251; 1418343259; 1239982239; 1418343257; 1418343255; 928182521; 928182509	0	3	0.6507	0.0000	1	1	72374740	216922765	216922694	0.33	0.00024	HCD	MS2	998849	44338	80000	1063647	37560	20190517_kirurgija_csf_tmy_ten2.raw	F2	34.6	44354	44263	49.0	34.3	4.0	44352		54.5	44223		44317	1	FALSE	0.0001596	1.069e-05
High	Sequest HT (A2)	Unambiguous	[R].eQIGPVTQEFWDNLEkETEVLR.[Q]	N-Term(TMT6plex); K16(TMT6plex)	2	1418241889	3915607; 1418241889	1	3	0.7084	0.0000	1	1	104021983	311864492	311864610	-0.38	-0.00039	HCD	MS2	2528098	142.9	17353	1050263	36674	20190517_kirurgija_csf_tmy_ten1.raw	F3	293.1	244.0	506.6	188.6	51.9	44391	44444	44250	44263	93.0		11475	1	FALSE	0.0001596	3.834e-09
High	Sequest HT (A2)	Unambiguous	[R].nIGGkEDLIWELLNQAQEHFGk.[G]	N-Term(TMT6plex); K5(TMT6plex); K22(TMT6plex)	6	545538999; 1418509969	928168067; 1418509973; 1418509971; 545538999; 1418509969; 928168065	1	5	0.6374	0.0000	1	1	64616215	322678165	322678276	-0.34	-0.00022	HCD	MS2	150887	44277	80000	1063768	37566	20190517_kirurgija_csf_tmy_ten2.raw	F2	45.6	44443	9.0	44303	71.8		44322		36.4	44286		20180	2	FALSE	0.0001596	0.0002817
High	Sequest HT (A2)	Unambiguous	[K].dVFLGTFLYEYSR.[R]	N-Term(TMT6plex)	2	1418328547	1418328547; 2147092	0	3	0.7280	0.0000	1	1	61365550	183895193	183895262	-0.37	-0.00023	HCD	MS2	3408526	41.7	69366	1065468	37642	20190517_kirurgija_csf_tmy_ten2.raw	F2	79.9	9.0	44452	49.4	104.8		44297		91.7	56.7		44505	1	FALSE	0.0001596	0.01592
High	Sequest HT (A2)	Unambiguous	[R].dELPGDLPSLAADFVEDk.[E]	N-Term(TMT6plex); K18(TMT6plex)	5	6687188; 1418328547	6687188; 1104685307; 1418328547; 2147092; 3319897	0	3	0.7778	0.0000	1	1	79708980	238925484	238925389	0.39	0.00031	HCD	MS2	2750352	121.7	10538	1071507	37898	20190517_kirurgija_csf_tmy_ten2.raw	F2	497.4	44246	72.6	90.0	75.2	44354	44268		234.6	207.4		34455	2	FALSE	0.0001596	4.095e-06
High	Sequest HT (A2)	Unambiguous	[K].eDLIWELLNQAQEHYGk.[D]	N-Term(TMT6plex); K17(TMT6plex)	2	1418510423; 928167632	1418510423; 928167632	0	2	0.5847	0.0000	1	1	127267798	254434869	254434986	-0.46	-0.00058	HCD	MS2	0	44393	80000	1071052	37878	20190517_kirurgija_csf_tmy_ten2.raw	F2	34.3	44442	44413	44310	43.6				36.5	44214		13181	2	FALSE	0.0001596	0.0007817
High	Sequest HT (A2)	Unambiguous	[K].eFNAETFTFHADLcTLPEAEk.[Q]	N-Term(TMT6plex); C14(Carbamidomethyl); K21(TMT6plex)	4	6687188; 1418328547	6687188; 1104685307; 1418328547; 3319897	0	3	0.6391	0.0000	1	1	97681540	292843165	292844898	-5.92	-0.00578	HCD	MS2	0	44400	80000	1070530	37854	20190517_kirurgija_csf_tmy_ten2.raw	F2	53.2	44385	44205	44435	51.8	44199	44319		47.2	32.2		44230	2	FALSE	0.0001596	0.001013
High	Sequest HT (A2)	Unambiguous	[K].dVFLGTFLYEYSR.[R]	N-Term(TMT6plex)	2	1418328547	1418328547; 2147092	0	3	0.6907	0.0000	1	1	61365577	183895277	183895262	0.08	0.00005	HCD	MS2	1974229	36.7	70824	1070510	37853	20190517_kirurgija_csf_tmy_ten2.raw	F2	63.1	44447	44327	49.3	90.2	44289	44237		82.0	48.0		26390	1	FALSE	0.0001596	0.004411
High	Sequest HT (A2)	Unambiguous	[K].ekDILEFYDYDVALIELEk.[K]	N-Term(TMT6plex); K2(TMT6plex); K19(TMT6plex)	2	1418290466	345778397; 1418290466	1	4	0.6330	0.0000	1	1	75892514	303267875	303266868	11749	0.00252	HCD	MS2	2997912	42.5	80000	1070199	37840	20190517_kirurgija_csf_tmy_ten2.raw	F2	79.3	44211	29.2	64.0	83.1	44203	44444		87.0	54.4		13241	1	FALSE	0.0001596	0.009756
High	Sequest HT (A2)	Unambiguous	[R].dSSTWLTAFVLk.[V]	N-Term(TMT6plex); K12(TMT6plex)	2	1418290456	1239928570; 1418290456	0	3	0.5728	0.0000	1	1	60935384	182604695	182604641	0.30	0.00018	HCD	MS2	3070981	45.6	80000	1049578	36643	20190517_kirurgija_csf_tmy_ten1.raw	F3	105.5	103.9	66.5	42.1	46.3	44390	44261	13.0	10.0	48.2		44230	1	FALSE	0.0001596	0.0002648
High	Sequest HT (A2)	Unambiguous	[R].dELPGDLPSLAADFVEDk.[E]	N-Term(TMT6plex); K18(TMT6plex)	5	6687188; 1418328547	6687188; 1104685307; 1418328547; 2147092; 3319897	0	4	0.5967	0.0000	1	1	59806862	238925266	238925389	-0.52	-0.00031	HCD	MS2	1153574	44377	80000	1070102	37836	20190517_kirurgija_csf_tmy_ten2.raw	F2	93.2	44447	14.0	44347	43.7	4.0	44293		56.1	46.8		3.00	2	FALSE	0.0001596	0.01419
High	Sequest HT (A2)	Unambiguous	[R].SAGWNIPMGLLYWk.[L]	K14(TMT6plex)	2	1418510423; 928167632	1418510423; 928167632	0	2	0.6969	0.0000	1	1	93300390	186500052	186499813	46753	0.00120	HCD	MS2	2115822	83.9	80000	1069486	37808	20190517_kirurgija_csf_tmy_ten2.raw	F2	197.1	44328	44282	215.0	107.6	44324	44329		195.4	61.8		19419	2	FALSE	0.0001596	0.000181
High	Sequest HT (A2)	Unambiguous	[R].aLVEGVDQLLTDYQIk.[D]	N-Term(TMT6plex); K16(TMT6plex)	2	1418321303	1418321303; 1239925760	0	3	0.6735	0.0000	1	1	75510209	226329173	226329497	-1.43	-0.00108	HCD	MS2	357752	42.9	80000	1069251	37798	20190517_kirurgija_csf_tmy_ten2.raw	F2	81.4	44268	44423	63.6	83.9	44235	44413		107.9	48.9		31868	1	FALSE	0.0001596	0.0005326
High	Sequest HT (A2)	Unambiguous	[R].vVSLDENFHPLNELIPLVYIQDPk.[G]	N-Term(TMT6plex); K24(TMT6plex)	2	1418213974	1418213974; 345792424	0	4	0.5718	0.0000	1	1	81346115	325082276	325081277	44380	0.00250	HCD	MS2	236917	44218	80000	1069151	37795	20190517_kirurgija_csf_tmy_ten2.raw	F2	34.6	44414	44260	52.1	44376	44351			58.8	44225		25263	1	FALSE	0.0001596	0.009177
High	Sequest HT (A2)	Unambiguous	[K].iAPNLADFAFSLYR.[Q]	N-Term(TMT6plex)	3	1239913623; 1418345511	1239913623; 119637732; 1418345511	0	3	0.7708	0.0000	1	1	60967177	182700077	182700024	0.29	0.00018	HCD	MS2	3831338	33.0	21693	1069090	37792	20190517_kirurgija_csf_tmy_ten2.raw	F2	58.6	44300	44204	52.5	76.8		44233		75.4	37.7		16528	2	FALSE	0.0001596	0.002524
High	Sequest HT (A2)	Unambiguous	[R].dELPGDLPSLAADFVEDk.[E]	N-Term(TMT6plex); K18(TMT6plex)	5	6687188; 1418328547	6687188; 1104685307; 1418328547; 2147092; 3319897	0	2	0.6468	0.0000	1	1	119513018	238925308	238925389	-0.34	-0.00041	HCD	MS2	0	55.8	80000	1068974	37787	20190517_kirurgija_csf_tmy_ten2.raw	F2	220.2	44355	33.1	49.9	42.6		4.0		112.7	86.6		43556	2	FALSE	0.0001596	3.765e-06
High	Sequest HT (A2)	Unambiguous	[R].eASEcEAEDGGSAVcAQVDGALQTLSEcAAGALR.[C]	N-Term(TMT6plex); C5(Carbamidomethyl); C15(Carbamidomethyl); C28(Carbamidomethyl)	3	73953824	1418329743; 73953824; 1418329739	0	3	0.8509	0.0000	1	1	123789799	371167941	371167338	22647	0.00201	HCD	MS2	0	44417	80000	1068953	37786	20190517_kirurgija_csf_tmy_ten2.raw	F2	44374	44233	44419	44357	44393				44450	44389		14062	1	FALSE	0.0001596	5.499e-10
High	Sequest HT (A2)	Unambiguous	[K].gEADAMSLDGGYIYIAGQcGLVPVLAENYk.[T]	N-Term(TMT6plex); C19(Carbamidomethyl); K30(TMT6plex)	2	1418510423; 928167632	1418510423; 928167632	0	3	0.8580	0.0000	1	1	121161895	363284228	363283808	42370	0.00140	HCD	MS2	0	54.1	80000	1068581	37770	20190517_kirurgija_csf_tmy_ten2.raw	F2	111.2	44279	30.0	57.5	140.0	44231			97.8	75.9		44263	2	FALSE	0.0001596	3.909e-09
High	Sequest HT (A2)	Unambiguous	[K].gEADAMSLDGGYIYIAGQcGLVPVLAENYk.[T]	N-Term(TMT6plex); C19(Carbamidomethyl); K30(TMT6plex)	2	1418510423; 928167632	1418510423; 928167632	0	4	0.8018	0.0000	1	1	90896509	363283855	363283808	0.13	0.00012	HCD	MS2	7057391	54.6	38052	1068560	37769	20190517_kirurgija_csf_tmy_ten2.raw	F2	102.9	26.0	44434	67.4	141.0	44261	44295		92.2	73.8		26085	2	FALSE	0.0001596	1.694e-08
[truncated: 8,435 more rows]

## Sheet: peptides
Confidence	Identifying Node	PSM Ambiguity	Annotated Sequence	Modifications	# Proteins	Master Protein Accessions	Protein Accessions	# Missed Cleavages	Charge	DeltaScore	DeltaCn	Rank	Search Engine Rank	m/z [Da]	MH+ [Da]	Theo. MH+ [Da]	DeltaM [ppm]	Deltam/z [Da]	Activation Type	MS Order	Isolation Interference [%]	Average Reporter S/N	Ion Inject Time [ms]	RT [min]	First Scan	Spectrum File	File ID	Abundance: 126	Abundance: 127N	Abundance: 127C	Abundance: 128N	Abundance: 128C	Abundance: 129N	Abundance: 129C	Abundance: 130N	Abundance: 130C	Abundance: 131	Quan Info	XCorr	# Protein Groups	Contaminant	Percolator q-Value	Percolator PEP
[truncated: 9,456 more rows]

[truncated: 7 more sheets: peptide groups, protein list - master proteins, protein list, protein groups, TMT quant-proteins, TMT quant - peptides, Proteome Discovever pathways]
