# Supplementary material for: Multi-Omics Approach to Elucidate Cerebrospinal Fluid Changes in Dogs with Intervertebral Disc Herniation
Source: Int J Mol Sci. 2021 Oct 28;22(21):11678. doi: 10.3390/ijms222111678 (PMC8583948; doi:10.3390/ijms222111678)
Supplement: Supplementary file 1 [file ijms-22-11678-s001.zip › Supplementary file s2_dif_prot.xlsx]

## Sheet: Differentially abundan proteins
Accession	Gene Symbol	Description	Pvalue	FDR	FC	log2FC	Sum PEP Score	Coverage in Percent	Number of Peptides	Number of PSMs	Number of Unique Peptides	MW in kDa	calc pI	Score Sequest HT Sequest HT
345789648	CHGB	secretogranin-1 isoform X1	0.0003996	0.00563401	0.249828	-2.00099	41.095	18	9	15	9	77.1	5.07	38.82
1418342647	SCG2	secretogranin-2	0.000999001	0.00753463	0.283305	-1.81957	12.914	7	4	4	4	70.7	4.77	12.52
345795204	SCG5	neuroendocrine protein 7B2 isoform X1	0.0003996	0.00563401	0.284869	-1.81163	7.792	12	3	4	3	23.7	5.58	12.24
3046976	COL1A1	prepro-alpha 1 type I collagen, partial	0.00759241	0.0265522	0.334327	-1.58067	11.067	16	2	3	2	18.4	4.48	6.05
73974395	ENPP2	ectonucleotide pyrophosphatase/phosphodiesterase family member 2 isoform X11	0.0003996	0.00563401	0.365939	-1.45033	114.272	31	21	42	21	101.9	7.52	132.38
73970011	C10H2orf40	augurin	0.0047952	0.0180831	0.383683	-1.38201	5.152	11	2	4	2	16.7	8.1	11.2
1418314244	TTR	transthyretin	0.0015984	0.0098098	0.402556	-1.31274	52.653	67	7	25	7	15.9	6.92	79.15
1239976444	FSTL1	follistatin-related protein 1	0.000666001	0.00563401	0.406042	-1.3003	25.312	25	7	11	7	34.2	5.41	32.96
1418222978	CRSP2	calcitonin receptor-stimulating peptide 2-like isoform X2	0.0003996	0.00563401	0.406718	-1.2979	7.853	19	2	2	2	14.1	5.06	6.98
50950151	CRSP-2	calcitonin receptor-stimulating peptide 2 precursor	0.0003996	0.00563401	0.406718	-1.2979	9.661	39	3	3	3	14.1	5.06	6.98
197085524	CRSP-4	calcitonin receptor-stimulating peptide 4	0.0003996	0.00563401	0.406718	-1.2979	7.853	19	2	2	2	14.2	5.06	6.98
1418222976	LOC112667675	uncharacterized protein LOC112667675 isoform X1	0.0003996	0.00563401	0.406718	-1.2979	7.853	9	2	2	2	28.7	8.65	6.98
359319344	GM2A	ganglioside GM2 activator	0.0003996	0.00563401	0.410681	-1.28391	8.839	9	2	4	2	21.6	7.25	13.21
1418248954	PCSK1N	proSAAS	0.000666001	0.00563401	0.412311	-1.2782	22.427	22	4	9	4	27.3	6.3	27.74
18150346	SOD1	Cu/Zn superoxide dismutase	0.000666001	0.00563401	0.41619	-1.26468	10.887	22	2	4	2	15.9	6.11	13.43
7688731	MMP2	matrix metalloproteinase-2, partial	0.000666001	0.00563401	0.418868	-1.25543	4.648	3	2	3	2	70.9	5.52	6.94
76161575	SPP1	osteopontin, partial	0.000666001	0.00563401	0.421218	-1.24736	45.102	18	4	21	4	29.6	4.56	62.38
244539517	CHGA	chromogranin A, partial	0.0027972	0.0147147	0.431808	-1.21154	77.835	31	13	33	2	46.9	4.65	95.6
945179	NPC2	CE1	0.000666001	0.00563401	0.443364	-1.17344	36.921	49	6	14	6	16	8.02	50.59
1418201165	SPARCL1	SPARC-like protein 1 isoform X1	0.001554	0.0098098	0.446471	-1.16336	91.546	24	11	28	11	76.2	4.69	100.12
548923838	BCAN	brevican core protein precursor	0.000666001	0.00563401	0.44871	-1.15615	13.728	5	4	6	4	99.5	4.75	13.52
1418325272	SPARC	SPARC	0.000666001	0.00563401	0.457558	-1.12797	37.339	25	8	16	8	34.5	4.78	41.74
73966420	WFIKKN2	WAP, Kazal, immunoglobulin, Kunitz and NTR domain-containing protein 2 isoform X1	0.000666001	0.00563401	0.466092	-1.10131	24.789	13	7	9	7	63.4	6.4	24.2
1418269977	FAM3C	protein FAM3C	0.000666001	0.00563401	0.466254	-1.10081	15.024	25	4	8	4	24.7	8.29	24.2
283972739	APOE	apolipoprotein E4, partial	0.000666001	0.00563401	0.467879	-1.09579	78.697	42	8	57	8	19.9	10.21	168.76
4850328	PTGDS	prostaglandin D synthase	0.0003996	0.00563401	0.468454	-1.09402	75.535	32	5	38	5	21.1	7.74	147.17
345796043	LSAMP	limbic system-associated membrane protein isoform X5	0.0047952	0.0180831	0.469886	-1.08962	16.124	8	2	5	2	37.2	6.98	14.38
50978940	COL1A2	collagen alpha-2(I) chain precursor	0.000666001	0.00563401	0.478575	-1.06318	18.812	4	4	7	4	129.3	9.07	19.7
545538859	BTD	biotinidase isoform X3	0.0015984	0.0098098	0.488386	-1.03391	11.946	7	3	6	3	58.9	6.04	13.88
359318692	APLP1	amyloid-like protein 1 isoform X2	0.000799201	0.00610122	0.503286	-0.99055	30.754	13	6	10	6	72.5	6.01	32.45
1418505711	NBL1	neuroblastoma suppressor of tumorigenicity 1 isoform X1	0.0027972	0.0147147	0.511828	-0.966269	9.417	10	2	6	2	19.9	5.07	15.65
511093722	DKK3	dickkopf 3 homolog	0.0003996	0.00563401	0.527127	-0.923777	77.264	41	10	23	10	37.9	4.59	81.69
928162811	CLEC3B	tetranectin	0.000666001	0.00563401	0.527466	-0.922851	42.913	33	4	16	4	19.3	6.33	56.51
74000667	SCG3	secretogranin-3 isoform X2	0.000799201	0.00610122	0.537543	-0.895549	51.737	32	11	22	11	53.3	5.11	65.95
1418342184	IGFBP2	insulin-like growth factor-binding protein 2 isoform X1	0.000666001	0.00563401	0.54005	-0.888835	40.238	27	8	17	8	35.4	7.21	53.87
1418328747	IGFBP27	insulin-like growth factor-binding protein 7	0.003996	0.0180831	0.540556	-0.887485	22.318	21	6	11	6	28.9	8.12	34.55
1418336203	LUM	lumican	0.000666001	0.00563401	0.542717	-0.881729	60.827	34	9	28	9	38.3	6.68	100.9
1418220357	CLEC3B	tetranectin	0.000666001	0.00563401	0.545	-0.875672	60.654	41	6	27	6	22.2	6.2	89.73
1239917098	CANT1	soluble calcium-activated nucleotidase 1 isoform X1	0.0027972	0.0147147	0.553582	-0.853131	73.366	20	12	26	12	94.3	6.05	93.71
119637837	SERPINF1	pigment epithelium-derived factor	0.0015984	0.0098098	0.557208	-0.843712	108.564	47	14	44	14	44.2	8.68	158.2
1239961997	PEBP4	phosphatidylethanolamine-binding protein 4 isoform X3	0.015873	0.0443594	0.559834	-0.836929	5.97	11	2	3	2	21.5	6.2	9.27
73952852	PSAP	prosaposin isoform X3	0.001554	0.0098098	0.561583	-0.83243	43.717	19	8	17	8	58.3	5.03	50.42
1418302656	OGN	mimecan isoform X1	0.0027972	0.0147147	0.562997	-0.828802	37.943	22	9	20	9	42.7	6.62	58.13
73996265	IGFBP6	insulin-like growth factor-binding protein 6	0.011988	0.0349046	0.566818	-0.819043	41.049	30	5	19	5	25.3	8.6	54.68
1239919521	CCL15	C-C motif chemokine 15 isoform X2	0.00799201	0.027489	0.585235	-0.772912	17.35	21	2	5	2	13.4	8.28	19.85
57091239	CCL23	C-C motif chemokine 23 isoform X1	0.00799201	0.027489	0.585235	-0.772912	17.35	21	2	5	2	13.5	8.28	19.85
545508405	SERPINA5	plasma serine protease inhibitor	0.0027972	0.0147147	0.594758	-0.749625	18.586	16	5	6	5	45.8	8.44	17.71
545540929	PLTP	phospholipid transfer protein	0.000666001	0.00563401	0.600287	-0.736277	56.487	27	10	21	10	54.7	7.21	69.38
1418303486	KLK6	kallikrein-6 isoform X1	0.011988	0.0349046	0.610366	-0.712254	70.429	36	7	22	7	32.6	7.65	91.35
545496657	NCAM1	neural cell adhesion molecule 1 isoform X6	0.0047952	0.0180831	0.621795	-0.685489	22.241	5	5	11	5	119	4.81	24.84
359319464	NTM	neurotrimin isoform X4	0.0047952	0.0180831	0.622354	-0.684192	13.355	12	3	6	3	39.1	8	17.48
225216805	IGF2	insulin-like growth factor 2 splice variant 1	0.001998	0.0114748	0.622391	-0.684107	11.915	18	3	4	3	20.2	9.32	13.97
1239949328	CHL1	neural cell adhesion molecule L1-like protein isoform X1	0.0015984	0.0098098	0.626751	-0.674036	22.094	8	6	6	6	136.7	5.53	14.2
5821257	AGT	angiotensinogen, partial	0.00759241	0.0265522	0.627077	-0.673286	101.018	57	9	58	9	20.2	8.85	191.56
545499363	CLSTN1	calsyntenin-1 isoform X5	0.015873	0.0443594	0.628895	-0.669109	12.489	7	5	5	5	109.4	4.88	14.54
1418219268	MAN2B1	lysosomal alpha-mannosidase isoform X1	0.001332	0.0098098	0.642466	-0.638309	13.196	6	5	6	5	113.2	7.53	16.37
1239981567	IGFBP2	insulin-like growth factor-binding protein 2 isoform X2	0.000666001	0.00563401	0.649822	-0.621883	26.148	32	5	11	5	20.7	7.58	39.09
1239944268	SERPING1	plasma protease C1 inhibitor	0.00599401	0.0224685	0.662853	-0.593238	68.779	26	8	30	8	44	5.5	100.36
1418303986	NUCB1	nucleobindin-1	0.000666001	0.00563401	0.672691	-0.571985	8.045	7	3	4	3	53.1	5.11	8.68
345786397	MAN2B1	lysosomal alpha-mannosidase isoform X2	0.011988	0.0349046	0.674902	-0.567249	16.522	7	6	7	6	113.1	7.66	19.07
1418256182	C1R	complement C1r subcomponent	0.004662	0.0180831	0.69783	-0.519053	53.124	24	13	22	13	80.1	6.24	59.52
1239925762	GSN	gelsolin	0.00759241	0.0265522	0.72449	-0.464963	157.84	31	21	77	21	88	8.15	263.73
1418307444	PCOLCE	procollagen C-endopeptidase enhancer 1	0.011988	0.0349046	0.726948	-0.460076	51.372	27	8	16	8	48.6	7.09	53.92
1418255638	KLKB1	plasma kallikrein isoform X1	0.000666001	0.00563401	0.72934	-0.455336	44.328	23	14	24	13	70.8	7.96	57.55
1353234	LMAN2	RecName: Full=Vesicular integral-membrane protein VIP36; AltName: Full=Lectin mannose-binding 2; AltName: Full=Vesicular integral-membrane protein 36; Short=VIP36; Flags: Precursor	0.011988	0.0349046	0.733732	-0.446675	4.531	7	2	4	2	40.2	6.95	10.73
345791439	SERPIND1	heparin cofactor 2	0.000799201	0.00610122	0.807692	-0.308122	48.386	24	11	21	11	56.6	6.27	62.66
345799905	APOA4	apolipoprotein A-IV	0.0175824	0.0484872	0.842151	-0.247849	137.638	55	23	56	23	43.8	5.48	189.97
928156540	MGAM	maltase-glucoamylase, intestinal isoform X2	0.00932401	0.031213	1.14575	0.196297	106.311	17	24	40	24	207.2	5.91	133.48
21538359	0	unnamed protein product, partial	0.00832501	0.0284779	1.16803	0.224081	145.346	63	14	49	14	35.2	7.55	186.26
1418510423	TF	serotransferrin-like	0.000666001	0.00563401	1.19872	0.2615	819.941	76	58	528	4	78	7.53	1809.32
130314	PLG	RecName: Full=Plasminogen; Contains: RecName: Full=Plasmin heavy chain A; Contains: RecName: Full=Plasmin light chain B	0.0175824	0.0484872	1.24138	0.311944	126.793	73	15	48	15	36.7	8.1	185.32
359321961	F2	prothrombin	0.0027972	0.0147147	1.24168	0.31229	118.26	42	19	43	19	70.3	6	138.15
57091057	AOC3	membrane primary amine oxidase isoform X1	0.0041958	0.0180831	1.26933	0.344067	17.52	6	4	8	4	84.2	6.37	27.02
73975389	AFM	afamin	0.011988	0.0349046	1.29135	0.368879	113.349	43	24	49	24	69.1	5.35	165.85
1239925760	C5	complement C5	0.0047952	0.0180831	1.31048	0.390094	62.701	13	18	28	18	183.6	6.37	67.9
1418328547	ALB	LOW QUALITY PROTEIN: serum albumin-like	0.0047952	0.0180831	1.31979	0.400309	1340.79	94	79	2586	3	68.6	5.69	7624.12
1418515495	AHSG	alpha-2-HS-glycoprotein	0.0047952	0.0180831	1.34346	0.425954	129.797	33	9	67	9	39.2	5.31	260.43
1418241889	APOA1	apolipoprotein A-I	0.011988	0.0349046	1.3894	0.474466	344.37	82	28	291	28	30.2	5.39	1031.79
73975797	PON1	serum paraoxonase/arylesterase 1	0.0015984	0.0098098	1.59839	0.676617	43.225	28	8	17	8	40	5.34	57.8
1418304654	APOC1	apolipoprotein C-I	0.011988	0.0349046	2.01986	1.01425	10.963	22	3	7	3	9.7	9.41	22.63
