# Supplementary material for: Multi-Omics Approach to Elucidate Cerebrospinal Fluid Changes in Dogs with Intervertebral Disc Herniation
Source: Int J Mol Sci. 2021 Oct 28;22(21):11678. doi: 10.3390/ijms222111678 (PMC8583948; doi:10.3390/ijms222111678)
Supplement: Supplementary file 1 [file ijms-22-11678-s001.zip › Supplementary file s3_GO and pathways.xlsx]

## Sheet: GO analysis
Sublist	Category	Term	RT	Genes	Count	P-Value	Benjamini
	GOTERM_MF_DIRECT	serine-type endopeptidase inhibitor activity	RT		7	9.2E-7	7.8E-5
	GOTERM_MF_DIRECT	phosphatidylcholine-sterol O-acyltransferase activator activity	RT		3	2.3E-4	6.9E-3
	GOTERM_MF_DIRECT	calcium ion binding	RT		11	2.5E-4	6.9E-3
	GOTERM_MF_DIRECT	serine-type endopeptidase activity	RT		6	4.1E-4	6.9E-3
	GOTERM_MF_DIRECT	cholesterol binding	RT		4	4.1E-4	6.9E-3
	GOTERM_MF_DIRECT	collagen binding	RT		3	4.9E-4	6.9E-3
	GOTERM_MF_DIRECT	fatty acid binding	RT		3	6.5E-4	7.9E-3
	GOTERM_MF_DIRECT	heparin binding	RT		5	8.2E-4	8.7E-3
	GOTERM_MF_DIRECT	cholesterol transporter activity	RT		3	1.8E-3	1.5E-2
	GOTERM_MF_DIRECT	endopeptidase inhibitor activity	RT		3	1.8E-3	1.5E-2
	GOTERM_MF_DIRECT	phosphatidylcholine binding	RT		3	2.1E-3	1.6E-2
	GOTERM_MF_DIRECT	extracellular matrix binding	RT		3	5.6E-3	4.0E-2
	GOTERM_MF_DIRECT	extracellular matrix structural constituent	RT		3	1.4E-2	9.2E-2
	GOTERM_MF_DIRECT	copper ion binding	RT		3	1.9E-2	1.1E-1
	GOTERM_MF_DIRECT	phospholipid binding	RT		3	2.2E-2	1.3E-1
	GOTERM_MF_DIRECT	insulin-like growth factor II binding	RT		2	2.9E-2	1.5E-1
	GOTERM_MF_DIRECT	insulin-like growth factor I binding	RT		2	2.9E-2	1.5E-1
	GOTERM_MF_DIRECT	antioxidant activity	RT		2	3.9E-2	1.8E-1
	GOTERM_MF_DIRECT	enzyme inhibitor activity	RT		2	5.3E-2	2.4E-1
	GOTERM_MF_DIRECT	enzyme activator activity	RT		2	8.9E-2	3.8E-1
Sublist	Category	Term	RT	Genes	Count	P-Value	Benjamini
	GOTERM_BP_DIRECT	positive regulation of cholesterol esterification	RT		4	3.8E-6	9.5E-4
	GOTERM_BP_DIRECT	cholesterol efflux	RT		5	5.0E-6	9.5E-4
	GOTERM_BP_DIRECT	phospholipid efflux	RT		4	3.0E-5	3.8E-3
	GOTERM_BP_DIRECT	neuron projection regeneration	RT		3	3.5E-4	3.3E-2
	GOTERM_BP_DIRECT	very-low-density lipoprotein particle remodeling	RT		3	4.8E-4	3.7E-2
	GOTERM_BP_DIRECT	high-density lipoprotein particle assembly	RT		3	6.4E-4	4.0E-2
	GOTERM_BP_DIRECT	phosphatidylcholine metabolic process	RT		3	8.2E-4	4.4E-2
	GOTERM_BP_DIRECT	cholesterol homeostasis	RT		4	1.3E-3	5.1E-2
	GOTERM_BP_DIRECT	lipoprotein metabolic process	RT		3	1.5E-3	5.1E-2
	GOTERM_BP_DIRECT	reverse cholesterol transport	RT		3	1.5E-3	5.1E-2
	GOTERM_BP_DIRECT	high-density lipoprotein particle remodeling	RT		3	1.5E-3	5.1E-2
	GOTERM_BP_DIRECT	positive regulation of cholesterol efflux	RT		3	1.8E-3	5.6E-2
	GOTERM_BP_DIRECT	triglyceride catabolic process	RT		3	2.7E-3	7.8E-2
	GOTERM_BP_DIRECT	cholesterol biosynthetic process	RT		3	3.0E-3	8.2E-2
	GOTERM_BP_DIRECT	retina homeostasis	RT		3	4.6E-3	1.2E-1
	GOTERM_BP_DIRECT	collagen fibril organization	RT		3	8.7E-3	2.1E-1
	GOTERM_BP_DIRECT	cholesterol metabolic process	RT		3	9.9E-3	2.2E-1
	GOTERM_BP_DIRECT	very-low-density lipoprotein particle clearance	RT		2	1.5E-2	2.9E-1
	GOTERM_BP_DIRECT	vitamin transport	RT		2	1.5E-2	2.9E-1
	GOTERM_BP_DIRECT	cellular response to amino acid stimulus	RT		3	1.6E-2	3.1E-1
	GOTERM_BP_DIRECT	regulation of Cdc42 protein signal transduction	RT		2	1.9E-2	3.2E-1
	GOTERM_BP_DIRECT	chylomicron remnant clearance	RT		2	1.9E-2	3.2E-1
	GOTERM_BP_DIRECT	negative regulation of cholesterol biosynthetic process	RT		2	1.9E-2	3.2E-1
	GOTERM_BP_DIRECT	skeletal system development	RT		3	2.3E-2	3.4E-1
	GOTERM_BP_DIRECT	intramembranous ossification	RT		2	2.4E-2	3.4E-1
	GOTERM_BP_DIRECT	lipoprotein biosynthetic process	RT		2	2.4E-2	3.4E-1
	GOTERM_BP_DIRECT	regulation of intestinal cholesterol absorption	RT		2	2.4E-2	3.4E-1
	GOTERM_BP_DIRECT	positive regulation of triglyceride catabolic process	RT		2	2.9E-2	3.8E-1
	GOTERM_BP_DIRECT	cell adhesion	RT		4	3.1E-2	3.8E-1
	GOTERM_BP_DIRECT	skin morphogenesis	RT		2	3.4E-2	3.8E-1
	GOTERM_BP_DIRECT	bone trabecula formation	RT		2	3.4E-2	3.8E-1
	GOTERM_BP_DIRECT	complement activation	RT		2	3.4E-2	3.8E-1
	GOTERM_BP_DIRECT	positive regulation of fatty acid biosynthetic process	RT		2	3.4E-2	3.8E-1
	GOTERM_BP_DIRECT	positive regulation of lipoprotein lipase activity	RT		2	3.8E-2	3.8E-1
	GOTERM_BP_DIRECT	regulation of insulin-like growth factor receptor signaling pathway	RT		2	3.8E-2	3.8E-1
	GOTERM_BP_DIRECT	protein heterotrimerization	RT		2	3.8E-2	3.8E-1
	GOTERM_BP_DIRECT	peptide hormone processing	RT		2	3.8E-2	3.8E-1
	GOTERM_BP_DIRECT	fibrinolysis	RT		2	3.8E-2	3.8E-1
	GOTERM_BP_DIRECT	transport	RT		3	4.0E-2	3.9E-1
	GOTERM_BP_DIRECT	removal of superoxide radicals	RT		2	4.3E-2	4.1E-1
	GOTERM_BP_DIRECT	response to dietary excess	RT		2	4.8E-2	4.4E-1
	GOTERM_BP_DIRECT	anatomical structure development	RT		2	5.7E-2	5.1E-1
	GOTERM_BP_DIRECT	acute-phase response	RT		2	6.2E-2	5.4E-1
	GOTERM_BP_DIRECT	adrenal gland development	RT		2	6.6E-2	5.5E-1
	GOTERM_BP_DIRECT	muscle cell cellular homeostasis	RT		2	6.6E-2	5.5E-1
	GOTERM_BP_DIRECT	negative regulation of neuron apoptotic process	RT		3	6.7E-2	5.5E-1
	GOTERM_BP_DIRECT	positive regulation of activated T cell proliferation	RT		2	7.1E-2	5.7E-1
	GOTERM_BP_DIRECT	triglyceride homeostasis	RT		2	8.0E-2	6.3E-1
	GOTERM_BP_DIRECT	triglyceride metabolic process	RT		2	8.4E-2	6.5E-1
	GOTERM_BP_DIRECT	positive regulation of phagocytosis	RT		2	8.9E-2	6.6E-1
	GOTERM_BP_DIRECT	learning or memory	RT		2	8.9E-2	6.6E-1
	GOTERM_BP_DIRECT	negative regulation of endothelial cell proliferation	RT		2	9.8E-2	7.1E-1

## Sheet: REACTOME pathway
term name	description	# genes	# background genes	FDR value	genes
HSA-381426	Regulation of Insulin-like Growth Factor (IGF) transport and uptake by Insulin-like Growth Factor Binding Proteins (IGFBPs)	19	123	5.86e-23	SERPIND1|MMP2|SCG3|IGFBP2|APOA1|APOE|FSTL1|ALB|IGFBP6|SCG2|F2|PLG|CHGB|SPP1|TF|NUCB1|IGF2|AHSG|SPARCL1
HSA-8957275	Post-translational protein phosphorylation	13	106	2.79e-14	SERPIND1|SCG3|APOA1|APOE|FSTL1|ALB|SCG2|CHGB|SPP1|TF|NUCB1|AHSG|SPARCL1
HSA-76002	Platelet activation, signaling and aggregation	16	256	1.04e-13	SCG3|COL1A1|SPARC|APOA1|SOD1|SERPING1|ALB|CLEC3B|COL1A2|F2|PLG|FAM3C|PSAP|TF|IGF2|AHSG
HSA-114608	Platelet degranulation	13	125	1.04e-13	SCG3|SPARC|APOA1|SOD1|SERPING1|ALB|CLEC3B|PLG|FAM3C|PSAP|TF|IGF2|AHSG
HSA-109582	Hemostasis	19	601	1.14e-11	SERPIND1|SCG3|COL1A1|SPARC|APOA1|KLKB1|SOD1|SERPING1|ALB|CLEC3B|COL1A2|F2|PLG|SERPINA5|FAM3C|PSAP|TF|IGF2|AHSG
HSA-1474244	Extracellular matrix organization	12	298	2.69e-08	MMP2|PCOLCE|COL1A1|SPARC|TTR|KLKB1|LUM|COL1A2|PLG|BCAN|SPP1|NCAM1
HSA-392499	Metabolism of proteins	26	1948	3.46e-08	SERPIND1|MMP2|SCG3|IGFBP2|APOA1|TTR|APOE|FSTL1|ALB|IGFBP6|LMAN2|SCG2|F2|PLG|APOA4|AGT|GSN|CHGB|SPP1|TF|NUCB1|IGF2|AHSG|NTM|SPARCL1|LSAMP
HSA-2173782	Binding and Uptake of Ligands by Scavenger Receptors	6	40	3.17e-07	COL1A1|SPARC|APOA1|APOE|ALB|COL1A2
HSA-140837	Intrinsic Pathway of Fibrin Clot Formation	5	22	7.83e-07	SERPIND1|KLKB1|SERPING1|F2|SERPINA5
HSA-174824	Plasma lipoprotein assembly, remodeling, and clearance	6	67	4.38e-06	APOA1|APOE|ALB|APOA4|NPC2|APOC1
HSA-3000178	ECM proteoglycans	6	75	7.48e-06	COL1A1|SPARC|LUM|COL1A2|BCAN|NCAM1
HSA-1474228	Degradation of the extracellular matrix	7	139	1.3e-05	MMP2|COL1A1|KLKB1|COL1A2|PLG|BCAN|SPP1
HSA-8963898	Plasma lipoprotein assembly	4	18	1.42e-05	APOA1|APOE|APOA4|APOC1
HSA-3000480	Scavenging by Class A Receptors	4	18	1.42e-05	COL1A1|APOA1|APOE|COL1A2
HSA-597592	Post-translational protein modification	17	1366	6.26e-05	SERPIND1|SCG3|APOA1|APOE|FSTL1|ALB|LMAN2|SCG2|F2|CHGB|SPP1|TF|NUCB1|AHSG|NTM|SPARCL1|LSAMP
HSA-8963899	Plasma lipoprotein remodeling	4	30	7.28e-05	APOA1|APOE|ALB|APOA4
HSA-8964043	Plasma lipoprotein clearance	4	32	8.72e-05	APOA1|APOE|NPC2|APOC1
HSA-8964058	HDL remodeling	3	9	9.65e-05	APOA1|APOE|ALB
HSA-8963901	Chylomicron remodeling	3	10	0.00012	APOA1|APOE|APOA4
HSA-8963888	Chylomicron assembly	3	10	0.00012	APOA1|APOE|APOA4
HSA-168249	Innate Immune System	14	1012	0.00012	CHGA|C5|TTR|SERPING1|CANT1|F2|GM2A|GSN|PSAP|AHSG|MAN2B1|C1R|MGAM|NPC2
HSA-975634	Retinoid metabolism and transport	4	44	0.00022	APOA1|TTR|APOE|APOA4
HSA-977606	Regulation of Complement cascade	4	47	0.00027	C5|SERPING1|F2|C1R
HSA-168256	Immune System	19	1925	0.00027	CHGA|MMP2|C5|COL1A1|TTR|SOD1|SERPING1|COL1A2|CANT1|F2|GM2A|GSN|PSAP|AHSG|MAN2B1|C1R|MGAM|NPC2|NCAM1
HSA-6798695	Neutrophil degranulation	9	471	0.00037	TTR|CANT1|GM2A|GSN|PSAP|AHSG|MAN2B1|MGAM|NPC2
HSA-2243919	Crosslinking of collagen fibrils	3	18	0.00039	PCOLCE|COL1A1|COL1A2
HSA-196854	Metabolism of vitamins and cofactors	6	185	0.00042	APOA1|TTR|APOE|ENPP2|APOA4|BTD
HSA-140875	Common Pathway of Fibrin Clot Formation	3	22	0.00061	SERPIND1|F2|SERPINA5
HSA-977225	Amyloid fiber formation	4	78	0.0013	APOA1|TTR|APOA4|GSN
HSA-1430728	Metabolism	18	2032	0.0014	PON1|APOA1|TTR|APOE|ENPP2|OGN|LUM|ALB|AOC3|MED14|BCAN|GM2A|APOA4|AGT|PTGDS|PSAP|MAN2B1|BTD
HSA-216083	Integrin cell surface interactions	4	83	0.0016	COL1A1|LUM|COL1A2|SPP1
HSA-1592389	Activation of Matrix Metalloproteinases	3	33	0.0016	MMP2|KLKB1|PLG
HSA-76009	Platelet Aggregation (Plug Formation)	3	37	0.0022	COL1A1|COL1A2|F2
HSA-3656243	Defective ST3GAL3 causes MCT12 and EIEE15	2	7	0.0024	OGN|LUM
HSA-418594	G alpha (i) signalling events	7	387	0.0025	C5|APOA1|TTR|APOE|APOA4|AGT|PSAP
HSA-3560782	Diseases associated with glycosaminoglycan metabolism	3	40	0.0025	OGN|LUM|BCAN
HSA-3656244	Defective B4GALT1 causes B4GALT1-CDG (CDG-2d)	2	8	0.0027	OGN|LUM
HSA-3656225	Defective CHST6 causes MCDC1	2	8	0.0027	OGN|LUM
HSA-430116	GP1b-IX-V activation signalling	2	11	0.0045	COL1A1|COL1A2
HSA-3000171	Non-integrin membrane-ECM interactions	3	58	0.0059	COL1A1|TTR|COL1A2
HSA-2168880	Scavenging of heme from plasma	2	13	0.0059	APOA1|ALB
HSA-2022857	Keratan sulfate degradation	2	13	0.0059	OGN|LUM
HSA-75892	Platelet Adhesion to exposed collagen	2	15	0.007	COL1A1|COL1A2
HSA-2214320	Anchoring fibril formation	2	15	0.007	COL1A1|COL1A2
HSA-1442490	Collagen degradation	3	64	0.0072	MMP2|COL1A1|COL1A2
HSA-1650814	Collagen biosynthesis and modifying enzymes	3	67	0.008	PCOLCE|COL1A1|COL1A2
HSA-5653656	Vesicle-mediated transport	8	649	0.0089	COL1A1|SPARC|APOA1|APOE|ALB|COL1A2|LMAN2|TF
HSA-556833	Metabolism of lipids	8	721	0.0165	PON1|APOA1|ALB|MED14|GM2A|AGT|PTGDS|PSAP
HSA-375276	Peptide ligand-binding receptors	4	183	0.0165	C5|F2|AGT|PSAP
HSA-3000170	Syndecan interactions	2	26	0.0165	COL1A1|COL1A2
HSA-2022854	Keratan sulfate biosynthesis	2	27	0.0171	OGN|LUM
HSA-8874081	MET activates PTK2 signaling	2	29	0.0191	COL1A1|COL1A2
HSA-114604	GPVI-mediated activation cascade	2	34	0.0248	COL1A1|COL1A2
HSA-1989781	PPARA activates gene expression	3	114	0.0282	APOA1|MED14|AGT
HSA-1630316	Glycosaminoglycan metabolism	3	122	0.0322	OGN|LUM|BCAN
HSA-8948216	Collagen chain trimerization	2	44	0.0368	COL1A1|COL1A2
HSA-1660662	Glycosphingolipid metabolism	2	44	0.0368	GM2A|PSAP
HSA-382551	Transport of small molecules	7	706	0.0402	APOA1|APOE|ALB|APOA4|TF|NPC2|APOC1
HSA-202733	Cell surface interactions at the vascular wall	3	135	0.0402	COL1A1|COL1A2|F2
HSA-71387	Metabolism of carbohydrates	4	266	0.046	OGN|LUM|BCAN|MAN2B1
