# Supplementary material for: Multi-Omics Approach to Elucidate Cerebrospinal Fluid Changes in Dogs with Intervertebral Disc Herniation
Source: Int J Mol Sci. 2021 Oct 28;22(21):11678. doi: 10.3390/ijms222111678 (PMC8583948; doi:10.3390/ijms222111678)
Supplement: Supplementary file 1 [file ijms-22-11678-s001.zip › Supplementary file s4_metabolomics.xlsx]

## Sheet: Peaks
PiMP
ry	Mass	RT	L1.mzXML	L2.mzXML	L4.mzXML	L5.mzXML	L6.mzXML	L7.mzXML	L8.mzXML	L9.mzXML	L10.mzXML	L11.mzXML	L12.mzXML	L13.mzXML	L15.mzXML	Polarity	PiMP Annotation	InChI Key	KEGG ID	Identification
1	114.066	528.36	80332704	97318288	121156208	89210368	64445588	78110872	76139352	72576856	77859704	88037856	89989416	107139792	68376224	positive	Creatinine;Creatinine;Creatinine;3-(N-Nitrosomethylamino)propionitrile	DDRJAANPRJIHGJ-UHFFFAOYSA-N,DDRJAANPRJIHGJ-UHFFFAOYSA-N,DDRJAANPRJIHGJ-UHFFFAOYSA-N,HZDLDFBKYBGNHG-UHFFFAOYSA-N	HMDB00562,C00791,Stds1_2_24JAN20_20200220_152633_7,C19280	identified+fragment
2	227.125	528.36	1.5173e+06	2.27522e+06	3.41107e+06	1.97625e+06	1.06921e+06	1.54378e+06	1.3955e+06	1374910	1.48944e+06	1999885	1.88645e+06	2.68876e+06	1.10688e+06	positive	3,7-Dimethyl-3-octene-1,2,6,7-tetrol;(1S,2S,4R,8R)-p-Menthane-1,2,8,9-tetrol;(1alpha,2alpha,4betaH,6alpha,8R)-p-Menthane-2,6,8,9-tetrol;(2xi,3xi,6E)-3,7-Dimethyl-6-octene-1,2,3,8-tetrol;(2xi,6xi)-7-Methyl-3-methylene-1,2,6,7-octanetetrol	QJGNMNVVLILWRD-QPJJXVBHSA-N,QEFNQQRVZDFDIJ-UHFFFAOYSA-N,NKYSPMJOKCOMFJ-UHFFFAOYSA-N,WLZNCAXWAFHRLP-XBXARRHUSA-N,GGDOZDCNLKHEMH-UHFFFAOYSA-N	HMDB35133,HMDB39974,HMDB39053,HMDB33642,HMDB33217	annotated
3	325.154	529.92	663870	858310	821487	661644	519209	581249	620350	605054	623470	628882	627812	731319	574375	positive	Anaxagoreine;Dolasetron;N-(p-Hydroxyphenyl)ethyl p-hydroxycinnamide;N-[2-Hydroxy-2-(4-hydroxyphenyl)ethyl]cinnamide;N-Phenylacetylphenylalanine;Morphinone;Morphinone;2-[Methyl(3-phenylpropanoyl)amino]benzoic acid;Dolasetron;Oxyphenbutazone;Acrophylline;trans,trans-Farnesyl phosphate	QDXOCDFPAQQYKD-UHFFFAOYSA-N,UKTAZPQNNNJVKR-DBBXXEFVSA-N,RXGUTQNKCXHALN-BJMVGYQFSA-N,CWMOJJSULWWJSO-WDZFZDKYSA-N,LIIPHJDKZNTNII-HNNXBMFYSA-N,PFBSOANQDDTNGJ-YNHQPCIGSA-N,PFBSOANQDDTNGJ-YNHQPCIGSA-N,APLMLPAZZRMWPT-UHFFFAOYSA-N,UKTAZPQNNNJVKR-MMUVGSQPSA-N,HFHZKZSRXITVMK-UHFFFAOYSA-N,GARIOWCJZYSSOE-UHFFFAOYSA-N,ALEWCKXBHSDCCT-YFVJMOTDSA-N	HMDB34669,HMDB14895,HMDB39521,HMDB30191,HMDB02372,HMDB03563,C01735,HMDB32845,C07866,C19494,C10634,C20121	annotated
4	249.107	528.36	204063	278227	460988	299016	124234	222215	198601	212332	197303	295253	275944	360813	164734	positive				annotated
5	347.136	528.54	173936	189988	219860	214175	132532	152315	157479	151195	164505	185698	193700	177484	151699	positive	Anaxagoreine;Dolasetron;N-(p-Hydroxyphenyl)ethyl p-hydroxycinnamide;N-[2-Hydroxy-2-(4-hydroxyphenyl)ethyl]cinnamide;Entacapone;Entacapone;N-Phenylacetylphenylalanine;Morphinone;Morphinone;2-[Methyl(3-phenylpropanoyl)amino]benzoic acid;Dolasetron;Oxyphenbutazone;Acrophylline	QDXOCDFPAQQYKD-UHFFFAOYSA-N,UKTAZPQNNNJVKR-DBBXXEFVSA-N,RXGUTQNKCXHALN-BJMVGYQFSA-N,CWMOJJSULWWJSO-WDZFZDKYSA-N,JRURYQJSLYLRLN-BJMVGYQFSA-N,JRURYQJSLYLRLN-BJMVGYQFSA-N,LIIPHJDKZNTNII-HNNXBMFYSA-N,PFBSOANQDDTNGJ-YNHQPCIGSA-N,PFBSOANQDDTNGJ-YNHQPCIGSA-N,APLMLPAZZRMWPT-UHFFFAOYSA-N,UKTAZPQNNNJVKR-MMUVGSQPSA-N,HFHZKZSRXITVMK-UHFFFAOYSA-N,GARIOWCJZYSSOE-UHFFFAOYSA-N	HMDB34669,HMDB14895,HMDB39521,HMDB30191,HMDB12226,C07943,HMDB02372,HMDB03563,C01735,HMDB32845,C07866,C19494,C10634	annotated
6	116.067	528.92	39970.9	59967.6	63805.8	40713.8	40406.1	41213.4	44682.5	41765.8	40835.3	45935.9	45114.7	51825.3	37141	positive				annotated
7	132.077	699.9	85414480	112426000	116120928	76918448	48852128	44069216	49042580	48422244	51717140	52005188	57068652	78100752	72035544	positive	Creatine;Creatine;Beta-Guanidinopropionic acid;3-Guanidinopropanoate;alpha-Hydroxy-NDMA;N-(Hydroxymethyl)urea;Methylazoxymethanol	CVSVTCORWBXHQV-UHFFFAOYSA-N,CVSVTCORWBXHQV-UHFFFAOYSA-N,KMXXSJLYVJEBHI-UHFFFAOYSA-N,KMXXSJLYVJEBHI-UHFFFAOYSA-N,CDKXZKUBCGJTDG-UHFFFAOYSA-N,VGGLHLAESQEWCR-UHFFFAOYSA-N,BJNBRIBHKLJMAG-ARJAWSKDSA-N	HMDB00064,C00300,HMDB13222,C03065,C20301,C06384,C02390	annotated+fragment
8	432.693	701.42	267160	272655	296935	242218	206241	206762	241366	256631	252451	226723	228730	258064	230477	positive				annotated
9	147.076	705.77	45344976	35607504	46982240	55866592	35329548	69873008	63634200	61851992	68988440	71324064	77750528	38481896	35522912	positive	L-Glutamine;L-Glutamine;L-Glutamine;L-Serine;L-Serine;Alanyl-Glycine;Alanylglycine;Ureidoisobutyric acid;3-Ureidoisobutyrate;Protein serine;DL-Serine;2-Amino-3-hydroxypropanoic acid;D-Glutamine;D-Glutamine;D-Serine;D-Serine;Glutamine;Isoglutamine	ZDXPYRJPNDTMRX-VKHMYHEASA-N,ZDXPYRJPNDTMRX-VKHMYHEASA-N,ZDXPYRJPNDTMRX-VKHMYHEASA-N,MTCFGRXMJLQNBG-REOHCLBHSA-N,MTCFGRXMJLQNBG-REOHCLBHSA-N,CXISPYVYMQWFLE-UHFFFAOYSA-N,CXISPYVYMQWFLE-UHFFFAOYSA-N,PHENTZNALBMCQD-UHFFFAOYSA-N,PHENTZNALBMCQD-UHFFFAOYSA-N,MTCFGRXMJLQNBG-UHFFFAOYSA-N,MTCFGRXMJLQNBG-UHFFFAOYSA-N,MTCFGRXMJLQNBG-UHFFFAOYSA-N,ZDXPYRJPNDTMRX-GSVOUGTGSA-N,ZDXPYRJPNDTMRX-GSVOUGTGSA-N,MTCFGRX…	HMDB00641,C00064,Stds1_2_24JAN20_20200220_152633_26,HMDB00187,C00065,HMDB28687,HMDB06899,HMDB02031,C05100,HMDB62263,C00716,LMFA01100045,HMDB03423,C00819,HMDB03406,C00740,C00303,C16673	identified+fragment
10	171.076	705.87	1.59845e+06	1.23341e+06	1.65411e+06	2.03699e+06	1.18601e+06	2417061	2329470	2.36619e+06	2488849	2.46991e+06	2.4785e+06	1.37177e+06	1242001	positive	Pyrrolidonecarboxylic acid;5-Oxoprolinate;Pyroglutamic acid;Pidolic acid;N-Acryloylglycine;Pyrroline hydroxycarboxylic acid;dimethadione;1-Pyrroline-4-hydroxy-2-carboxylate;1-Pyrroline-4-hydroxy-2-carboxylate;(3R,5S)-1-pyrroline-3-hydroxy-5-carboxylic Acid;L-1-Pyrroline-3-hydroxy-5-carboxylate;N-Nitrosoguvacoline;4-Oxoproline;5-Oxo-D-proline	ODHCTXKNWHHXJC-UHFFFAOYSA-N,ODHCTXKNWHHXJC-UHFFFAOYSA-N,ODHCTXKNWHHXJC-VKHMYHEASA-N,ODHCTXKNWHHXJC-VKHMYHEASA-N,LZCXCXDOGAEFQX-UHFFFAOYSA-N,WFOFKRKDDKGRIK-UHFFFAOYSA-N,JYJFNDQBESEHJQ-UHFFFAOYSA-N,AOMLMYXPXUTBQH-UHFFFAOYSA-N,AOMLMYXPXUTBQH-UHFFFAOYSA-N,WFOFKRKDDKGRIK-DMTCNVIQSA-N,WFOFKRKDDKGRIK-DMTCNVIQSA-N,NXEUEKXJAAVKCT-UHFFFAOYSA-N,HFXAFXVXPMUQCQ-BYPYZUCNSA-N,ODHCTXKNWHHXJC-GSVOUGTGSA-N	HMDB00805,HMDB60262,HMDB00267,C01879,HMDB01843,HMDB01369,HMDB61093,HMDB02234,C04282,HMDB62585,C04281,C19482,C01877,C02237	annotated
11	191.04	705.28	906955	885306	1.09545e+06	1.42228e+06	845293	2.17326e+06	1487171	1.43268e+06	1.79533e+06	2.10779e+06	1.88188e+06	862235	746752	positive				annotated
12	248.999	704.83	212707	184041	226362	256184	156512	419031	303844	278567	328206	386934	327023	164297	150880	positive				annotated
13	306.957	704.36	209489	186543	193341	309672	189590	381759	311538	288904	349886	374825	364998	183766	153443	positive				annotated
14	364.916	704.92	170881	141075	176695	237561	175068	339698	246351	245934	293520	299345	289819	166964	126553	positive				annotated
15	366.913	704.91	156786	154688	188912	212067	125451	319498	243864	216023	267077	310790	279586	192245	165455	positive				annotated
16	151.048	705.67	153057	134576	166989	193695	84091.3	283495	219006	225204	250636	297406	291977	106106	108253	positive	Dihydrothymine;5,6-Dihydrothymine;Squamolone;3-Isoxazolidinone;L-Cyclo(alanylglycyl);pyroglutamine;2-Aminoacrylic acid;Dehydroalanine;2-Oxazolidinone;Aminoacrylate;gamma-Amino-gamma-cyanobutanoate;4-amino-4-cyano-butanoic acid;alpha-Amino-gamma-cyanobutanoate;2-amino-4-cyano-butanoic acid	NBAKTGXDIBVZOO-UHFFFAOYSA-N,NBAKTGXDIBVZOO-UHFFFAOYSA-N,XYVMBSCIEDOIJQ-UHFFFAOYSA-N,QXDOFVVNXBGLKK-UHFFFAOYSA-N,ICCHEGCKVBMSTF-UHFFFAOYSA-N,NPWMTBZSRRLQNJ-UHFFFAOYSA-N,UQBOJOOOTLPNST-UHFFFAOYSA-N,UQBOJOOOTLPNST-UHFFFAOYSA-N,IZXIZTKNFFYFOF-UHFFFAOYSA-N,YTLYLLTVENPWFT-UPHRSURJSA-N,DXWQLTOXWVWMOH-UHFFFAOYSA-N,DXWQLTOXWVWMOH-UHFFFAOYSA-N,VZSTVUJXUYNIOQ-UHFFFAOYSA-N,VZSTVUJXUYNIOQ-UHFFFAOYSA-N	HMDB00079,C00906,HMDB29874,HMDB39426,HMDB31547,HMDB62558,HMDB03609,C02218,C06695,C20253,C05715,LMFA01100037,C05717,LMFA01100038	annotated
17	308.954	704.73	120381	136540	122389	178074	118247	247724	191927	199847	278866	211655	250086	157459	104829	positive				annotated
18	480.833	704.75	102164	47809	90667.1	96037.4	58507.7	177443	128728	120261	140387	147456	136707	74611.3	57979	positive				annotated
19	422.874	704.37	87132.2	85856.1	108924	110252	74136.5	176192	159508	141228	166138	166016	151840	99087.5	85769.9	positive				annotated
20	540.789	704.09	103173	77457.8	89630.9	111846	83023	158548	113495	135707	171963	140335	115359	88193	63153.3	positive				annotated
21	598.747	704.3	63227.3	NA	66483.5	68936.9	50737.7	129328	100317	78279.8	93621.8	98738.4	101811	63789	73504.6	positive				annotated
22	426.868	704.91	55095.1	64502.2	88157.4	84945.3	56426.6	121049	96270.9	79333.4	115715	128258	117262	58803.7	53989.8	positive				annotated
23	118.086	577.89	22077080	57845008	14210004	14012421	12208015	10896142	10038083	7282100	7587703	10512166	10519557	24954204	15473947	positive	L-Valine;L-Valine;Betaine;Betaine;Betaine;Propylene glycol;Propane-1,2-diol;Vaporole;Amyl nitrite;Amyl Nitrite;N-Methyl-a-aminoisobutyric acid;(S)-Propane-1,2-diol;(S)-Propane-1,2-diol;Norvaline;D-Norvaline;5-Aminopentanoic acid;5-Aminopentanoate;5-amino-pentanoic acid;D-Valine;(R)-Propane-1,2-diol;L-Norvaline;2S-amino-pentanoic acid;4-Methylaminobutyrate;2-Amino-2-methylbutanoate;Propane-1,3-dio…	KZSNJWFQEVHDMF-BYPYZUCNSA-N,KZSNJWFQEVHDMF-BYPYZUCNSA-N,KWIUHFFTVRNATP-UHFFFAOYSA-N,KWIUHFFTVRNATP-UHFFFAOYSA-N,KWIUHFFTVRNATP-UHFFFAOYSA-N,DNIAPMSPPWPWGF-UHFFFAOYSA-N,DNIAPMSPPWPWGF-UHFFFAOYSA-N,OWFXIOWLTKNBAP-UHFFFAOYSA-N,OWFXIOWLTKNBAP-UHFFFAOYSA-N,CSDTZUBPSYWZDX-UHFFFAOYSA-N,DLAMVQGYEVKIRE-UHFFFAOYSA-N,DNIAPMSPPWPWGF-VKHMYHEASA-N,DNIAPMSPPWPWGF-VKHMYHEASA-N,SNDPXSYFESPGGJ-SCSAIBSYSA-N,SNDPXSY…	HMDB00883,C00183,HMDB00043,C00719,Stds2_2_24JAN20_20200220_152709_16,HMDB01881,C00583,HMDB01382,C07457,HMDB15550,HMDB02141,HMDB06213,C02917,HMDB13716,C01799,HMDB03355,C00431,LMFA01100040,C06417,C02912,C01826,LMFA01100041,C15987,C03571,C02457,C16436,LMFA01100046,LMFA01100022,LMFA01100023,LMFA01100021	identified+fragment
24	104.107	1012.69	11543766	44496940	5794246	5002656	4.87359e+06	2.68774e+06	2.71973e+06	2.39973e+06	2.61873e+06	3.19778e+06	3.00475e+06	11618924	8609450	positive	Neurine;Choline	NIPLIJLVGZCKMP-UHFFFAOYSA-M,OEYIOHPDSNJKLS-UHFFFAOYSA-N	HMDB31259,Stds2_2_24JAN20_20200220_152709_40	identified
25	338.341	219.76	21177886	14476110	10885968	33435890	32723284	11728205	14942578	33218048	17784268	4.38019e+06	10058066	22013754	17312606	positive	(Z)-11-Eicosen-1-ol;11E-Eicosen-1-ol;Phytol;Phytol;Phytol;Thromboxane;15Z-Eicosen-1-ol;Eicosanal;11Z-eicosen-1-ol;6,14-Dimethyloctadecan-2-one;Phytanal	QYOZAXQSDUAPDS-MDZDMXLPSA-N,QYOZAXQSDUAPDS-MDZDMXLPSA-N,BOTWFXYSPFMFNR-PYDDKJGSSA-N,BOTWFXYSPFMFNR-PYDDKJGSSA-N,BOTWFXYSPFMFNR-PYDDKJGSSA-N,RZWIIPASKMUIAC-VQTJNVASSA-N,YFYDQSFDJVMUOJ-WAYWQWQTSA-N,FWBUWJHWAKTPHI-UHFFFAOYSA-N,QYOZAXQSDUAPDS-KTKRTIGZSA-N,HKRYKDQSFPAHCR-UHFFFAOYSA-N,LISGFRBQPTUNBA-LEAGNCFPSA-N	HMDB34933,LMFA05000219,HMDB02019,C01389,LMPR0104010002,HMDB03208,LMFA05000220,LMFA06000250,LMFA05000051,LMFA12000201,LMPR0104010027	annotated
26	146.092	713.96	5.15864e+06	13724313	5942592	522483	32321304	74028.7	59989.3	81917.9	99256.8	145627	66050.8	30409508	1.08432e+06	positive	2,3-Diaminopropionic acid;3-Amino-L-alanine;2,3-diamino-propionic acid;4-Guanidinobutanoic acid;4-Guanidinobutanoate;2,3-Diaminopropanoate	PECYZEOJVXMISF-REOHCLBHSA-N,PECYZEOJVXMISF-REOHCLBHSA-N,PECYZEOJVXMISF-REOHCLBHSA-N,TUHVEAJXIMEOSA-UHFFFAOYSA-N,TUHVEAJXIMEOSA-UHFFFAOYSA-N,PECYZEOJVXMISF-UHFFFAOYSA-N	HMDB02006,C03401,LMFA01100051,HMDB03464,C01035,C06393	annotated+fragment
27	128.953	740.71	19430144	22889544	22964172	22437600	23313218	20470194	21934284	23341324	20228534	19295606	23373898	25656902	23052510	positive				annotated
28	234.918	743.58	2752761	3.22585e+06	3.14264e+06	3125228	3.17539e+06	2914284	3.07574e+06	3.14976e+06	2928049	2.92383e+06	3.1219e+06	3.52584e+06	3154617	positive				annotated
29	274.91	767.41	2.29965e+06	2.343e+06	2296132	2464087	2.3653e+06	2.42405e+06	2569585	2478807	2.3867e+06	2.40208e+06	2389055	2.45863e+06	2482709	positive				annotated
30	274.91	742.14	2129647	2.343e+06	2296132	2379530	2.3653e+06	2316889	2.26376e+06	2.30684e+06	2.17184e+06	2304259	2.35446e+06	2.45863e+06	2.2743e+06	positive				annotated
31	168.946	741.02	1.79472e+06	2.07777e+06	2056760	2.04454e+06	2.05404e+06	1827318	2.01284e+06	2.04339e+06	1.81534e+06	1.78435e+06	2.11098e+06	2.29021e+06	2.05677e+06	positive				annotated
32	340.882	749.34	1.1125e+06	1084205	1085588	1.08218e+06	1.10123e+06	1.13404e+06	1.09329e+06	1.10846e+06	1.11994e+06	1.14551e+06	1.13356e+06	1.12145e+06	1.08785e+06	positive				annotated
33	318.9	745.32	589645	657572	611406	641529	619032	676201	603937	631282	622679	600349	618526	666819	589540	positive				annotated
34	446.846	747.38	530717	549546	538918	546840	561529	547395	535064	537128	525161	544913	528273	516952	536651	positive				annotated
35	402.882	770.67	400194	400412	425170	440271	429140	412563	415425	494195	419233	409468	402204	389802	414201	positive				annotated
36	296.918	742.77	371298	429345	385576	430174	414604	392103	411052	386250	390710	392176	415794	432753	410390	positive				annotated
37	486.838	762.88	361648	358962	366234	388777	357473	372062	379367	369628	401136	371535	350074	346244	360736	positive				annotated
38	486.838	750.74	361648	358962	339449	388777	357473	372062	355412	334001	356080	360565	336457	346244	349856	positive				annotated
39	424.864	767.89	334391	321001	343469	369669	312498	356411	373957	363131	323673	358109	323406	327563	353404	positive				annotated
40	552.81	760.21	357925	343124	348621	371709	348525	347171	361411	346225	352534	365979	352352	337274	356793	positive				annotated
41	552.81	757.67	329175	343124	348621	371709	348525	347171	361411	340319	352534	365979	352352	337274	356793	positive				annotated
42	632.847	764.27	293633	275329	280909	318257	316357	304989	334531	360539	317084	294536	297260	272503	277687	positive				annotated
43	716.829	767.32	300276	284492	310334	351333	307360	299022	332126	344402	310178	338985	301421	278257	297323	positive				annotated
44	380.9	767.42	276060	297243	306445	319641	292106	280998	306965	314855	294260	321729	289961	292636	296254	positive				annotated
45	380.9	767.42	276060	297243	306445	319641	292106	280998	306965	314855	294260	321729	289961	292636	296254	positive				annotated
46	208.939	742.67	260831	281067	292433	310298	302312	286756	288253	277292	259295	261842	284247	317790	295308	positive				annotated
47	208.939	742.67	260831	281067	292433	310298	302312	286756	288253	277292	259295	261842	284247	317790	295308	positive				annotated
48	632.847	747.93	258084	275329	280909	288691	316357	304989	265137	261689	279507	294536	259611	264663	263454	positive				annotated
49	800.812	761.92	305775	253336	277114	302161	270054	268678	315180	268772	288856	292125	267829	265388	277594	positive				annotated
50	464.883	767.74	266449	275381	258157	287194	255100	267777	297540	288499	265489	271804	264038	254768	269302	positive				annotated
51	800.812	755.52	251924	253336	276389	271480	270054	268678	289025	267136	288856	292125	267829	265388	277594	positive				annotated
52	486.865	743.28	257307	262378	288777	270568	276252	265850	283490	282061	286691	283150	270933	271718	264960	positive				annotated
53	464.883	748.97	238951	275381	258157	285517	248304	256812	249590	256736	265035	258827	255479	254768	256636	positive				annotated
54	654.829	762.85	236168	224353	226987	281303	240183	240208	228472	235256	233587	237223	236015	207290	238729	positive				annotated
55	570.847	768.31	253416	222922	239899	275484	231206	242124	257966	263534	266652	248468	235729	224927	261171	positive				annotated
56	884.794	762.75	232703	214144	242561	261940	250021	244484	234002	256467	235672	240537	245023	221221	267652	positive				annotated
57	884.794	762.75	232703	214144	242561	261940	250021	244484	234002	256467	235672	240537	245023	221221	267652	positive				annotated
58	570.847	744.46	226045	222922	239899	242280	226011	242124	235302	224798	242343	222015	217616	221643	214624	positive				annotated
59	252.928	754.15	189698	217062	225467	237381	212613	190166	209005	203286	205195	197488	212515	237518	223789	positive				annotated
60	252.928	754.25	189698	217062	225467	237381	212613	190166	204835	203286	205195	197488	212515	237518	223789	positive				annotated
61	212.936	739.12	168680	182037	178517	186105	182534	176874	172027	194559	150259	166667	184166	210943	202749	positive				annotated
62	658.774	759.73	184849	174507	193687	203280	178743	189627	210088	179527	196806	193058	187653	188196	202619	positive				annotated
63	314.902	769.84	168702	169764	186638	198798	190418	183138	188289	168759	179900	182946	181229	179400	185572	positive				annotated
64	508.847	763.15	189911	158456	166993	194892	170986	162441	183007	171988	163426	172295	168605	160776	174268	positive				annotated
65	658.774	744.07	169958	166589	193687	193994	178743	189627	183092	178550	189327	193058	174723	183923	175087	positive				annotated
66	738.811	761.45	166070	166055	177618	187077	175843	159046	179579	187120	181120	165450	172292	170419	171305	positive				annotated
67	314.902	753.37	168493	169764	186638	171487	165087	183138	184872	168759	176637	167630	172702	178956	178400	positive				annotated
68	968.777	758.91	166367	164418	185513	164193	162352	168575	185891	165601	173153	166456	171987	148748	160195	positive				annotated
69	968.777	753.52	143454	154742	185513	164193	162352	168575	156627	150045	164574	166456	171987	148748	160195	positive				annotated
70	738.811	751.15	147625	162732	177618	179167	175843	159046	179579	167246	177954	159300	161081	158501	165569	positive				annotated
71	592.828	764.93	165182	150178	163076	175609	168065	157012	169418	172456	159819	157014	156871	161511	167472	positive				annotated
72	592.828	764.93	165182	150178	163076	175609	168065	157012	169418	172456	159819	157014	156871	161511	167472	positive				annotated
73	822.793	756.22	142008	152434	167323	157136	150860	153994	175122	172391	161904	159480	160649	156843	174063	positive				annotated
74	758.821	765.38	142386	113898	141685	148968	144508	147622	174559	141229	136638	136060	154222	125736	123486	positive				annotated
75	676.811	764.19	164318	144134	173821	164074	147109	159192	160973	160375	170219	157806	160860	144982	170940	positive				annotated
76	694.847	767.21	150876	162203	163875	163736	155487	167204	169024	167056	165059	170657	143950	146011	166789	positive				annotated
77	694.847	747.57	137993	162203	163875	159859	152027	159903	144977	145921	159542	170657	143121	146011	146556	positive				annotated
78	203.223	740.41	118507	113343	170656	135122	170461	154366	142492	143537	152556	138120	159959	142710	130155	positive	Spermine;Spermine;Thermospermine	PFNFFQXMRSDOHW-UHFFFAOYSA-N,PFNFFQXMRSDOHW-UHFFFAOYSA-N,DODDBCGMRAFLEB-UHFFFAOYSA-N	HMDB01256,C00750,C19669	annotated
79	895.785	762.1	100847	120507	125797	169062	125765	117477	115582	121899	123122	137431	124760	114999	115903	positive				annotated
80	842.803	758.13	124383	139787	139702	150719	137279	140569	159288	144336	153284	151523	168702	133539	142443	positive				annotated
81	906.776	754.32	155006	135452	151341	146698	142530	156799	144789	148777	141978	144448	150471	146150	159523	positive				annotated
82	842.803	751.19	123050	139787	139702	126908	130557	140569	159288	144336	153284	151523	133438	133539	124373	positive				annotated
83	592.802	754.9	145623	135708	145546	157598	146183	149616	158987	156624	144522	154383	143214	150364	145071	positive				annotated
84	610.865	749.92	137223	139274	141784	150410	156969	148082	146060	146927	143492	154370	148365	134872	140814	positive				annotated
85	906.776	747.32	132300	135452	151341	146698	142530	156799	135397	148777	138907	144448	144922	146150	146150	positive				annotated
86	636.793	753.94	137550	134779	156396	143351	132583	141371	145092	137557	134672	154687	134380	135011	130478	positive				annotated
87	636.793	755.07	137550	134779	156396	143351	132583	141371	145092	137557	134672	154687	134380	132801	130429	positive				annotated
88	769.811	761.72	118379	111837	128388	130498	149123	126072	136495	124342	156122	115850	137397	121938	124117	positive				annotated
89	853.794	760.25	131598	137061	152735	137436	120098	129212	144362	137684	132661	143151	127376	129608	128209	positive				annotated
90	758.821	748.28	119143	113898	113134	127855	144508	147622	116340	133914	118000	124195	131471	125736	117630	positive				annotated
91	811.803	755.02	112333	113337	126285	124825	135058	146950	134442	126675	124314	131610	119956	122019	116811	positive				annotated
92	614.811	759.19	136018	131597	135761	138977	135908	131300	140696	138342	146898	133614	134255	125992	135924	positive				annotated
93	727.82	762.77	115043	95276.1	112836	110342	112890	107516	142727	121379	121889	124399	114670	104367	105771	positive				annotated
94	530.829	759.39	127946	130551	130079	140291	135757	135460	136181	142250	136567	138182	128099	139119	131335	positive				annotated
95	274.935	738.26	112801	135739	127158	131411	125997	112126	134041	134613	119086	115862	137129	140744	127013	positive				annotated
96	698.793	757.73	116996	116460	132305	125046	118075	131409	131353	131376	126749	114239	122524	118344	121673	positive				annotated
97	926.785	762.83	112494	105634	108194	120599	109196	122876	113715	117978	128241	129159	119655	102799	106902	positive				annotated
98	937.776	755.96	94588.2	87549.9	113387	106423	106185	127069	125706	105200	104238	119651	110854	95921.1	102642	positive				annotated
99	778.83	761.98	108836	104771	114764	117154	110076	109187	117003	125619	116126	112618	118092	100676	112046	positive				annotated
100	990.758	750.58	103011	94511.6	113987	113061	109645	110722	108178	121966	118590	106676	106962	111307	109844	positive				annotated
101	420.867	769.73	107101	99669.6	116617	111219	110217	107428	118121	113262	111542	109664	110872	108091	113640	positive				annotated
102	420.867	763.71	107101	99669.6	110617	111051	103848	107428	118121	103271	111542	107912	110872	108091	113640	positive				annotated
103	979.767	754.97	103033	92678.2	100910	100981	92985.4	105222	117899	97899.5	114082	102144	103747	91260.3	95622.9	positive				annotated
104	358.892	763.58	99955	98333.6	106326	114036	95060.8	101903	116059	112691	97281.2	109559	115362	99599.2	109322	positive				annotated
105	358.892	761.84	99955	98333.6	106326	114036	97988.4	101903	116059	112691	97281.2	109559	115362	102263	109322	positive				annotated
106	685.829	761.87	95435.5	104586	112621	104265	88850.5	102918	103202	114678	93216.7	113679	101002	93092.4	95057.2	positive				annotated
107	685.829	761.87	95435.5	104586	112621	104265	88850.5	102918	103202	114678	93216.7	113679	101002	93092.4	95057.2	positive				annotated
108	764.738	756.33	94260.1	87802.8	92218.2	101397	93269	92457.6	102527	94584.3	92109.6	91790.9	88314.6	81339.9	91824.4	positive				annotated
109	948.766	752.98	66482.4	61520.2	79675.1	78225.1	70132.9	68248.1	76909.6	71505.6	75733.6	67424.3	67150.8	101080	82480.9	positive				annotated
110	864.784	760	86015.2	84520.5	92424.1	89849.4	92159.6	88779.3	91634.9	95234.6	98251.2	86539.4	93129.6	91036.5	84199.7	positive				annotated
111	1021.76	759.27	68127.2	68200.1	81513.5	85582.3	69109.3	86091.9	94114.6	77814.9	75979.9	71013.1	97717.1	66335.7	84137.6	positive				annotated
112	780.802	763.36	85586.1	74658.1	87426.1	95804.6	87757.6	82292.3	88690.7	80865.3	88682.7	91005.3	91699.1	76105.9	82438	positive				annotated
113	720.775	756.61	87629.9	89222.6	83824.3	86252.4	86513.2	95349.8	90089.7	90204.8	92374.1	92898.6	89320.4	81024.8	84131.6	positive				annotated
114	782.775	752.9	81876.3	76289.2	77511.4	83433.9	79174.7	84501.6	84000.5	87490.8	94161	81363.6	79099	75325.3	89934.5	positive				annotated
115	358.918	747.72	86247.6	84915.7	83106.4	92739.7	87235.9	76935.8	83040.8	82539.1	82090.5	84914.5	91212.3	87860.5	80019.4	positive	Folpet;Folpet	HKIOYBQGHSTUDB-UHFFFAOYSA-N,HKIOYBQGHSTUDB-UHFFFAOYSA-N	HMDB31792,C18860	annotated
116	826.739	754.5	71806.8	65709	89892.6	80021.2	73104.9	71860.1	75292.6	84946.2	78326.9	79208.4	75653.1	74719.8	71886.5	positive				annotated
117	928.758	755.48	66633.6	64570.2	80205.5	72156.1	71894.9	72546.6	77870.6	72237.5	86428.7	83270.4	68244.1	71904.8	64784.8	positive				annotated
118	1010.77	755.35	75378.7	79091.8	74963.2	75550.9	70564.1	72104.1	84952.7	84026.3	77919.3	86370.9	80375.7	81842.6	71978.1	positive				annotated
119	1010.77	755.35	75378.7	79091.8	74963.2	75550.9	70564.1	72104.1	84952.7	84026.3	77919.3	86370.9	80375.7	81842.6	71978.1	positive				annotated
120	643.838	766.72	73855.6	68431.3	84130.8	80596.5	67674.4	81985.7	84415.7	79849.1	81369.1	79759.8	80485.8	68936.7	76001.1	positive				annotated
121	696.82	762.76	70230.9	75121.4	75316.8	77771.5	77317.5	81895.7	83985.8	77208.2	72430.4	83336.2	71161.3	71708.8	74395.8	positive				annotated
122	804.758	753.38	67814.3	75566.1	78662.1	79151.4	80843.4	77773.2	81133.7	82069.6	83441.7	80581.6	82099.8	74580.6	82318.5	positive				annotated
123	316.188	734.79	73661.5	70612.5	70927.4	81836.8	65071	74595	70620.8	73230.6	61570.3	78256.7	77881.3	73362.1	78801.9	positive	Apotrichodiol;Bisacurone B;alpha-Carissanol;Epioxylubimin;Dihydromyoporone;Piperalol;6alpha-Carissanol;2,3-Dihydroabscisic alcohol;Nonivamide;1-Hydroxyepiacorone;Acorusdiol;3(4->5)-Abeo-4,11:4,12-diepoxy-3-eudesmanol;Zedoarondiol;Hydroxypelenolide;Nordihydrocapsaicin;Nordihydrocapsaicin;(4R,5S,7R,11R)-11,12-Dihydroxy-1(10)-spirovetiven-2-one;Urodiolenone;Toxin FS2;Pramoxine;Sugetriol;Cuauhtemone;…	LRGJZQCUGTZKGE-UHFFFAOYSA-N,QJOWFYQIUZMPRY-UHFFFAOYSA-N,YLPXRNRUEGWUKL-UHFFFAOYSA-N,YIGYYGXJIDAEOF-UHFFFAOYSA-N,BROZQMCDYUJKFQ-UHFFFAOYSA-N,MABZIKXHSLOMDZ-UHFFFAOYSA-N,SFZZQUDRSYFRDA-UHFFFAOYSA-N,JIXIFPSGUSMCIL-FNORWQNLSA-N,RGOVYLWUIBMPGK-UHFFFAOYSA-N,LSSIJCQOMTUIIN-UHFFFAOYSA-N,XMGSOQRMWQXOKH-UHFFFAOYSA-N,LKEZYVLTHMLNIH-UHFFFAOYSA-N,TXIKNNOOLCGADE-UHFFFAOYSA-N,LAOQYXNUSDEVJK-UITAMQMPSA-N,VQEONGK…	HMDB34574,HMDB38502,HMDB35597,HMDB35613,HMDB35729,HMDB35767,HMDB35309,HMDB40685,HMDB29846,HMDB30918,HMDB30919,HMDB32122,HMDB36448,HMDB36663,HMDB36328,C20216,HMDB33149,HMDB37969,HMDB37063,C07892,C17502,C09645,C04875,C17605,C17607,C17612,C16504,LMPR0103600003,LMPR0103820001,LMPR0103810001	annotated
124	705.838	767.79	62705.6	51119.6	59946.2	78189.4	65686.4	75084	66207.4	76857.4	68379.3	64719.6	60179.7	52244.1	77858.6	positive				annotated
125	917.767	753.48	58006.4	48777.4	68779.7	73938	52998.1	60955.7	53970.6	62605.8	60904.1	55147	76073.9	62755.3	57724.6	positive				annotated
126	789.821	761.46	67306.3	60648.5	63957.9	67096.8	56967.9	58390.9	73620.2	72073.4	68889.4	74824.8	55757.7	63371.1	56223.2	positive				annotated
127	844.775	759.05	64253.2	59171.5	74709.2	71333.1	73402.6	69585.4	68515.8	66544	67992	67863.8	58013.8	55348.4	66900.5	positive				annotated
128	698.766	753.14	74646.4	71452	71473.4	68102.1	70193.3	66523.1	66511.1	67019.6	65727.6	67162.1	70035.4	64531.3	65925.5	positive				annotated
129	698.766	753.14	74646.4	71452	71473.4	68102.1	70193.3	66523.1	66511.1	67019.6	65727.6	67162.1	70035.4	64531.3	65925.5	positive				annotated
130	1012.74	752.8	41719.4	40722.1	72367.4	45418.6	48579.2	52857.2	52703	49331.2	48338.8	53637.8	46660.8	49635.1	53984.6	positive	TG(20:5(5Z,8Z,11Z,14Z,17Z)/18:3(9Z,12Z,15Z)/22:5(7Z,10Z,13Z,16Z,19Z))[iso6];TG(22:6(4Z,7Z,10Z,13Z,16Z,19Z)/16:1(9Z)/22:6(4Z,7Z,10Z,13Z,16Z,19Z))[iso3];TG(18:3(9Z,12Z,15Z)/20:4(5Z,8Z,11Z,14Z)/22:6(4Z,7Z,10Z,13Z,16Z,19Z))[iso6];TG(20:5(5Z,8Z,11Z,14Z,17Z)/18:2(9Z,12Z)/22:6(4Z,7Z,10Z,13Z,16Z,19Z))[iso6];TG(20:3n6/18:4(6Z,9Z,12Z,15Z)/22:6(4Z,7Z,10Z,13Z,16Z,19Z));TG(20:3n6/22:6(4Z,7Z,10Z,13Z,16Z,19Z)/1…	XBIIHGZOHMKREU-WUDQTHRNSA-N,XYPIPAZQKJCDSJ-YLXNAFABSA-N,OWHDLPOTIQFXOJ-UWXDYUNISA-N,OMOPBJMQRZZWCK-LDYGUYHUSA-N,CPEDKVNLBNYDRG-QXZCTTFRSA-N,BJRITYZYOYDRMQ-FMHGHPBHSA-N,CZPLGXPPFRJMJB-TUAUXUQZSA-N,BVPWSXBFCFEPBW-VFDJHPMVSA-N,ASDIWLJEIXKOPH-XCRXKJTJSA-N,OOLONVUTPCOQOT-OLTMHTHQSA-N,SAZXEICGWOKRCR-BYTVIZHJSA-N,XFNUEHXNOCBJAA-QYPCFNPQSA-N,WTIJBKSALZEKBL-RJIZZYMBSA-N,GNPQIPFZYFAZKI-XULSCUAYSA-N,WRESAVF…	HMDB10540,HMDB10555,HMDB10516,HMDB10538,HMDB53951,HMDB53995,HMDB53973,HMDB53207,HMDB53163,HMDB53123,HMDB53233,HMDB53240,HMDB53246,HMDB53215,HMDB53220,HMDB55097,HMDB55063,HMDB55041,HMDB49049,HMDB54861,HMDB54877,LMGL03016643,HMDB54259,HMDB54228,HMDB54284,HMDB54298,HMDB54294,HMDB54274,HMDB54279,HMDB54324,HMDB54304,HMDB54314,HMDB54197,HMDB51385,HMDB51351,HMDB51317,HMDB55619,HMDB55510,HMDB55520,HMDB55…	annotated
131	707.811	759.81	52327.6	58263.9	60008.1	59311.2	60763.1	52282.6	65973.8	71430.8	69615.6	60444	57945.2	58076.1	62173.3	positive				annotated
132	354.895	770.67	64963.9	68197.6	64427.6	67480	66242.6	64590.6	70850.9	70881.2	58510.2	64497.8	64458.1	56621.6	66544.3	positive				annotated
133	354.895	770.49	64963.9	68197.6	64427.6	67480	66242.6	64590.6	70850.9	70881.2	58510.2	64497.8	64458.1	56621.6	63111.8	positive				annotated
134	862.812	755.94	64485.6	58481.4	53873.4	63130.6	62048.9	57416	59430.2	63350.5	56314.6	65229.3	62300.7	63039.8	66956.7	positive				annotated
135	954.685	743.51	50718.1	57594.1	57659.8	64520.7	59802.8	58661.8	58519.7	57977.2	61959.3	65654.3	57768.3	55829.5	54209.1	positive				annotated
136	623.828	763.75	37621.1	34342.5	37258.9	40008.9	44134.7	40965.6	46912.8	64214.7	49125.9	53470.2	44425.8	36835.7	38463.7	positive				annotated
137	946.794	764.81	51510.7	50069.5	57503.4	63861.8	51796.9	55745.6	57252.9	54166.6	56629.7	54679.3	53795.2	52212.3	58600.2	positive				annotated
138	442.901	767.18	52987.6	58245.1	54627.8	59865.3	60111.1	56449.4	63456.1	63011.5	55375.5	55311	54302	52577.3	57124.7	positive	1-Amino-2,4-dibromoanthraquinone	ZINRVIQBCHAZMM-UHFFFAOYSA-N	C19211	annotated
139	612.838	768.18	41525.9	38076.1	46959.5	51669.7	41554.9	51128.3	45630.7	54128.8	56369.1	49756.8	61764.4	44500.7	45334.5	positive				annotated
140	381.877	755.69	33233.8	30121.2	36761.1	39677.3	34439.6	35401.9	35821.5	35284.4	33904.6	44554.2	32927	35090.2	36110.6	positive				annotated
141	147.998	743.72	26624.7	28722.4	39597.3	33267.1	34389	29225.6	30259.9	34690.7	32358.2	29534.9	32091.6	37509.4	33241.2	positive	Sodium bicarbonate	UIIMBOGNXHQVGW-UHFFFAOYSA-M	C12603	annotated
142	369.351	217.18	2.86108e+06	25616714	251777	70104.9	690144	45062.2	41785.4	38049.2	35401.6	94466.8	30588.9	8.20496e+06	161620	positive	3-Deoxyvitamin D3	FXKMDILIEQILCA-VDVRBEGSSA-N	LMST03020618	annotated
143	758.569	219.64	724146	4.51301e+06	155720	227173	470316	123928	88072.7	116601	98564.6	88592.5	73871.9	1.35004e+06	992996	positive	PE-NMe(18:1(9Z)/18:1(9Z));PE-NMe(18:1(9Z)/18:1(9Z));PE(22:2(13Z,16Z)/15:0);PE(22:2(13Z,16Z)/15:0);PE(15:0/22:2(13Z,16Z));PE(15:0/22:2(13Z,16Z));DG(20:3n9/0:0/22:4n6);DG(20:1n9/0:0/22:6n3);DG(20:2(11Z,14Z)/22:5(7Z,10Z,13Z,16Z,19Z)/0:0);DG(20:2(11Z,14Z)/22:5(7Z,10Z,13Z,16Z,19Z)/0:0)[iso2];DG(20:2(11Z,14Z)/22:5(4Z,7Z,10Z,13Z,16Z)/0:0);DG(20:1(11Z)/22:6(4Z,7Z,10Z,13Z,16Z,19Z)/0:0);DG(20:1(11Z)/22:6(4…	LPXFOQGBESUDAX-NLEYBKGJSA-N,LPXFOQGBESUDAX-NLEYBKGJSA-N,KXVQBSORIXQSRP-UQZFHPPLSA-N,KXVQBSORIXQSRP-UQZFHPPLSA-N,ZHZTYDTVUSPVLX-UQZFHPPLSA-N,ZHZTYDTVUSPVLX-UQZFHPPLSA-N,YPPVKMCWNOTHQA-KGNRGHNXSA-N,KJMQVHBAQZZQIE-LJHHLTENSA-N,PHEAPUPNQBRDGI-ZUOQLFCRSA-N,PHEAPUPNQBRDGI-ZUOQLFCRSA-N,DUHDCLLOYPIOGP-NACBIEJTSA-N,DRIFQOGOCCKIPC-SEGWQOHBSA-N,DRIFQOGOCCKIPC-SEGWQOHBSA-N,IFKJKLZCVKHINU-NUTJIUMRSA-N,UFQWVBN…	HMDB10565,LMGP02010338,HMDB09549,LMGP02011075,HMDB08909,LMGP02010471,HMDB56243,HMDB56233,HMDB07439,LMGL02010263,HMDB07438,HMDB07411,LMGL02010264,HMDB56348,HMDB56324,HMDB08328,LMGP01011837,HMDB08005,LMGP01010688,HMDB08004,LMGP01010687,HMDB08068,LMGP01012147,HMDB08133,LMGP01010932,HMDB08101,LMGP01010887,HMDB08296,LMGP01011808,HMDB07912,LMGP01011398,HMDB07973,LMGP01010594,HMDB07466,HMDB07495,LMGL020…	annotated
144	812.61	217.19	331884	1.81346e+06	NA	96915.2	290675	57977.2	37879.6	54578.8	40623.7	48281.8	48708.8	NA	847237	positive				annotated
145	783.571	219.55	305195	1.36516e+06	150617	127696	331743	157337	121795	163258	141646	185103	174219	310552	726442	positive				annotated
146	813.683	223.02	435279	955288	75549.5	87683.7	373878	55517.7	46621.9	64737.1	51365	42747	31565.5	805289	265156	positive	SM(d18:1/24:1(15Z));SM(d18:1/24:1(15Z));SM(d18:2/24:0)	WKZHECFHXLTOLJ-QYKFWSDSSA-N,WKZHECFHXLTOLJ-QYKFWSDSSA-N,DACOGJMBYLZYDH-GXJPFUDISA-N	HMDB12107,LMSP03010007,LMSP03010081	annotated
147	419.315	213.78	84568.6	130464	55139.6	93104.8	50336.4	72106.9	46404.6	59169	69330.1	34175.6	46385.9	83755.7	73149.6	positive	Hexadecyl ferulate;11'-Carboxy-alpha-chromanol;Diisononyl phthalate;Dichotellate B;Dichotellate A;1alpha,25-dihydroxy-22-oxavitamin D3 / 1alpha,25-dihydroxy-22-oxacholecalciferol;1alpha,25-dihydroxy-22-oxa-20-epivitamin D3 / 1alpha,25-dihydroxy-22-oxa-20-epicholecalciferol;1beta,25-dihydroxy-22-oxavitamin D3 / 1beta,25-dihydroxy-22-oxacholecalciferol;1alpha,25-dihydroxy-23-oxavitamin D3 / 1alpha,…	ZISDTRGMDDVTKY-ZZEZOPTASA-N,FKTCHXAVPYGOSM-CUAXAMRHSA-N,HBGGXOJOCNVPFY-UHFFFAOYSA-N,OKHPUUNJBPCHEJ-WFYRLPSZSA-N,OKHPUUNJBPCHEJ-CFDCDSIPSA-N,DTXXSJZBSTYZKE-ZDQKKZTESA-N,DTXXSJZBSTYZKE-CHKZDQNGSA-N,DTXXSJZBSTYZKE-MPEABVJYSA-N,BLWGJQZULCEFMA-ZPURXJTESA-N,LZTXMVHOUSVQPL-XLDAUDPLSA-N,QBLPQGCPHVNTFS-KJWIQCNYSA-N,QBLPQGCPHVNTFS-CKSCWITQSA-N,QBLPQGCPHVNTFS-AKIGQNGMSA-N,QBLPQGCPHVNTFS-HNDNRCAWSA-N,YYSZRBS…	HMDB39317,HMDB12515,C15221,LMFA03000013,LMFA03000012,LMST03020060,LMST03020061,LMST03020062,LMST03020063,LMST03020064,LMST03020056,LMST03020057,LMST03020058,LMST03020059,LMST01010320	annotated
148	753.588	228.93	59421.4	109015	49589.1	24881.1	75012.7	47341.3	33737.6	36318.7	29457.4	32100.2	31817.7	77266	29485.2	positive	SM(d18:0/18:1(9Z));SM(d18:0/18:1(9Z));SM(d18:0/18:1(11Z));stearoyl sphingomyelin;SM(d18:1/18:0);PE-Cer(d15:1(4E)/24:0);PE-Cer(d14:1(4E)/25:0);PE-Cer(d16:1(4E)/23:0);SM(d16:1/20:0)	XYLWKHKCYHMVMA-RVPJYPCXSA-N,XYLWKHKCYHMVMA-RVPJYPCXSA-N,HHAUPBIWIXBMEU-MMVRYLQTSA-N,LKQLRGMMMAHREN-YJFXYUILSA-N,LKQLRGMMMAHREN-YJFXYUILSA-N,QANLPMFBPOAOFV-YJFXYUILSA-N,PBJQROPNJJQVIY-YJFXYUILSA-N,BUNPCMSTWXDZQU-YJFXYUILSA-N,CYAOJEYKBPRRNW-YJFXYUILSA-N	HMDB12089,LMSP03010031,HMDB12088,HMDB62559,LMSP03010001,LMSP03020018,LMSP03020013,LMSP03020025,LMSP03010052	annotated
149	195.123	378.94	3.28833e+06	1.53887e+06	2361134	1.66556e+06	2.30531e+06	1.12896e+06	20458612	5.70946e+06	4970827	1.16526e+06	649192	2.5745e+06	1.31384e+06	positive				annotated
150	215.139	379.03	25720.6	34575.1	30843.3	31757.7	38215.7	25894.5	155702	22948.5	42342.1	22276.8	29497.1	22282.5	15222.5	positive	Hexanoylglycine;Isovalerylalanine;N-Acetylleucine;N-Acetyl-L-leucine;Prolyl-Valine;Valyl-Proline;N-Acetylisoleucine;Isovalerylsarcosine;Dethiobiotin;Swainsonine;Dethiobiotin	UPCKIPHSXMXJOX-UHFFFAOYSA-N,OJPSNARFDYTAEN-LURJTMIESA-N,WXNXCEHXYPACJF-ZETCQYMHSA-N,WXNXCEHXYPACJF-ZETCQYMHSA-N,AWJGUZSYVIVZGP-UHFFFAOYSA-N,GIAZPLMMQOERPN-UHFFFAOYSA-N,JDTWZSUNGHMMJM-UHFFFAOYSA-N,GPFSWCRCPHKNBU-UHFFFAOYSA-N,AUTOLBMXDDTRRT-JGVFFNPUSA-N,FXUAIOOAOAVCGD-WCTZXXKLSA-N,AUTOLBMXDDTRRT-UHFFFAOYSA-N	HMDB00701,HMDB00747,HMDB11756,C02710,HMDB29030,HMDB29135,HMDB61684,HMDB02087,HMDB03581,C10173,C01909	annotated
151	142.061	584.22	4.43515e+06	14674739	2.68937e+06	3580507	2.87416e+06	2237369	2.33707e+06	2.93981e+06	3.13572e+06	1.0815e+06	1.21291e+06	5270037	2.45119e+06	positive	Hydantoin	WJRBRSLFGCUECM-UHFFFAOYSA-N	C05146	annotated
152	258.108	583.94	2.31351e+06	7833958	1.45919e+06	1.89322e+06	1.49823e+06	1.2293e+06	1.20374e+06	1.57192e+06	1.70551e+06	557495	593589	2.8098e+06	1.27757e+06	positive	5-Methylcytidine;Pyro-L-glutaminyl-L-glutamine;8-Hydroxyalanylclavam	ZAYHVCMSTBRABG-JXOAFFINSA-N,ILAITOFTZJRIFJ-UHFFFAOYSA-N,QWBMUARUOXXBMI-RAZZTCBWSA-N	HMDB00982,HMDB39229,C17359	annotated
153	280.09	583.28	976174	2559464	471288	761079	520371	454850	483590	547896	521365	234619	211187	918965	601299	positive	5-Methylcytidine;Pyro-L-glutaminyl-L-glutamine;8-Hydroxyalanylclavam	ZAYHVCMSTBRABG-JXOAFFINSA-N,ILAITOFTZJRIFJ-UHFFFAOYSA-N,QWBMUARUOXXBMI-RAZZTCBWSA-N	HMDB00982,HMDB39229,C17359	annotated
154	165.077	584.24	293037	1.0215e+06	184836	237708	230762	164176	161506	202864	203370	80155.4	86351.4	385965	165540	positive	Pyrazinamide;Pyrazinamide	IPEHBUMCGVEMRF-UHFFFAOYSA-N,IPEHBUMCGVEMRF-UHFFFAOYSA-N	HMDB14483,C01956	annotated
155	491.178	584.04	179889	375056	98472.7	176080	97592.7	88086.6	91735.9	71397.7	81984.5	47034.2	42347.8	127462	111461	positive	BMS-268770	UFOXIKRFTOAYEM-UHFFFAOYSA-N	C14123	annotated
156	469.196	580.42	166275	370301	86436.6	105709	87132.7	81843.7	70031.9	72221	87109	42967.8	39223.5	140994	99083	positive	Olmesartan	VTRAEEWXHOVJFV-UHFFFAOYSA-N	HMDB14420	annotated
157	296.064	582.81	138751	308754	72901.3	93170.3	63679.8	49132.4	53350.9	61595.2	51698.2	37357.1	30581.3	101171	86432.5	positive	5-Methylcytidine;5-Aminoimidazole ribonucleotide;Aminoimidazole ribotide;Pyro-L-glutaminyl-L-glutamine	ZAYHVCMSTBRABG-JXOAFFINSA-N,PDACUKOKVHBVHJ-XVFCMESISA-N,PDACUKOKVHBVHJ-XVFCMESISA-N,ILAITOFTZJRIFJ-UHFFFAOYSA-N	HMDB00982,HMDB01235,C03373,HMDB39229	annotated
158	116.071	636.05	3.62931e+06	13948470	2944207	2.55198e+06	1.76779e+06	2.08007e+06	1.42148e+06	1.79822e+06	2.67478e+06	1.59733e+06	1.2839e+06	3.14498e+06	4.18049e+06	positive	Pterolactam;L-Proline;L-Proline;L-Proline;Propionic acid;Propanoate;Propionic acid;4-Amino-2-methylenebutanoic acid;Acetamidopropanal;3-Acetamidopropanal;Hydroxyacetone;Hydroxyacetone;Ethyl formate;D-Lactaldehyde;(R)-Lactaldehyde;Methyl acetate;Methyl acetate;D-Proline;D-Proline;3-Hydroxypropanal;3-Hydroxypropanal;Lactaldehyde;(S)-Lactaldehyde;Glycidol;Proline;Lactaldehyde	VULIHENHKGDFAB-UHFFFAOYSA-N,ONIBWKKTOPOVIA-BYPYZUCNSA-N,ONIBWKKTOPOVIA-BYPYZUCNSA-N,ONIBWKKTOPOVIA-BYPYZUCNSA-N,XBDQKXXYIPTUBI-UHFFFAOYSA-N,XBDQKXXYIPTUBI-UHFFFAOYSA-N,XBDQKXXYIPTUBI-UHFFFAOYSA-N,FTWHFXMUJQRNBK-UHFFFAOYSA-N,ARJPPNFIEQKVBB-UHFFFAOYSA-N,ARJPPNFIEQKVBB-UHFFFAOYSA-N,XLSMFKSTNGKWQX-UHFFFAOYSA-N,XLSMFKSTNGKWQX-UHFFFAOYSA-N,WBJINCZRORDGAQ-UHFFFAOYSA-N,BSABBBMNWQWLLU-GSVOUGTGSA-N,BSABBBM…	HMDB34208,HMDB00162,C00148,Stds1_2_24JAN20_20200220_152633_20,HMDB00237,C00163,LMFA01010003,HMDB30409,HMDB12880,C18170,HMDB06961,C05235,HMDB31229,HMDB06458,C00937,HMDB31523,C17530,HMDB03411,C00763,HMDB03453,C00969,HMDB03052,C00424,C10920,C16435,C05999	identified
159	160.133	637.62	356201	453397	82832.4	53580.4	95457.2	39270.3	26422.5	55505.4	52140.8	59326.4	56192	164413	43504.3	positive	DL-2-Aminooctanoic acid;DL-2-amino-octanoic acid;Pregabalin;4-Methyl-1,2-dihydroxypentane;1,1-Diethoxyethane;2-Butoxyethanol;2-Butoxyethanol;(±)-1,5-Hexanediol;3-amino-octanoic acid	AKVBCGQVQXPRLD-UHFFFAOYSA-N,AKVBCGQVQXPRLD-UHFFFAOYSA-N,AYXYPKUFHZROOJ-ZETCQYMHSA-N,AMOCOBXCNIBDMC-UHFFFAOYSA-N,DHKHKXVYLBGOIT-UHFFFAOYSA-N,POAOYUHQDCAZBD-UHFFFAOYSA-N,POAOYUHQDCAZBD-UHFFFAOYSA-N,UNVGBIALRHLALK-UHFFFAOYSA-N,FYHHDJRMDOBZJF-UHFFFAOYSA-N	HMDB00991,LMFA01100056,HMDB14375,HMDB59740,HMDB31644,HMDB31327,C19355,HMDB31490,LMFA01100020	annotated
160	760.585	219.45	8.20257e+06	10175802	4.37555e+06	2.37874e+06	7.95698e+06	2.45621e+06	2.01732e+06	1902856	2.05939e+06	2.20261e+06	2.00022e+06	13111257	2.65952e+06	positive	PE(22:1(13Z)/15:0);PE(15:0/22:1(13Z));DG(20:0/0:0/22:6n3);DG(22:1n9/0:0/20:5n3);DG(20:1n9/0:0/22:5n6);DG(20:1n9/0:0/22:5n3);DG(20:1(11Z)/22:5(4Z,7Z,10Z,13Z,16Z)/0:0);DG(20:2(11Z,14Z)/22:4(7Z,10Z,13Z,16Z)/0:0);DG(20:2(11Z,14Z)/22:4(7Z,10Z,13Z,16Z)/0:0)[iso2];DG(20:1(11Z)/22:5(7Z,10Z,13Z,16Z,19Z)/0:0);DG(20:1(11Z)/22:5(7Z,10Z,13Z,16Z,19Z)/0:0)[iso2];DG(20:0/22:6(4Z,7Z,10Z,13Z,16Z,19Z)/0:0);DG(20:0/…	REDKBACMQCHVMH-LQOXNGKESA-N,MUWFEEOSXPAQIY-LQOXNGKESA-N,QPSNLPWVYBNPJW-ZVJYVBFZSA-N,UCLBTKIUEYXHID-BPVPNIAOSA-N,YXUJFYIEHNCMBL-WJEQYBRCSA-N,GPQVDPPUJOKHPS-QSOAFSPRSA-N,IXQXJHUJJUMUKV-VEVSMCONSA-N,PZPBNNFYTRYMLV-UZYSKLKTSA-N,PZPBNNFYTRYMLV-UZYSKLKTSA-N,TWCMTRCNZDNRCJ-VLFCHZRNSA-N,TWCMTRCNZDNRCJ-VLFCHZRNSA-N,WKXRCUYDMVQYFL-PZJJUGDGSA-N,WKXRCUYDMVQYFL-PZJJUGDGSA-N,NLBIPSBIDPZBDK-TXXVBLCZSA-N,BLLMMBH…	HMDB09516,HMDB08908,HMDB56086,HMDB56264,HMDB56227,HMDB56232,HMDB07409,HMDB07437,LMGL02010255,HMDB07410,LMGL02010256,HMDB07382,LMGL02010257,HMDB56347,HMDB56333,HMDB08003,LMGP01011483,HMDB08035,LMGP01010744,HMDB08067,LMGP01012146,HMDB08100,LMGP01010884,HMDB08295,LMGP01011807,HMDB08263,LMGP01011787,HMDB07911,LMGP01011397,HMDB07972,LMGP01010005,HMDB07971,LMGP01010576,HMDB07523,LMGL02010261,HMDB07552,…	annotated
161	166.086	536.31	6.22222e+06	12180721	7007680	4.85069e+06	4396172	3.70333e+06	3830631	3.69647e+06	3.85397e+06	4.18122e+06	3696081	3878800	8164793	positive	2-Acetyl-3-methylfuran;4-Methylcatechol;4-Methylcatechol;Methyl N-methylanthranilate;L-Phenylalanine;L-Phenylalanine;L-Phenylalanine;4,6-Heptadiyne-1,3-diol;Benzocaine;Benzocaine;Benzyl glycinate;Norsalsolinol;2-Hydroxybenzyl alcohol;Salicyl alcohol;4-Hydroxybenzyl alcohol;p-Hydroxybenzyl alcohol;3-Hydroxybenzyl alcohol;3-Hydroxybenzyl alcohol;2-Acetyl-5-methylfuran;Guaiacol;o-Methoxyphenol;Guaia…	RJBGVAIXGHZIDY-UHFFFAOYSA-N,ZBCATMYQYDCTIZ-UHFFFAOYSA-N,ZBCATMYQYDCTIZ-UHFFFAOYSA-N,GVOWHGSUZUUUDR-UHFFFAOYSA-N,COLNVLDHVKWLRT-QMMMGPOBSA-N,COLNVLDHVKWLRT-QMMMGPOBSA-N,COLNVLDHVKWLRT-QMMMGPOBSA-N,VTFRDZFVCKUXNE-UHFFFAOYSA-N,BLFLLBZGZJTVJG-UHFFFAOYSA-N,BLFLLBZGZJTVJG-UHFFFAOYSA-N,JXYACYYPACQCDM-UHFFFAOYSA-N,MBFUSGLXKQWVDW-UHFFFAOYSA-N,CQRYARSYNCAZFO-UHFFFAOYSA-N,CQRYARSYNCAZFO-UHFFFAOYSA-N,BVJSUAQ…	HMDB34877,HMDB00873,C06730,HMDB34169,HMDB00159,C00079,Stds1_2_24JAN20_20200220_152633_8,HMDB38963,HMDB04992,C07527,HMDB59934,HMDB06044,HMDB59709,C02323,HMDB11724,C17467,HMDB59712,C03351,HMDB35226,HMDB01398,C01502,C15572,HMDB01007,HMDB40280,HMDB29696,HMDB33485,HMDB33589,HMDB62402,C19565,HMDB62407,C19578,HMDB32917,C18747,C20488,C20487,C18090,C00727,C02923,C02265,C02057,LMFA01030782,LMFA01030781	identified+fragment
162	210.05	534.51	195823	428086	299821	305541	223353	236081	244345	248337	247707	277399	238482	172543	407929	positive				annotated
163	219.097	533.4	134107	335866	93131.2	154807	112088	98375	93570.6	63187.8	80268.4	90789.1	98617.5	163804	143773	positive	Hydroxyprolyl-Serine;Serinyl-Hydroxyproline;N-gamma-L-Glutamyl-D-alanine;5-L-Glutamyl-L-alanine;Glutamylalanine;3-Keto-scyllo-inosamine;4-Hydroxy-4-methylglutamate;gamma-L-Glutamyl-D-alanine	UVSBYUFDCGZIMR-UHFFFAOYSA-N,IISAHBYOIFITKV-UHFFFAOYSA-N,WQXXXVRAFAKQJM-UHFFFAOYSA-N,WQXXXVRAFAKQJM-WHFBIAKZSA-N,JZDHUJAFXGNDSB-UHFFFAOYSA-N,QLDKHEMAGFIRMK-URDJKYRMSA-N,ONTAOGAXMOTXQW-DZSWIPIPSA-N,WQXXXVRAFAKQJM-UHNVWZDZSA-N	HMDB28872,HMDB29040,HMDB36301,HMDB06248,HMDB03764,C17576,C06034,C03738	annotated
164	241.079	534.4	79716.1	179964	43171.2	74896.7	50943.7	38289.7	43351.6	36597.2	32868.1	52509.4	42421	89476.4	87126.1	positive	Hydroxyprolyl-Serine;Serinyl-Hydroxyproline;N-gamma-L-Glutamyl-D-alanine;5-L-Glutamyl-L-alanine;Glutamylalanine;3-Keto-scyllo-inosamine;4-Hydroxy-4-methylglutamate;gamma-L-Glutamyl-D-alanine	UVSBYUFDCGZIMR-UHFFFAOYSA-N,IISAHBYOIFITKV-UHFFFAOYSA-N,WQXXXVRAFAKQJM-UHFFFAOYSA-N,WQXXXVRAFAKQJM-WHFBIAKZSA-N,JZDHUJAFXGNDSB-UHFFFAOYSA-N,QLDKHEMAGFIRMK-URDJKYRMSA-N,ONTAOGAXMOTXQW-DZSWIPIPSA-N,WQXXXVRAFAKQJM-UHNVWZDZSA-N	HMDB28872,HMDB29040,HMDB36301,HMDB06248,HMDB03764,C17576,C06034,C03738	annotated
165	190.086	535.72	27867	68287.8	42711.9	27840.7	26559.5	19679.5	17933.4	21062.3	27509.5	33121.7	18183.3	21858.8	33219.4	positive	trans-Cinnamic acid;Cinnamic acid;trans-Cinnamate;Cinnamic acid;Phensuximide;Phensuximide;1-Phenyl-1,2-propanedione;Pyruvophenone;(E)-3-(4-Hydroxyphenyl)-2-propenal;4-Hydroxycinnamyl aldehyde;Indole-3-methyl acetate;3,4-Dihydro-2H-1-benzopyran-2-one;Dihydrocoumarin;3-Indolepropionic acid;(E)-3-(2-Hydroxyphenyl)-2-propenal;Di-2-furanylmethane;3-Isochromanone;3-Hydroxy-1-indanone;6,7-Dimethoxyisoqu…	WBYWAXJHAXSJNI-VOTSOKGWSA-N,WBYWAXJHAXSJNI-VOTSOKGWSA-N,WBYWAXJHAXSJNI-VOTSOKGWSA-N,WBYWAXJHAXSJNI-SREVYHEPSA-N,WLWFNJKHKGIJNW-UHFFFAOYSA-N,WLWFNJKHKGIJNW-UHFFFAOYSA-N,BVQVLAIMHVDZEL-UHFFFAOYSA-N,BVQVLAIMHVDZEL-UHFFFAOYSA-N,CJXMVKYNVIGQBS-OWOJBTEDSA-N,CJXMVKYNVIGQBS-OWOJBTEDSA-N,KTHADMDGDNYQRX-UHFFFAOYSA-N,VMUXSMXIQBNMGZ-UHFFFAOYSA-N,VMUXSMXIQBNMGZ-UHFFFAOYSA-N,GOLXRNDWAUTYKT-UHFFFAOYSA-N,BSDNZCQ…	HMDB00930,C10438,C00423,HMDB00567,HMDB14970,C07437,HMDB35243,C17268,HMDB40986,C05608,HMDB29738,HMDB36626,C02274,HMDB02302,HMDB31725,HMDB32947,C07728,C07720,C09348,C12345,C20635	annotated
166	175.119	1142.1	3.80442e+06	12169531	8832232	9148548	4897835	7545374	8.03404e+06	8.01345e+06	7537380	5.07303e+06	6.47463e+06	7.66298e+06	6548647	positive	L-Arginine;L-Arginine;L-Arginine;D-Arginine;D-Arginine;Amino acid(Arg-)	ODKSFYDXXFIFQN-BYPYZUCNSA-N,ODKSFYDXXFIFQN-BYPYZUCNSA-N,ODKSFYDXXFIFQN-BYPYZUCNSA-N,ODKSFYDXXFIFQN-SCSAIBSYSA-N,ODKSFYDXXFIFQN-SCSAIBSYSA-N,ODKSFYDXXFIFQN-UHFFFAOYSA-N	HMDB00517,C00062,Stds1_2_24JAN20_20200220_152633_37,HMDB03416,C00792,C02385	identified+fragment
167	219.083	1141.61	84312.3	265768	190543	228123	117874	154157	196980	189840	174625	123862	143455	175654	152366	positive				annotated
168	235.098	1141.13	28250.1	89400.3	69480.3	69053.1	44809.4	57952.9	77771.8	66988.8	61646	38855.8	53807.9	63624.2	52656.5	positive				annotated
169	259.075	1142.08	18972.2	56363	34128.4	52470.4	28345.5	34988.6	48314.6	39359.5	36145.8	28313	29558.1	41624.3	33223.9	positive	Tyramine-O-sulfate;Northienamycin	DYDUXGMDSXJQFT-UHFFFAOYSA-N,CORBMZCTOZNVHZ-PHDIDXHHSA-N	HMDB06409,C17369	annotated
170	179.09	1142.35	15974.3	33697.1	29037.4	31573	19639	28662.8	38165.2	26378.7	29979.6	18418.9	20010.4	26510.8	24577.8	positive				annotated
171	254.092	1141.29	13054.9	36064.3	23287.2	26235.7	12787.7	27679.2	25066.1	23458.2	22893.8	15475.3	21626.4	29442	16828.4	positive	Questiomycin A;2-Aminophenoxazin-3-one	RDJXPXHQENRCNG-UHFFFAOYSA-N,RDJXPXHQENRCNG-UHFFFAOYSA-N	HMDB30483,C02161	annotated
172	128.953	684.78	10044457	9571848	10721175	11750566	11375488	10836673	11463273	11537764	11604968	11525377	11272864	10930458	11991612	positive				annotated
173	234.918	686.39	2277231	2.13761e+06	2.40992e+06	2.8333e+06	2.64199e+06	2411185	2.81899e+06	2.65621e+06	2606730	2822064	2633846	2.55345e+06	2.9093e+06	positive				annotated
174	274.91	687.33	1.54103e+06	1.47195e+06	1.66477e+06	2150333	1.89085e+06	1.68421e+06	2.09335e+06	1.97202e+06	1.78619e+06	1.94821e+06	1.85188e+06	1.7683e+06	2.14106e+06	positive				annotated
175	168.946	684.87	1.20388e+06	1105760	1.22916e+06	1.41138e+06	1.34858e+06	1245745	1.34371e+06	1.42186e+06	1.35159e+06	1.36395e+06	1.33228e+06	1.30786e+06	1.49381e+06	positive				annotated
176	340.882	687.05	656336	649073	682204	1.01051e+06	837975	745247	998519	881590	757616	885057	835116	848114	1.02356e+06	positive				annotated
177	318.9	687.43	397664	370758	435559	581813	491393	425915	527174	508658	455036	481076	512517	445746	540326	positive				annotated
178	296.918	686.09	301533	274247	325631	374211	328856	308711	370718	346485	307636	365796	340462	339980	375251	positive				annotated
179	402.882	687.61	235641	211187	236513	303521	273886	245011	346940	295591	295112	310499	274432	267669	355238	positive				annotated
180	208.939	685.53	192543	214979	191093	235781	224673	213669	242324	229641	224865	265331	225114	220956	256287	positive				annotated
181	380.9	687.62	195744	166647	197209	260707	215793	200795	261176	235078	227618	255528	231198	199648	254531	positive				annotated
182	464.882	687.42	134348	140271	155976	211930	172660	159567	216418	215520	158464	192217	183559	185021	218340	positive				annotated
183	252.928	684.12	141864	141148	150701	178712	173674	147635	182106	166716	151116	177201	161047	168043	192741	positive				annotated
184	202.922	665.98	141129	130210	132862	148088	125224	136073	137680	170864	151136	154197	132100	129874	143396	positive				annotated
185	212.936	686.09	111556	102200	109533	127663	126741	116417	118062	112816	118050	113951	119202	117829	136822	positive	cis-2-Chloro-4-carboxymethylenebut-2-en-1,4-olide;cis-2-Chloro-4-carboxymethylenebut-2-en-1,4-olide;trans-2-Chloro-4-carboxymethylenebut-2-en-1,4-olide	ADSGHWJRPOXXTD-UHFFFAOYSA-N,ADSGHWJRPOXXTD-NSCUHMNNSA-N,ADSGHWJRPOXXTD-IHWYPQMZSA-N	HMDB60455,C04706,C04729	annotated
186	268.893	668.74	75576.2	76716.7	78594.8	91659.1	87653.1	83750.8	114644	106570	99090.2	91267.8	95161.2	82722.2	106934	positive				annotated
187	274.935	681.96	77070.3	74855	73697.3	85023.8	83686.6	75130.4	85238.5	87450.1	86204.8	82614.8	72630.9	84672.6	94219.4	positive				annotated
188	358.918	683.26	72843.5	65550.8	72800.6	78666.2	92115.4	75585	73732.3	76402.8	89468.6	82172.4	75799.8	76258.4	86778	positive	Folpet;Folpet	HKIOYBQGHSTUDB-UHFFFAOYSA-N,HKIOYBQGHSTUDB-UHFFFAOYSA-N	HMDB31792,C18860	annotated
189	308.886	671.3	48011.4	46319.2	52673.1	61460.3	47113.2	49518	63951.9	57047.2	63014.5	59228.6	60646.3	49393.3	72428.7	positive				annotated
190	374.857	677.44	35780.7	41926.4	39347.4	47285.7	47869.8	44075.7	43560.5	42854	43415.9	40989.7	39192.3	29785.6	48928.6	positive				annotated
191	290.884	672.03	34480.7	28769	33251	41675	33830.4	35196.8	36750.3	45741.1	34449.3	39003.3	33347.1	30480.3	45560.9	positive				annotated
192	132.102	560.36	6.47411e+06	10541215	4.13617e+06	4295162	4780077	3.61175e+06	3.56884e+06	4221540	3.98231e+06	4.19604e+06	3984134	4.35786e+06	2.85736e+06	positive	L-Alloisoleucine;L-Leucine;L-Leucine;L-Leucine;L-Isoleucine;L-Isoleucine;2S-Amino-3S-methylpentanoic acid;(±)-erythro-Isoleucine;Isoleucine;N-(2-Hydroxyethyl)-morpholine;Aminocaproic acid;6-Aminohexanoate;6-amino-hexanoic acid;L-Norleucine;L-Norleucine;2S-amino-hexanoic acid;1,1-Dimethoxyethane;3-Aminocaproic acid;N-methylvaline;6-Deoxyfagomine;2-Ethoxyethanol;2-Ethoxyethanol;1,3-Butanediol;1,3-B…	AGPKZVBTJJNPAG-UHNVWZDZSA-N,ROHFNLRQFUQHCH-YFKPBYRVSA-N,ROHFNLRQFUQHCH-YFKPBYRVSA-N,ROHFNLRQFUQHCH-YFKPBYRVSA-N,AGPKZVBTJJNPAG-WHFBIAKZSA-N,AGPKZVBTJJNPAG-WHFBIAKZSA-N,AGPKZVBTJJNPAG-WHFBIAKZSA-N,AGPKZVBTJJNPAG-UHFFFAOYSA-N,AGPKZVBTJJNPAG-UHFFFAOYSA-N,KKFDCBRMNNSAAW-UHFFFAOYSA-N,SLXKOJJOQWFEFD-UHFFFAOYSA-N,SLXKOJJOQWFEFD-UHFFFAOYSA-N,SLXKOJJOQWFEFD-UHFFFAOYSA-N,LRQKBLKVPFOOQJ-YFKPBYRVSA-N,LRQKBLK…	HMDB00557,HMDB00687,C00123,Stds1_2_24JAN20_20200220_152633_9,HMDB00172,C00407,LMFA01100047,HMDB33923,C16434,HMDB60650,HMDB01901,C02378,LMFA01100035,HMDB01645,C01933,LMFA01100042,HMDB30061,HMDB29168,HMDB61716,HMDB36382,HMDB31213,C14687,HMDB31320,C20335,HMDB33007,C03044,HMDB13773,C01570,HMDB03640,HMDB62203,C16439,LMFA01100048,HMDB03156,C06418,C08263,C02486,C03046,C16647,C20657	identified+fragment
193	280.09	563.26	494441	1.1767e+06	321674	280511	210920	221202	220810	278553	227408	171606	157369	438965	383613	positive	5-Methylcytidine;Pyro-L-glutaminyl-L-glutamine;8-Hydroxyalanylclavam	ZAYHVCMSTBRABG-JXOAFFINSA-N,ILAITOFTZJRIFJ-UHFFFAOYSA-N,QWBMUARUOXXBMI-RAZZTCBWSA-N	HMDB00982,HMDB39229,C17359	annotated
194	147.077	565.27	288275	595074	151843	50634.8	59738.1	61475.3	61652.5	50719.9	55493	46207.3	67403	82276.9	105553	positive	L-Glutamine;L-Glutamine;L-Serine;L-Serine;Alanyl-Glycine;Alanylglycine;Ureidoisobutyric acid;3-Ureidoisobutyrate;Protein serine;DL-Serine;2-Amino-3-hydroxypropanoic acid;D-Glutamine;D-Glutamine;D-Serine;D-Serine;Glutamine;Isoglutamine	ZDXPYRJPNDTMRX-VKHMYHEASA-N,ZDXPYRJPNDTMRX-VKHMYHEASA-N,MTCFGRXMJLQNBG-REOHCLBHSA-N,MTCFGRXMJLQNBG-REOHCLBHSA-N,CXISPYVYMQWFLE-UHFFFAOYSA-N,CXISPYVYMQWFLE-UHFFFAOYSA-N,PHENTZNALBMCQD-UHFFFAOYSA-N,PHENTZNALBMCQD-UHFFFAOYSA-N,MTCFGRXMJLQNBG-UHFFFAOYSA-N,MTCFGRXMJLQNBG-UHFFFAOYSA-N,MTCFGRXMJLQNBG-UHFFFAOYSA-N,ZDXPYRJPNDTMRX-GSVOUGTGSA-N,ZDXPYRJPNDTMRX-GSVOUGTGSA-N,MTCFGRXMJLQNBG-UWTATZPHSA-N,MTCFGRX…	HMDB00641,C00064,HMDB00187,C00065,HMDB28687,HMDB06899,HMDB02031,C05100,HMDB62263,C00716,LMFA01100045,HMDB03423,C00819,HMDB03406,C00740,C00303,C16673	annotated
195	176.066	560.54	123763	142206	59465.5	75346.2	77059.3	51578.5	61195.1	73895	73732.4	65119.3	62165.4	72354.8	46010.1	positive				annotated
196	315.158	566.21	59861.7	75216.5	53847.2	51632.4	51207.3	49556.5	49033.6	54841.2	47927.1	51179.7	51616.3	46770.5	56171.1	positive	Gibberellin A120;N-desmethylmirtazapine;7-[(6-Hydroxy-3,7-dimethyl-2,7-octadienyl)oxy]-2H-1-benzopyran-2-one;Menadiol dibutyrate;2,3-Dehydro-gibberellin A9;2,3-Didehydrogibberellin A9;Heliettin;Grandiflorone	WKDIZCSRKTURDM-UHFFFAOYSA-N,FGLAMNFOHWVQOH-UHFFFAOYSA-N,OWAQHJLCKMIPKB-GXDHUFHOSA-N,TUWJQNVAGYRRHA-UHFFFAOYSA-N,NJHXRWOUQCGQAV-YGNOGLJPSA-N,NJHXRWOUQCGQAV-YGNOGLJPSA-N,JCDLLLXYAICSQV-UHFFFAOYSA-N,KUWGTESSHWPSOB-UHFFFAOYSA-N	HMDB38013,HMDB60956,HMDB39063,HMDB32726,C11866,LMPR0104170023,C09267,LMPK12120595	annotated
197	118.086	625.44	5.169e+06	10385476	3.02587e+06	3.94387e+06	3.12346e+06	2.29739e+06	2.05378e+06	2.89023e+06	2.75008e+06	2473782	2301528	3905842	2777536	positive	L-Valine;L-Valine;L-Valine;Betaine;Betaine;Propylene glycol;Propane-1,2-diol;Vaporole;Amyl nitrite;Amyl Nitrite;N-Methyl-a-aminoisobutyric acid;(S)-Propane-1,2-diol;(S)-Propane-1,2-diol;Norvaline;D-Norvaline;5-Aminopentanoic acid;5-Aminopentanoate;5-amino-pentanoic acid;D-Valine;(R)-Propane-1,2-diol;L-Norvaline;2S-amino-pentanoic acid;4-Methylaminobutyrate;2-Amino-2-methylbutanoate;Propane-1,3-di…	KZSNJWFQEVHDMF-BYPYZUCNSA-N,KZSNJWFQEVHDMF-BYPYZUCNSA-N,KZSNJWFQEVHDMF-BYPYZUCNSA-N,KWIUHFFTVRNATP-UHFFFAOYSA-N,KWIUHFFTVRNATP-UHFFFAOYSA-N,DNIAPMSPPWPWGF-UHFFFAOYSA-N,DNIAPMSPPWPWGF-UHFFFAOYSA-N,OWFXIOWLTKNBAP-UHFFFAOYSA-N,OWFXIOWLTKNBAP-UHFFFAOYSA-N,CSDTZUBPSYWZDX-UHFFFAOYSA-N,DLAMVQGYEVKIRE-UHFFFAOYSA-N,DNIAPMSPPWPWGF-VKHMYHEASA-N,DNIAPMSPPWPWGF-VKHMYHEASA-N,SNDPXSYFESPGGJ-SCSAIBSYSA-N,SNDPXSY…	HMDB00883,C00183,Stds1_2_24JAN20_20200220_152633_19,HMDB00043,C00719,HMDB01881,C00583,HMDB01382,C07457,HMDB15550,HMDB02141,HMDB06213,C02917,HMDB13716,C01799,HMDB03355,C00431,LMFA01100040,C06417,C02912,C01826,LMFA01100041,C15987,C03571,C02457,C16436,LMFA01100046,LMFA01100022,LMFA01100023,LMFA01100021	identified+fragment
198	170.092	625.72	3.06081e+06	6.52413e+06	2.12786e+06	3.52577e+06	1.71402e+06	2.75628e+06	2.77146e+06	2.95474e+06	2.73948e+06	3.17759e+06	2.88519e+06	2681978	1.8925e+06	positive	3-Methylhistidine;N(pi)-Methyl-L-histidine;N(pi)-Methyl-L-histidine;Dihydrothymine;5,6-Dihydrothymine;1-Methylhistidine;Squamolone;L-Cyclo(alanylglycyl);pyroglutamine;gamma-Amino-gamma-cyanobutanoate;4-amino-4-cyano-butanoic acid;alpha-Amino-gamma-cyanobutanoate;2-amino-4-cyano-butanoic acid;Nalpha-Methylhistidine	JDHILDINMRGULE-LURJTMIESA-N,JDHILDINMRGULE-LURJTMIESA-N,JDHILDINMRGULE-LURJTMIESA-N,NBAKTGXDIBVZOO-UHFFFAOYSA-N,NBAKTGXDIBVZOO-UHFFFAOYSA-N,BRMWTNUJHUMWMS-LURJTMIESA-N,XYVMBSCIEDOIJQ-UHFFFAOYSA-N,ICCHEGCKVBMSTF-UHFFFAOYSA-N,NPWMTBZSRRLQNJ-UHFFFAOYSA-N,DXWQLTOXWVWMOH-UHFFFAOYSA-N,DXWQLTOXWVWMOH-UHFFFAOYSA-N,VZSTVUJXUYNIOQ-UHFFFAOYSA-N,VZSTVUJXUYNIOQ-UHFFFAOYSA-N,CYZKJBZEIFWZSR-LURJTMIESA-N	HMDB00479,C01152,Stds2_2_24JAN20_20200220_152709_24,HMDB00079,C00906,HMDB00001,HMDB29874,HMDB31547,HMDB62558,C05715,LMFA01100037,C05717,LMFA01100038,C03298	identified+fragment
199	162.05	624.31	57953	141666	32926.1	69296.3	39294	27199.3	38477.8	37377.9	43632.9	33124.3	36446.2	52595.3	52480.8	positive				annotated
200	202.043	626.2	60872.2	138454	32681.3	76949.6	33102.8	26809	39691.7	50757.8	53082.4	48778.5	33642.7	52760.4	67545.7	positive				annotated
201	126.103	626.56	60612.3	125407	56533.1	59746.1	34620.1	54534.8	54038.3	57102.7	58461.8	71423.4	55595.7	54357.8	41192.7	positive	1-Methylhistamine;N-Methylhistamine;3-Methylhistamine;2-(Dimethylamino)acetonitrile;N-Methylhistamine;4-Methylhistamine;2-Methylhistamine	FHQDWPCFSJMNCT-UHFFFAOYSA-N,FHQDWPCFSJMNCT-UHFFFAOYSA-N,CPAGZVLINCPJEH-UHFFFAOYSA-N,PLXBWEPPAAQASG-UHFFFAOYSA-N,PHSPJQZRQAJPPF-UHFFFAOYSA-N,UGYXPZQILZRKJJ-UHFFFAOYSA-N,XDKYTXBAVJELDQ-UHFFFAOYSA-N	HMDB00898,C05127,HMDB01861,HMDB61875,HMDB61685,C17929,C17928	annotated
202	228.099	619.3	9673040	9347663	9439854	9315779	8946010	8794268	8848106	8653810	8573938	8599855	8730176	9927915	8582346	positive	Epoxyanethole;Thymoquinone;3-Phenylpropyl formate;Benzenebutanoic acid;2-Phenylbutyric acid;Egomaketone;2-Phenylethyl acetate;Phenethyl acetate;4-Isopropylbenzoic acid;p-Cumate;beta-Thujaplicin;beta-Thujaplicin;3-Phenylbutyric acid;Lepalone;1-(2,3-Dihydro-1H-pyrrolizin-5-yl)-1,4-pentanedione;Eugenol;Eugenol;Isoeugenol;Isoeugenol;1,2-Dimethoxy-4-vinylbenzene;4-Methylbenzyl alcohol acetate;Benzyl p…	YUWWNQUBHDXKMT-UHFFFAOYSA-N,KEQHJBNSCLWCAE-UHFFFAOYSA-N,AMHRXSOVSAQOKL-UHFFFAOYSA-N,OBKXEAXTFZPCHS-UHFFFAOYSA-N,OFJWFSNDPCAWDK-UHFFFAOYSA-N,MGIXHQSSTZKVOO-UHFFFAOYSA-N,MDHYEMXUFSJLGV-UHFFFAOYSA-N,MDHYEMXUFSJLGV-UHFFFAOYSA-N,CKMXAIVXVKGGFM-UHFFFAOYSA-N,CKMXAIVXVKGGFM-UHFFFAOYSA-N,FUWUEFKEXZQKKA-UHFFFAOYSA-N,FUWUEFKEXZQKKA-UHFFFAOYSA-N,ZZEWMYILWXCRHZ-UHFFFAOYSA-N,XUCQQLCBOJJVRF-UHFFFAOYSA-N,BDWPPPW…	HMDB34615,HMDB34732,HMDB34471,HMDB00543,HMDB00329,HMDB38184,HMDB33945,C12303,HMDB35268,C06578,HMDB35213,C09904,HMDB01955,HMDB35414,HMDB40046,HMDB05809,C10453,HMDB05802,C10469,HMDB40359,HMDB40460,HMDB30063,HMDB30060,HMDB32038,HMDB32336,HMDB36098,HMDB41473,HMDB41472,HMDB41612,HMDB31761,HMDB33723,HMDB37174,HMDB37160,HMDB32891,HMDB32618,HMDB32620,HMDB32586,C19729,C19229,C09905,C10846,C09858,LMFA01030…	annotated
203	235.08	618.99	259707	219880	215739	255716	197962	196413	213542	224617	174521	222469	183110	225614	237684	positive	Histidinyl-Glycine;Glycyl-Histidine;Metronidazole;Metronidazole	LYCVKHSJGDMDLM-UHFFFAOYSA-N,YIWFXZNIBQBFHR-UHFFFAOYSA-N,VAOCPAMSLUNLGC-UHFFFAOYSA-N,VAOCPAMSLUNLGC-UHFFFAOYSA-N	HMDB28885,HMDB28843,HMDB15052,C07203	annotated
204	256.059	618.49	93033.1	92017.1	90688.5	122572	106050	97157	130035	124655	108776	139612	102649	96394.6	133440	positive	Scopoletin;Scopoletin;1-Isothiocyanato-8-(methylthio)octane;Deoxyribose 5-monophosphate;5-Deoxyribose-1-phosphate;5-Deoxyribose-1-phosphate;Deoxyribose 1-phosphate;Deoxyribose 5-phosphate;1-Deoxy-D-xylulose 5-phosphate;1-Deoxy-D-xylulose 5-phosphate;8-Hydroxy-7-methoxy-2H-1-benzopyran-2-one;Casimiroin;Casimiroin;1,3,6,8-Naphthalenetetrol;5,7-Dihydroxy-2-methyl-4H-chromen-4-one;trans-o-Hydroxybenz…	RODXRVNMMDRFIK-UHFFFAOYSA-N,RODXRVNMMDRFIK-UHFFFAOYSA-N,BFBMDZOSZQDEKW-UHFFFAOYSA-N,KKZFLSZAWCYPOC-LMVFSUKVSA-N,XXQFKXPJJNBLSU-TXICZTDVSA-N,XXQFKXPJJNBLSU-TXICZTDVSA-N,KBDKAJNTYKVSEK-PYHARJCCSA-N,KKZFLSZAWCYPOC-VPENINKCSA-N,AJPADPZSRRUGHI-RFZPGFLSSA-N,AJPADPZSRRUGHI-RFZPGFLSSA-N,KIGCGZUAVODHMD-UHFFFAOYSA-N,DPXXJCMMMXZVSW-UHFFFAOYSA-N,DPXXJCMMMXZVSW-UHFFFAOYSA-N,BCMKHWMDTMUUSI-UHFFFAOYSA-N,NCUJRUD…	HMDB34344,C01752,HMDB38447,HMDB59654,HMDB60393,C16637,HMDB01351,HMDB01031,HMDB01213,C11437,HMDB30692,HMDB33349,C10654,C04033,C20462,C06203,C06204,C18077,C18079,C10290,C08062,C00673,C00672,C01938,C03830,C16913,LMFA01050235	annotated
205	272.063	641.74	92897	105485	90930.7	128098	105100	92688	113401	125776	104982	131491	103768	108859	135742	positive				annotated
206	352.092	621.46	86533	72083.6	99064.5	95135.3	80354.7	96035.3	91546.6	93294.6	91972.4	86353.2	91578	100182	90796.2	positive	Fluridone;PC(O-1:0/2:0);PC(0:0/3:0);PC(3:0/0:0)	YWBVHLJPRPCRSD-UHFFFAOYSA-N,PHIZERZKVIUDPM-LLVKDONJSA-N,UQKHQGLDMCRPFS-SNVBAGLBSA-N,YYZULYFULDDFDM-SNVBAGLBSA-N	C18857,LMGP01020005,LMGP01050086,LMGP01050059	annotated
207	315.158	619.43	70335.3	49854.4	52144.9	57316.8	49601.3	53584.4	51290.2	51382.2	38454.6	47628.8	39396.7	48362.5	56255	positive	Gibberellin A120;N-desmethylmirtazapine;7-[(6-Hydroxy-3,7-dimethyl-2,7-octadienyl)oxy]-2H-1-benzopyran-2-one;Menadiol dibutyrate;2,3-Dehydro-gibberellin A9;2,3-Didehydrogibberellin A9;Heliettin;Grandiflorone	WKDIZCSRKTURDM-UHFFFAOYSA-N,FGLAMNFOHWVQOH-UHFFFAOYSA-N,OWAQHJLCKMIPKB-GXDHUFHOSA-N,TUWJQNVAGYRRHA-UHFFFAOYSA-N,NJHXRWOUQCGQAV-YGNOGLJPSA-N,NJHXRWOUQCGQAV-YGNOGLJPSA-N,JCDLLLXYAICSQV-UHFFFAOYSA-N,KUWGTESSHWPSOB-UHFFFAOYSA-N	HMDB38013,HMDB60956,HMDB39063,HMDB32726,C11866,LMPR0104170023,C09267,LMPK12120595	annotated
208	374.074	619.76	32530	33381.8	25847.2	28736.7	26616.7	25126.6	24646.6	36373.2	24963.1	33132.6	29141.3	31417.8	25561.9	positive				annotated
209	140.046	461.78	7307349	4902187	6.29392e+06	6.57744e+06	4.80101e+06	8.10209e+06	8687116	9600233	9821406	7321978	8.15026e+06	5303969	9719544	positive	5-Hydroxypyrazinamide	XENWQEOTDAQROM-UHFFFAOYSA-N	HMDB01978	annotated
210	278.075	461.77	919846	615747	690004	842078	554882	970312	931050	1.07022e+06	996747	892450	872521	604397	1.20242e+06	positive	(S)-ACPA;2-bromo-nonanoic acid;9-bromo-nonanoic acid	JDNMYUBSFDGCSX-YFKPBYRVSA-N,MELJYLJLJXTLGX-UHFFFAOYSA-N,XEGRKZRPTBNSMN-UHFFFAOYSA-N	C13673,LMFA01090025,LMFA01090026	annotated
211	511.178	461.12	382338	188554	296346	362442	170786	547009	534472	624732	698966	418443	493546	207697	730956	positive				annotated
212	256.092	461.41	477417	328496	414119	415996	306535	550370	573721	627503	642746	476718	516033	336894	631988	positive	(S)-ACPA	JDNMYUBSFDGCSX-YFKPBYRVSA-N	C13673	annotated
213	294.048	461.96	112799	84367	79435.7	94080.3	55742.2	112985	122734	117945	106425	104334	95070.4	75839.3	156573	positive	Thorium	ZSLUVFAKFWKJRC-UHFFFAOYSA-N	HMDB29215	annotated
214	300.056	461.87	101929	65335.1	93779.1	98512.3	77692.4	110429	126588	136191	121609	98106.1	108538	74901.5	148182	positive	2-bromo-nonanoic acid;9-bromo-nonanoic acid	MELJYLJLJXTLGX-UHFFFAOYSA-N,XEGRKZRPTBNSMN-UHFFFAOYSA-N	LMFA01090025,LMFA01090026	annotated
215	467.18	461.67	77757.2	53275.4	56993.3	59636.9	47244.7	80493.2	73018.4	98305.4	85977	69918.9	73230.4	60285.1	101956	positive	PG(12:0/0:0)	IACXMECMZISNLR-DLBZAZTESA-N	LMGP04050011	annotated
216	319.101	461.03	73948.3	42840.5	42748.5	56298.6	31702.2	67754.3	64325.2	69709	66856.5	64053.5	47695.1	41665	93268	positive				annotated
217	162.113	640.6	7.97714e+06	6.77864e+06	2.89299e+06	1.79568e+06	2993258	1.58387e+06	1415614	1.02936e+06	1.06547e+06	954192	890880	6095242	1.35684e+06	positive	L-Carnitine;L-Carnitine;L-Carnitine;Malonyl-Carnitin;(S)-Carnitine	PHIQHXFUZVPYII-ZCFIWIBFSA-N,PHIQHXFUZVPYII-ZCFIWIBFSA-N,PHIQHXFUZVPYII-ZCFIWIBFSA-N,PHIQHXFUZVPYII-UHFFFAOYSA-N,PHIQHXFUZVPYII-LURJTMIESA-N	HMDB00062,C00318,Stds2_2_24JAN20_20200220_152709_25,HMDB62496,C15025	identified+fragment
218	314.084	637.81	223076	108294	138018	93360	83085.2	89583.3	85411.2	68738.3	70438.1	112220	98590.5	134879	72442.3	positive	Sarmentosin epoxide;1-Phenyl-3-(phenylsulfonyl)-2-propen-1-one;2-Deoxy-2,3-dehydro-N-acetylneuraminic acid;2,7-Anhydro-alpha-N-acetylneuraminic acid	MGWCXJDKHMCXRL-YMGPVYFXSA-N,KPWYLVJFIPLFCW-VAWYXSNFSA-N,JINJZWSZQKHCIP-UFGQHTETSA-N,NCMJSVDTRDLWJE-GSQQXRCOSA-N	C08341,C15077,C04580,C04521	annotated
219	239.139	432.51	7583017	7.65108e+06	6479380	6.21973e+06	6.42423e+06	7.33584e+06	6.37785e+06	6691765	6.97215e+06	7.71965e+06	7.6551e+06	7.09031e+06	6.33946e+06	positive	Secobarbital;Metanephrine;Desglymidodrine;Tenuazonic acid;L-Metanephrine;L-Metanephrine;Ecgonone methyl ester;Tenuazonic acid	KQPKPCNLIDLUMF-UHFFFAOYSA-N,JWJCTZKFYGDABJ-UHFFFAOYSA-N,VFRCNXKYZVQYLX-UHFFFAOYSA-N,CEIZFXOZIQNICU-UHFFFAOYSA-N,JWJCTZKFYGDABJ-VIFPVBQESA-N,JWJCTZKFYGDABJ-VIFPVBQESA-N,WXEMSGQRTGSYOG-QXUHLLMWSA-N,KLBSRSYHIIAQTG-PZICIZFRSA-N	HMDB14562,HMDB04063,HMDB60558,HMDB36074,HMDB62493,C05588,C20371,C08511	annotated
220	399.212	431.97	142156	134271	141892	134748	119955	147231	97383.1	154460	152196	160979	136680	168617	162128	positive	Uplandicine	IHRIHUJNKKMIDN-YYGKBEQOSA-N	C10412	annotated
221	240.17	430.95	53299.3	60059	70063.1	49776.5	56779.3	68031.5	46866	60905.4	60262.5	64200.7	65706.7	71621.3	47460.1	positive	Slaframine	YYIUHLPAZILPSG-SMILAEQMSA-N	C06185	annotated
222	251.139	431.52	61865.2	43674.8	54737.3	60206.2	45298.8	52442.8	50625.7	56421.1	52549	60171.7	52341.2	65395.2	62669.1	positive	3-Hydroxymelatonin;Paucine;Heptabarbital;Heptabarbital;4-Coumaroyl-2-hydroxyputrescine;Anhalamine;Tyr-OEt;p-Lactophenetide;Propoxur;N-Caffeoylputrescine	DWMWOUAIGKAJNF-UHFFFAOYSA-N,KTZNZCYTXQYEHT-XQRVVYSFSA-N,PAZQYDJGLKSCSI-UHFFFAOYSA-N,PAZQYDJGLKSCSI-UHFFFAOYSA-N,XBVRGBGSLROQIA-ZZXKWVIFSA-N,DVQVXTPSJBCBJI-UHFFFAOYSA-N,SBBWEQLNKVHYCX-JTQLQIEISA-N,GHZNWXGYWUBLLI-UHFFFAOYSA-N,ISRUGXGCCGIOQO-UHFFFAOYSA-N,KTZNZCYTXQYEHT-GQCTYLIASA-N	HMDB60742,HMDB29876,HMDB15443,C17725,HMDB33462,C12231,C01458,C14262,C14334,C03002	annotated
223	392.191	432.51	50395.9	47940.3	45828.6	32293.4	42156.4	48037.7	37044.2	49737.8	46242.9	52018.5	47950.5	42987.2	37395.1	positive				annotated
224	244.191	430.77	43619.3	36740.1	39112.4	40160.7	31943.3	33554	33619.8	32689.5	38207.5	38094.4	33881	50467.2	33880.6	positive	3-hydroxyundecanoic acid;3-hydroxy-undecanoic acid;N-Undecanoylglycine;3-Hydroxynonyl acetate;omega-hydroxy hendecanoic acid;2-hydroxy hendecanoic acid;10-hydroxy-undecanoic acid;4-hydroxy-undecanoic acid;3S-hydroxy-undecanoic acid	FARPMBPKLYEDIL-UHFFFAOYSA-N,FARPMBPKLYEDIL-UHFFFAOYSA-N,HEUQYIQQCNOXOG-UHFFFAOYSA-N,RTYFAKSWXDNPPU-UHFFFAOYSA-N,KNRCBASNXNXUQQ-UHFFFAOYSA-N,MNRBGFKCVTVNBA-UHFFFAOYSA-N,UHZWUNLTEZCDMA-UHFFFAOYSA-N,XEXIVNNTJNBUGV-UHFFFAOYSA-N,FARPMBPKLYEDIL-JTQLQIEISA-N	HMDB61654,LMFA01050162,HMDB13286,HMDB32443,LMFA01050035,LMFA01050034,LMFA01050161,LMFA01050163,LMFA01050327	annotated
225	244.118	433.06	28484.2	43247.1	32072.6	29339.2	23516.5	30999.7	32775.8	23171.4	32658.3	19304.7	27725.6	35876.3	25023.5	positive	3-Hydroxy-N6,N6,N6-trimethyl-L-lysine;3-Hydroxy-N6,N6,N6-trimethyl-L-lysine;4-Heptenal diethyl acetal;Diethyl 2-methyl-3-oxosuccinate;3-(1-Hydroxymethyl-1-propenyl)pentanedioic acid	ZRJHLGYVUCPZNH-MQWKRIRWSA-O,ZRJHLGYVUCPZNH-MQWKRIRWSA-O,OQOCQBJWOCRPQY-UHFFFAOYSA-N,OQOCQBJWOCRPQY-UHFFFAOYSA-N,FUMUSIMACHNZQF-QHHAFSJGSA-N	HMDB01422,C01259,HMDB32306,C04067,HMDB33092	annotated
226	272.185	432.79	42451.5	34088.7	23291.3	23076.4	23145	31343	22288.5	27573.8	26630.5	28957.7	32281.2	26505.9	28671.3	positive	Dodecanedioic acid;Dodecanedioic acid;Dodecanedioic acid;Talaromycin A;Dipropyl hexanedioate;Bis(1-methylethyl) hexanedioate;Diisopropyl adipate;Dibutyl succinate	TVIDDXQYHWJXFK-UHFFFAOYSA-N,TVIDDXQYHWJXFK-UHFFFAOYSA-N,TVIDDXQYHWJXFK-UHFFFAOYSA-N,VDWRKBZMQNPUOB-UHFFFAOYSA-N,NKOUWLLFHNBUDW-UHFFFAOYSA-N,ZDQWESQEGGJUCH-UHFFFAOYSA-N,ZDQWESQEGGJUCH-UHFFFAOYSA-N,YUXIBTJKHLUKBD-UHFFFAOYSA-N	HMDB00623,C02678,LMFA01170009,HMDB30143,HMDB41614,HMDB41613,C14523,C19143	annotated
227	342.202	432.96	34238.5	36418.7	35699.7	25725.5	25404.9	19718	33793.5	37553.3	27952.9	35107.7	30064.1	26752.5	25985	positive				annotated
228	276.123	431.7	31358.2	25807.3	27705.9	29914.6	21702.3	28154.9	21920.2	33003.1	23921.2	30854	22664.8	25028.1	29687.9	positive	Aloesol;Coixinden B;Coixinden B;(S)-2,3-Dihydro-6-hydroxy-5-(hydroxyacetyl)-2-isopropenylbenzofuran;Artemidiol;1'-Acetoxychavicol acetate;1'-Acetoxychavicol;1'-Acetoxychavicol acetate;5-Amino-6-(4-hydroxy-2-butenoyl)-2,2-dimethyl-4-chromanone;(±)-Ribaline;Methyl (2R*,3S*)-2,3-dihydro-3-hydroxy-2-isopropenyl-5-benzofurancarboxylate;Dubinidine	ZYCNQWOKCMJKEZ-UHFFFAOYSA-N,BIUULCNWWFDCPG-UHFFFAOYSA-N,BIUULCNWWFDCPG-UHFFFAOYSA-N,DSPWIGNSRMCMGP-UHFFFAOYSA-N,CRXSSRPVDGICML-UHFFFAOYSA-N,JAMQIUWGGBSIKZ-UHFFFAOYSA-N,JAMQIUWGGBSIKZ-ZDUSSCGKSA-N,JAMQIUWGGBSIKZ-ZDUSSCGKSA-N,FQWVFPQMOJOLSZ-ONEGZZNKSA-N,ONPUKGULNMQBLF-UHFFFAOYSA-N,ZQTUKLOPEQEDKS-UHFFFAOYSA-N,NETGEQWGGLFVRL-UHFFFAOYSA-N	HMDB35712,HMDB40906,C17917,HMDB30486,HMDB30648,HMDB41005,HMDB41006,C10426,HMDB41329,HMDB33345,HMDB33109,C10662	annotated
229	295.165	432.51	27545.2	24892	31983.1	17694.9	17079.7	25360.9	21477.2	22259.9	16987.9	22896.3	27846.3	26554.9	19974.6	positive	Leucyl-Tyrosine;Isoleucyl-Tyrosine;Tyrosyl-Leucine;Tyrosyl-Isoleucine;Sinapoylputrescine	LHSGPCFBGJHPCY-UHFFFAOYSA-N,MUFXDFWAJSPHIQ-UHFFFAOYSA-N,AUEJLPRZGVVDNU-UHFFFAOYSA-N,QJKMCQRFHJRIPU-UHFFFAOYSA-N,ZYERUQAOCQZPJW-WAYWQWQTSA-N	HMDB28941,HMDB28919,HMDB29109,HMDB29108,HMDB33464	annotated
230	288.144	433.05	29458.2	30115.1	25460.4	20521.4	18082.5	18277.9	18764.3	24149.9	17863.2	27806.3	20416.9	23514	23854.8	positive	(4-Hydroxybenzoyl)choline	BAPAICNRGIBFJT-UHFFFAOYSA-O	HMDB29559	annotated
231	388.196	430.27	25357.4	22496.7	23696	22105.6	21447.1	24790.2	24432.1	23299.2	22577.5	23157.5	23645.5	25063.8	27154.5	positive	Nepetaside;Glucosyl 6-hydroxy-2,6-dimethyl-2E,7-octadienoate;(1R,3S,4S,6R)-6,9-Dihydroxyfenchone 6-O-b-D-glucoside;(1S,3R,4R)-8,10-Dihydroxyfenchone 10-O-b-D-glucoside	CUIDBUWFCFYEPL-UHFFFAOYSA-N,IVWJMPAYYVHQPT-TWGQIWQCSA-N,QZAWDTYMSDWVFW-UHFFFAOYSA-N,VOSKDOKSPQKSPY-UHFFFAOYSA-N	HMDB38149,HMDB35822,HMDB33222,HMDB33223	annotated
232	268.154	432.06	23219.2	20459.1	23496	21774.2	18492.3	20963	17185.8	24879.5	21519.5	21974.6	20726.3	21140.8	20730.9	positive	3,4-Methylenesebacic acid;Allixin;Butopyronoxyl;Codonopsine;Diethofencarb;12-hydroxyjasmonic acid;epi-4'-hydroxyjasmonic acid;Tuberonic acid;3,7-Dimethyl-2E,6E-decadien-1,10-dioic acid	YVOCTABTPCVYNG-UHFFFAOYSA-N,OHRPDNHRQKOLGN-UHFFFAOYSA-N,OKIJSNGRQAOIGZ-UHFFFAOYSA-N,WCNPJVPXLWJQIR-HKSFMPNISA-N,LNJNFVJKDJYTEU-UHFFFAOYSA-N,RZGFUGXQKMEMOO-BSANDHCLSA-N,KLPBEXRQJBKPDM-VFERKYTESA-N,RZGFUGXQKMEMOO-SZXTZRQCSA-N,DCSNNHVJJADJBX-JKHSSWLHSA-N	HMDB59729,HMDB40705,C19142,C10137,C11077,LMFA02020011,LMFA02020008,LMFA02020007,LMFA01170130	annotated
233	283.165	431.77	18659.9	24327.6	19421.4	14821.3	16416.8	17608.3	15859.3	13070.4	20152.2	14310.5	17571.9	18934.5	18693.8	positive	N-(3-Oxooctanoyl)homoserine lactone;N-(3-oxo-octanoyl)-homoserine lactone;Bufotenidine	FXCMGCFNLNFLSH-JTQLQIEISA-N,FXCMGCFNLNFLSH-JTQLQIEISA-N,HIYGARYIJIZXGW-UHFFFAOYSA-O	C11841,LMFA08030004,C13664	annotated
234	472.209	430.73	13695.9	9402.08	15236.9	15386.7	16680.8	15671.6	12710.3	11269.7	16363.6	16212.8	17951.1	11299.1	13225	positive	Kuwanol D;Kuwanol D;3'-Geranyl-2',3,4,4'-tetrahydroxychalcone;3'-Geranyl-3,4,2',4'-tetrahydroxychalcone;(E)-2'-Geranyl-3',4',7-trihydroxyflavanone;3-Hydroxyglabrol;1-(2,4-Dihydroxyphenyl)-3-[8-hydroxy-2-methyl-2-(4-methyl-3-pentenyl)-2H-1-benzopyran-5-yl]-1-propanone;4,2',4'-Trihydroxy-6''-methyl-6''-(4-methyl-3-pentenyl)pyrano[2'',3'':3,2]dihydrochalcone;1-Hydroxy-3,5-dimethoxy-2,4-diprenylxanth…	ARIUOJMONLRTJR-NNVJOTTFSA-N,ARIUOJMONLRTJR-NNVJOTTFSA-N,WWJVSOYKRSDSDN-PIRRJUBYSA-N,WWJVSOYKRSDSDN-PIRRJUBYSA-N,RCYMAXCAVMNZBM-APSNUPSMSA-N,LAQLCZKPJGMFRM-UHFFFAOYSA-N,NZEMOONSVTXJCP-UHFFFAOYSA-N,NZEMOONSVTXJCP-UHFFFAOYSA-N,KGBJYZXDYBPQGM-UHFFFAOYSA-N,GVXVZXDPRNGAOE-ZCFXJLACSA-N,GVXVZXDPRNGAOE-ZCFXJLACSA-N,DOJVDXBXUHQIRO-NTEUORMPSA-N,FOIZZXKAYVIZQC-HHNXWBSMSA-N,HPYNBECUCCGGPA-UHFFFAOYSA-N,HCNLDGT…	HMDB34017,LMPK12120120,HMDB35255,LMPK12120106,HMDB40317,HMDB29532,HMDB31922,LMPK12120456,HMDB41275,HMDB31236,LMPK12120257,HMDB31235,C17485,C18412,C09724,LMPK12140276,C09319,LMPK12140275,LMPK12120031,LMPK12120036,LMPK12120054,LMPK12120057,LMPK12120066,LMPK12120067,LMPK12120061,LMPK12120069,LMPK12070122,LMPK12140077,LMPK12140281,LMPK12140285,LMPK12140298,LMPK12140299,LMPK12140286,LMPK12140289,LMPK1…	annotated
235	294.133	432.42	9494.61	12909.8	12887.4	10780	11913.4	11934.2	12042.1	13829.1	11441.6	14548.3	12658.7	12309.9	15073.6	positive	Methyl 3,4,5-trimethoxycinnamate;1-(2,4,6-Trimethoxyphenyl)-1,3-butanedione;Anatoxin a(s);Trinexapac-ethyl;Grandinol	KLXHCGFNNUQTEY-AATRIKPKSA-N,ZYRBXTNFHYZHSK-UHFFFAOYSA-N,FYXHGVMFJYHPFX-ZCFIWIBFSA-N,RVKCCVTVZORVGD-QXMHVHEDSA-N,NGJANBBWZSMYRM-UHFFFAOYSA-N	HMDB38551,HMDB30668,C19998,C18541,C20207	annotated
236	195.123	300.38	1.27935e+06	701002	543740	783820	727243	361244	7662274	4.69736e+06	1.29204e+06	409052	354130	1.3848e+06	776549	positive				annotated
237	274.103	641.92	5885684	3.62516e+06	2243155	2.52582e+06	3880922	1.52911e+06	1.67812e+06	1413446	1.49163e+06	3003527	2.93411e+06	2.13806e+06	3.50479e+06	positive				annotated
238	507.173	641.83	300554	380569	194845	271789	228316	158675	131326	114992	90064	226072	198947	204139	303349	positive	Halobetasol Propionate;Nb-trans-p-Coumaroylserotonin glucoside	BDSYKGHYMJNPAB-YKQIDFLYSA-N,LPGWQGDUKIPAME-FPYGCLRLSA-N	HMDB14734,HMDB32760	annotated
239	333.098	640.23	274580	89771.8	96960.7	56980.6	146040	75631.5	96755.4	89513.8	84198.9	119573	113769	94470.7	50275.4	positive	Triamiphos	BABJTMNVJXLAEX-UHFFFAOYSA-N	C18927	annotated
240	485.191	641.36	228363	159305	100189	94991.4	145805	59441.5	59495.5	58725.7	58919.6	110903	105631	86540.2	145669	positive	Halobetasol Propionate;Nb-trans-p-Coumaroylserotonin glucoside	BDSYKGHYMJNPAB-YKQIDFLYSA-N,LPGWQGDUKIPAME-FPYGCLRLSA-N	HMDB14734,HMDB32760	annotated
241	569.181	641.91	153926	180883	76743.4	97252.4	152126	30364.9	38310.9	30910.5	27884.4	117214	103466	89768.6	143186	positive	Asticolorin C	XVQCWVVYGNETPD-UHFFFAOYSA-N	HMDB30135	annotated
242	151.096	382.83	827848	584912	960116	1.04439e+06	1.27109e+06	377004	5.57412e+06	2.88792e+06	1.26856e+06	218775	411400	959394	745291	positive				annotated
243	220.118	478.69	2.82542e+06	5387253	2817633	1.8488e+06	4592969	2.36913e+06	2443787	3653026	3624556	1.89047e+06	1.87822e+06	1.17098e+06	871474	positive	Pantothenic acid;2-O-Methyl-L-fucose;(R)-pantothenic Acid;Pantothenate;Pantothenate;Digitalose;D-Thevetose	GHOKWGTUZJEAQD-UHFFFAOYSA-N,YLAMTMNJXPWCQN-UHFFFAOYSA-N,GHOKWGTUZJEAQD-ZETCQYMHSA-N,GHOKWGTUZJEAQD-ZETCQYMHSA-N,GHOKWGTUZJEAQD-ZETCQYMHSA-N,OEKPKBBXXDGXNB-IBISWUOJSA-N,OEKPKBBXXDGXNB-QTSLKERKSA-N	HMDB00210,HMDB33789,HMDB62717,C00864,Stds2_2_24JAN20_20200220_152709_8,C08235,C16287	identified+fragment
244	264.082	477.91	67343.6	127846	63346.5	50647.9	107577	55823.9	73259.5	89210.9	93148.9	56899.5	40399.3	35630	28943	positive	tert-Butylbicyclophosphorothionate	VTBHBNXGFPTBJL-UHFFFAOYSA-N	C19930	annotated
245	130.05	543.54	5142300	3.80143e+06	3.63606e+06	2.11541e+06	2.57872e+06	489175	532780	489698	638245	676525	659472	3.44585e+06	3.16404e+06	positive	Pyrrolidonecarboxylic acid;5-Oxoprolinate;Pyroglutamic acid;Pidolic acid;5-Oxoproline;Pyruvic acid;Pyruvate;Pyruvic acid;Malonic semialdehyde;3-Oxopropanoate;N-Acryloylglycine;Pyrroline hydroxycarboxylic acid;Glucosereductone;dimethadione;1-Pyrroline-4-hydroxy-2-carboxylate;1-Pyrroline-4-hydroxy-2-carboxylate;(3R,5S)-1-pyrroline-3-hydroxy-5-carboxylic Acid;L-1-Pyrroline-3-hydroxy-5-carboxylate;2-…	ODHCTXKNWHHXJC-UHFFFAOYSA-N,ODHCTXKNWHHXJC-UHFFFAOYSA-N,ODHCTXKNWHHXJC-VKHMYHEASA-N,ODHCTXKNWHHXJC-VKHMYHEASA-N,ODHCTXKNWHHXJC-VKHMYHEASA-N,LCTONWCANYUPML-UHFFFAOYSA-N,LCTONWCANYUPML-UHFFFAOYSA-N,LCTONWCANYUPML-UHFFFAOYSA-N,OAKURXIZZOAYBC-UHFFFAOYSA-N,OAKURXIZZOAYBC-UHFFFAOYSA-N,LZCXCXDOGAEFQX-UHFFFAOYSA-N,WFOFKRKDDKGRIK-UHFFFAOYSA-N,NVXLIZQNSVLKPO-UHFFFAOYSA-N,JYJFNDQBESEHJQ-UHFFFAOYSA-N,AOMLMYX…	HMDB00805,HMDB60262,HMDB00267,C01879,Stds2_2_24JAN20_20200220_152709_13,HMDB00243,C00022,LMFA01060077,HMDB11111,C00222,HMDB01843,HMDB01369,HMDB40261,HMDB61093,HMDB02234,C04282,HMDB62585,C04281,HMDB62676,C20363,C01877,C12069,C02237	identified
246	174.014	543.53	984334	719395	691984	591770	563545	89478.6	115091	103558	129085	154869	117103	728891	754918	positive				annotated
247	303.056	543.25	547083	412475	405065	322076	276530	22084.3	35306.1	33202.5	43207.8	54612.6	43738.1	384647	405951	positive				annotated
248	250.051	539.96	516029	515522	453504	467628	403855	353868	380487	331682	305729	414096	321850	402810	542723	positive				annotated
249	385.101	541.95	448211	362337	357560	406296	346137	118575	158026	174734	176839	200845	169702	371599	452934	positive				annotated
250	325.038	543.63	331174	271691	294653	273351	241512	30966.4	56230.7	66932.6	66015.6	83478.7	65750.8	285148	311188	positive				annotated
251	236.073	543.42	182303	192377	158138	171938	136148	142869	127827	143164	122087	141446	118856	163267	172688	positive				annotated
252	322.088	543.96	93325.3	75290.5	167033	61085.6	123828	10882.5	NA	NA	20932.1	14565.8	23300.8	116790	94674.3	positive	7-Methylxanthosine	SYPRQIWERSQQNL-KQYNXXCUSA-O	C16352	annotated
253	215.04	543.07	157847	115699	105554	82622.3	81740.8	12331.4	19118.7	19841.4	20397.2	22571.1	22016.9	107690	111215	positive				annotated
254	193.095	535.75	146121	144567	118062	126485	96843.8	92689.4	96983.4	85300.7	86499.5	110610	75096.1	105088	153324	positive	L-Pipecolic acid;L-Pipecolate;Pipecolic acid;N4-Acetylaminobutanal;N4-Acetylaminobutanal;(3xi,6xi)-Cyclo(alanylvalyl);3-Acetamidobutanal;Vigabatrin;Vigabatrin;Levetiracetam;Levetiracetam;D-Pipecolic acid;L-trans-4-Methyl-2-pyrrolidinecarboxylic acid;2-Pyrrolidineacetic acid;(2E)-Decenoyl-ACP;1-Aminocyclopentanecarboxylate;trans-3-Aminocyclopentane-1-carboxylic acid	HXEACLLIILLPRG-YFKPBYRVSA-N,HXEACLLIILLPRG-YFKPBYRVSA-N,HXEACLLIILLPRG-UHFFFAOYSA-N,DDSLGZOYEPKPSJ-UHFFFAOYSA-N,DDSLGZOYEPKPSJ-UHFFFAOYSA-N,ORLDMMKUTCCBSM-UHFFFAOYSA-N,SOYLQPBXNGCSNB-UHFFFAOYSA-N,PJDFLNIOAUIZSL-UHFFFAOYSA-N,PJDFLNIOAUIZSL-UHFFFAOYSA-N,HPHUVLMMVZITSG-ZCFIWIBFSA-N,HPHUVLMMVZITSG-ZCFIWIBFSA-N,HXEACLLIILLPRG-RXMQYKEDSA-N,KKJQZEWNZXRJFG-UHFFFAOYSA-N,ADSALMJPJUKESW-UHFFFAOYSA-N,NILQLFB…	HMDB00716,C00408,HMDB00070,HMDB04226,C05936,HMDB33926,HMDB59649,HMDB15212,C07500,HMDB15333,C07841,HMDB05960,HMDB29435,HMDB29444,HMDB62225,C03969,C13696	annotated
255	344.07	544.96	82068.9	66571.1	142154	57201.5	105942	16978.2	17711.3	NA	20571.3	18003.4	27889.9	114790	74058.9	positive				annotated
256	536.126	541.65	122681	87144.6	94553.3	104097	81811.3	NA	NA	18261.1	15016	25118.4	11274.9	100802	116394	positive	iodovulone I	WBVIHDHLOOPYQN-DJKWDOPVSA-N	LMFA03120014	annotated
257	596.189	540.73	68852.1	47740	51573.4	85044.8	51789.6	17871	20873.3	20729.1	21254.1	29253.8	24987.2	47611.1	74104.4	positive	R207910;4-Hydroxyrottlerin;Isogemichalcone C;Gemichalcone C	QUIJNHUBAXPXFS-XLJNKUFUSA-N,VBFAFCWNQAXIRN-JXMROGBWSA-N,OFKHJNZDWNKYOY-MNYVGDBSSA-N,OFKHJNZDWNKYOY-DBLNWHOKSA-N	C14122,LMPK12120262,LMPK12120123,LMPK12120124	annotated
258	189.988	542.19	84890.3	54343.4	53204	42984	37550.9	NA	9334.11	7528.1	10716.4	14125.3	NA	48820.5	60063.7	positive	Foscarnet;Phosphonoformate;Formyl phosphate	ZJAOAACCNHFJAH-UHFFFAOYSA-N,ZJAOAACCNHFJAH-UHFFFAOYSA-N,TVISEJUYYBUVNV-UHFFFAOYSA-N	HMDB14670,C06456,C02405	annotated
259	410.104	542.57	72482.7	43255.2	83685.7	23878.7	38569.9	NA	NA	NA	NA	NA	NA	52325.1	28471.4	positive	N1-(2-Hydroxyethyl)flurazepam	UBKVMFUMOAWHGB-UHFFFAOYSA-N	HMDB60853	annotated
260	338.065	543.95	75115.6	47821.7	54992.3	33484.5	30282.6	NA	NA	NA	NA	NA	NA	49744.8	52979.3	positive	Medicagol;Medicagol	URMVEUAWRUQHON-UHFFFAOYSA-N,URMVEUAWRUQHON-UHFFFAOYSA-N	HMDB33831,LMPK12090025	annotated
261	476.063	542.74	61586.7	46653.9	39895.1	40009.5	41468.3	NA	NA	NA	NA	NA	NA	49633.2	45881.2	positive				annotated
262	231.056	544.46	43037.6	31206.1	36232.5	41205.9	39988.4	19000.4	16857.2	17650	18421.2	20188.7	15480.5	53344.2	39632.4	positive	Phenylacetothiohydroximate	IHTJGIKQNHDTSX-UHFFFAOYSA-N	C03719	annotated
263	203.053	720.07	4806297	3085251	4.99589e+06	4.17792e+06	4.12569e+06	4.18215e+06	3.80832e+06	4868486	4070999	4.83484e+06	5036378	5.03892e+06	4165614	positive	Levoinositol;D-chiro-Inositol;Beta-D-Glucose;beta-D-Glucose;D-Fructose;beta-D-Fructose;D-Mannose;D-Mannose;D-Galactose;alpha-D-Galactose;D-Glucose;D-Glucose;Myoinositol;myo-Inositol;3-Deoxyarabinohexonic acid;Scyllitol;Allose;L-Sorbose;alpha-L-Sorbopyranose;Dihydroxyacetone (dimer);Alpha-D-Glucopyranoside;L-Gulose;L-Gulose;L-Galactose;D-Galactose;Glycoprotein-phospho-D-mannose;Fructose-1P;D-Fruct…	CDAISMWEOUEBRE-LKPKBOIGSA-N,CDAISMWEOUEBRE-LKPKBOIGSA-N,WQZGKKKJIJFFOK-VFUOTHLCSA-N,WQZGKKKJIJFFOK-VFUOTHLCSA-N,RFSUNEUAIZKAJO-ARQDHWQXSA-N,RFSUNEUAIZKAJO-ARQDHWQXSA-N,WQZGKKKJIJFFOK-QTVWNMPRSA-N,WQZGKKKJIJFFOK-QTVWNMPRSA-N,WQZGKKKJIJFFOK-PHYPRBDBSA-N,WQZGKKKJIJFFOK-PHYPRBDBSA-N,WQZGKKKJIJFFOK-GASJEMHNSA-N,WQZGKKKJIJFFOK-GASJEMHNSA-N,CDAISMWEOUEBRE-GPIVLXJGSA-N,CDAISMWEOUEBRE-GPIVLXJGSA-N,YGMNHEP…	HMDB34220,C19891,HMDB00516,C00221,HMDB00660,C02336,HMDB00169,C00159,HMDB00143,C00984,HMDB00122,C00031,HMDB00211,C00137,HMDB00346,HMDB06088,HMDB01151,HMDB01266,C08356,HMDB32222,HMDB61922,HMDB12326,C15923,HMDB33704,C00124,HMDB62473,HMDB62538,C10906,HMDB62202,HMDB62170,C00738,HMDB03345,C00267,HMDB03449,C00962,HMDB03418,C06153,C06152,C06465,C06466,C06464,C06467,C06468,C05003,C08351,C00936,C00795,C007…	annotated
264	250.081	712.46	325376	237613	306312	299993	251441	248515	250226	274657	245270	329757	306919	285405	245157	positive				annotated
265	413.266	714.43	72094.5	55255.8	73945.3	64924.1	63956.6	62299.4	62936.6	69523	53845.6	62588.5	77321.4	64577.6	61814.5	positive	Nutriacholic acid;7-Hydroxy-3-oxocholanoic acid;7a-Hydroxy-3-oxo-5b-cholanoic acid;12-Ketodeoxycholic acid;3alpha-Hydroxy-12-oxo-5beta-cholan-24-oic Acid;9'-Carboxy-alpha-chromanol;D8'-Merulinic acid A;12alpha-hydroxy-3-oxo-5beta-cholan-24-oic Acid;12alpha-Hydroxy-3-oxo-5beta-cholan-24-oic Acid;3alpha,12alpha-Dihydroxy-5beta-chol-6-enoate;3alpha,12alpha-Dihydroxy-5beta-chol-6-en-24-oic Acid;Diiso…	DXOCDBGWDZAYRQ-QPVZPPSOSA-N,KNVADAPHVNKTEP-MKYSPFRDSA-N,KNVADAPHVNKTEP-KXIRRPOASA-N,CVNYHSDFZXHMMJ-VPUMZWJWSA-N,CVNYHSDFZXHMMJ-VPUMZWJWSA-N,CUGVBZDXUTZXJO-GCIQOJCMSA-N,IXDZSQUQSCLSSD-MDZDMXLPSA-N,WMUMZOAFCDOTRW-OVEHVULHSA-N,WMUMZOAFCDOTRW-OVEHVULHSA-N,LNOFKAWCANXKAC-LLQZFEROSA-N,LNOFKAWCANXKAC-LLQZFEROSA-N,IJFPVINAQGWBRJ-UHFFFAOYSA-N,MQIUGAXCHLFZKX-UHFFFAOYSA-N,BJQHLKABXJIVAM-UHFFFAOYSA-N,XWJTYEG…	HMDB00467,HMDB00460,HMDB00503,HMDB00328,LMST04010155,HMDB12866,HMDB41454,HMDB62742,LMST04010168,C11637,LMST04010220,C14577,C14227,C03690,C15375,LMST04010224,LMST04010426,LMST04010404,LMST04010438,LMST04010229,LMST04010222,LMST04010221,LMST04010223,LMST04010226,LMST04010225,LMST04010228,LMST04010219,LMST04010218,LMST04010214,LMST04010217,LMST04010216,LMST04010258,LMST04010230,LMST04010298,LMST0401…	annotated
266	703.574	230.15	2.0593e+06	4.95098e+06	371384	405257	1804265	284498	223818	242574	225751	238984	192843	3.15884e+06	911953	positive	Palmitoyl sphingomyelin;SM(d18:1/16:0);SM(d18:0/16:1(9Z));PE-Cer(d15:1(4E)/22:0);PE-Cer(d14:1(4E)/23:0);PE-Cer(d16:1(4E)/21:0);SM(d17:1/17:0);SM(d16:1/18:0)	RWKUXQNLWDTSLO-GWQJGLRPSA-N,RWKUXQNLWDTSLO-GWQJGLRPSA-N,CGVOQSQIYSUXAT-PPLFXBRHSA-N,PUNOWDWXDFVUSY-GWQJGLRPSA-N,DAJDHSUNMLBGKS-GWQJGLRPSA-N,MQVMZFUXVSTHHM-GWQJGLRPSA-N,VJLGWXPICWQEGB-GWQJGLRPSA-N,OQCPQFVKIYWGRP-GWQJGLRPSA-N	HMDB61712,LMSP03010003,HMDB13464,LMSP03020017,LMSP03020010,LMSP03020023,LMSP03010043,LMSP03010042	annotated
267	205.068	682.34	4.90665e+06	2.97313e+06	2855556	2.61043e+06	3.24454e+06	2.24805e+06	1.87567e+06	1622402	1.51784e+06	1.80058e+06	1.4003e+06	3.18129e+06	1.3297e+06	positive	Mannitol;Mannitol;Galactitol;Galactitol;Sorbitol;D-Sorbitol;L-Iditol;L-Iditol;L-Glucitol;D-Iditol	FBPFZTCFMRRESA-KVTDHHQDSA-N,FBPFZTCFMRRESA-KVTDHHQDSA-N,FBPFZTCFMRRESA-GUCUJZIJSA-N,FBPFZTCFMRRESA-GUCUJZIJSA-N,FBPFZTCFMRRESA-JGWLITMVSA-N,FBPFZTCFMRRESA-JGWLITMVSA-N,FBPFZTCFMRRESA-UNTFVMJOSA-N,FBPFZTCFMRRESA-UNTFVMJOSA-N,FBPFZTCFMRRESA-FSIIMWSLSA-N,FBPFZTCFMRRESA-ZXXMMSQZSA-N	HMDB00765,C00392,HMDB00107,C01697,HMDB00247,C00794,HMDB11632,C01507,C01722,C01489	annotated
268	267.042	681.49	43244	29621.5	35471.3	27869.4	44033.8	27300.5	30983.1	27017.3	31787.5	19377.4	15659.1	30055.2	14455	positive	5,6-Dihydro-5-hydroxy-6-methyl-2H-pyran-2-one;5,6-Dehydrokawain;Seselin;Seselin;(Z)-Resveratrol;Trioxsalen;Trioxsalen;Benzyl salicylate;Oxybenzone;2-Hydroxy-4-methoxybenzophenone;2,4-Difurfurylfuran;o-Tolyl salicylate;Resveratrol;Resveratrol;Resveratrol;4,4',6-Trimethylangelicin;Xanthyletin;Benzylparaben;3,4-Dihydro-8,9-dihydroxy-1(2H)-anthracenone	DKKJNZYHGRUXBS-BQYQJAHWSA-N,DKKJNZYHGRUXBS-BQYQJAHWSA-N,QUVCQYQEIOLHFZ-UHFFFAOYSA-N,QUVCQYQEIOLHFZ-UHFFFAOYSA-N,LUKBXSAWLPMMSZ-UPHRSURJSA-N,FMHHVULEAZTJMA-UHFFFAOYSA-N,FMHHVULEAZTJMA-UHFFFAOYSA-N,ZCTQGTTXIYCGGC-UHFFFAOYSA-N,DXGLGDHPHMLXJC-UHFFFAOYSA-N,DXGLGDHPHMLXJC-UHFFFAOYSA-N,MLLNFQCJOXJITQ-UHFFFAOYSA-N,KITKATPLNVHGFC-UHFFFAOYSA-N,LUKBXSAWLPMMSZ-OWOJBTEDSA-N,LUKBXSAWLPMMSZ-OWOJBTEDSA-N,LUKBXSA…	HMDB34270,C09925,HMDB34257,C09312,HMDB34118,HMDB15575,C09314,HMDB29818,HMDB15497,C14285,HMDB32217,HMDB37667,HMDB03747,C03582,LMPK13090005,C19538,C09317,C14393,C15196	annotated
269	176.875	873.52	4.05537e+06	4.08992e+06	4091143	4.63937e+06	4.09419e+06	4.11898e+06	4.4116e+06	4.40314e+06	4214433	4.24924e+06	4.00767e+06	4268688	4184446	positive				annotated
270	178.873	874.08	849279	841798	876435	1.00692e+06	857872	862337	931635	959590	878316	870639	849110	896115	866093	positive				annotated
271	298.813	871.89	596136	623285	571248	706215	576186	562217	652791	700779	600409	613982	574552	596190	641714	positive				annotated
272	282.839	857.28	468548	437683	411957	506352	411398	403267	466383	474876	455734	482046	407945	434458	505974	positive				annotated
273	282.839	868.13	468548	421048	395313	455103	406048	383708	432776	474876	423550	468061	407945	421096	474349	positive				annotated
274	314.787	874.1	265941	281544	276572	419424	282783	270222	316682	319532	295188	275372	269560	300105	274460	positive				annotated
275	216.868	873.5	352089	344047	328269	376094	338228	331680	355222	372334	340029	366445	341915	339075	349969	positive				annotated
276	250.051	876.04	243743	266786	182994	217812	178984	179052	181916	176314	164010	195686	177618	204983	225303	positive				annotated
277	300.811	873.9	172477	168610	165978	188530	164022	175103	190280	192706	163054	173484	163592	173421	182107	positive	1-Bromo-3-iodoacetone	YMHCIXGATYNJNH-UHFFFAOYSA-N	HMDB40190	annotated
278	354.78	875.34	141575	140172	138522	180177	154439	134245	160974	161682	151378	143243	150737	155992	142118	positive				annotated
279	338.806	870.52	155242	154760	140941	176685	150545	139900	162676	161488	149147	161758	144575	135399	157878	positive				annotated
280	276.831	872.83	141965	128523	132451	168958	133273	123792	154661	144350	144155	127034	134027	139660	126224	positive				annotated
281	232.842	873.81	137792	147768	148364	168243	138063	131349	161824	150584	154278	147132	138998	156561	150918	positive				annotated
282	376.788	871.88	104703	115092	110766	139827	109040	101056	127219	128213	115809	110860	115826	127622	112563	positive				annotated
283	316.785	873.21	90298.5	111900	104669	137209	101949	89857.6	115713	105178	91322.2	98033.4	96611.4	105958	98019.8	positive				annotated
284	360.814	872.55	107768	112683	103742	128711	113944	111806	122421	124593	117585	125410	106678	113976	102912	positive				annotated
285	260.858	874.54	101977	102715	106856	117948	98066.9	112424	108805	116534	101029	107791	103330	101663	106400	positive				annotated
286	460.77	874.18	102600	94937.9	84896.5	109167	97077.4	88347.7	101612	111651	99028.8	96260.1	94261.1	89449.4	87237	positive				annotated
287	284.837	861.72	104718	104709	85098.4	111225	93203.5	85907.1	103392	105765	103182	101737	92720.4	93577.5	104602	positive				annotated
288	398.77	872.74	87999.8	84740.1	79330.3	108518	86922.2	90797.9	98666.2	97370	92790.8	92166.1	87471.1	98564.9	99262	positive				annotated
289	382.796	869.49	86973.3	100787	80430.2	92827.9	89057.9	84581.4	99891.6	96296.9	82990.9	98308.1	91795.6	83055.1	101823	positive				annotated
290	622.726	874.56	70522.2	68768.8	71044.8	93034.6	70270.1	69590.9	93805.3	90604.1	75528.7	82591.1	64544	74144.3	79554	positive				annotated
291	218.866	875.03	74740.1	82360.8	75774.4	86051.1	75431.2	77270.1	87313.8	83119.2	78454.3	78060.4	77136.9	83061.4	77950.7	positive				annotated
292	606.753	874.17	65697.9	64755.8	57629.8	83210.3	59414.5	63518	75837	68203.1	61887.1	83876.3	69147.6	57905.7	63676.1	positive				annotated
293	444.796	867.95	74024.8	66534.2	62504.3	76797.4	62682	60318.4	72731.1	80765.9	72812.2	75215.3	63029.9	63114.9	66453.7	positive				annotated
294	476.744	872.26	54163	54890.2	56781.3	79891.3	53269.8	54507.8	64809.4	67629.5	66925.1	60570.9	58529.1	75183.8	60765.3	positive				annotated
295	370.753	873.98	59894.9	65858.3	65482	79626.7	53775	55910.3	72136.2	71260.5	63387.9	60527.3	60419.8	69924.9	65353.7	positive				annotated
296	180.871	872.45	60230.8	68556.4	58932.6	73927.5	65992.2	77446.3	65736.2	69813.9	61399.2	61009.7	60953.3	58761.2	56505.5	positive				annotated
297	420.751	869.29	64502.1	69345.7	59932	76944.3	69763.9	57088.2	69520.7	75760.7	64138.5	70445.3	58323.2	72727	72372	positive				annotated
298	194.877	880.46	69834.4	65995.3	73996.8	69346.5	67360.7	75254.5	66935.6	74548.6	73051.8	69919.7	61870.3	68305.2	65448.3	positive				annotated
299	344.84	858.42	69963.8	63293.9	60724.8	72698.1	62791.4	58339.2	69236.6	74193.3	60913.3	72912.8	66736.2	59871.1	74932.7	positive				annotated
300	344.84	858.42	69963.8	63293.9	60724.8	72698.1	62791.4	58339.2	69236.6	74193.3	60913.3	72912.8	66736.2	59871.1	74932.7	positive				annotated
301	250.843	876.47	67787.9	65592.9	62093.7	67845.5	68678.1	71296.2	73005.7	62218.7	65820.2	70721.6	72028.4	66766.8	65397.6	positive				annotated
302	338.832	873.41	55524.3	53459.9	51293.9	56573.8	55335.2	54675.3	58195.9	69019.5	59957.1	58318.1	52907.6	53793.4	51297.4	positive				annotated
303	436.725	873.05	49394.4	56027.8	48157.7	66306.9	49028.9	43797.2	59075.6	59258.4	51460.5	50175.5	47658.1	56022.9	57682.9	positive				annotated
304	436.725	873.05	49394.4	56027.8	48157.7	66306.9	49028.9	43797.2	59075.6	59258.4	51460.5	50175.5	47658.1	56022.9	57682.9	positive				annotated
305	414.744	872.56	43454.3	42694.5	43175.4	62944.4	37834.3	45362.8	48754.9	57723.6	49458.1	43156.9	39231.8	51690.2	49468.6	positive				annotated
306	356.778	875.99	49833.4	54558.2	47409.8	61393.4	46504.5	49156.6	55313.9	54863.4	59374.1	50200.6	60631.2	53583	56931.3	positive				annotated
307	644.708	873.69	47217.8	48064	42099	51787.8	40053.6	42867	56746.5	60711.8	47296.5	48019	48195.7	42475.5	51495.6	positive				annotated
308	560.726	874.26	45383	50798.7	38753.5	58736.8	38159.7	42361.2	57571.2	54111.9	44813.2	46358.7	49417.9	49433.8	51978.7	positive				annotated
309	660.682	873.99	40293.9	48433.6	40648.8	56604.1	36747.6	40976.9	48982.6	46168.9	47095.8	42497.5	39324.6	45731.2	46020.7	positive				annotated
310	234.84	873.32	40492.7	45377	42433.8	53000.3	42160.8	45116.6	52095.4	44731.3	46681.6	51245.8	41799.8	51604.9	41618.4	positive				annotated
311	522.77	872.46	44358.2	44823.2	38825	50307.8	43415.2	45460.8	44991.9	51478.7	52630.4	44316.5	42693.7	46116	42164.8	positive				annotated
312	278.829	874.85	43688.1	40697.5	46914.1	51057.9	51918.1	38975.6	43189	49611.5	43360.8	36826.6	42422.1	45601.1	44686.1	positive				annotated
313	278.829	874.85	43688.1	40697.5	46914.1	51057.9	51918.1	38975.6	43189	49611.5	43360.8	36826.6	42422.1	45601.1	44686.1	positive				annotated
314	454.724	873.9	27183.4	33015.3	51642.5	43256.7	48919.2	49806.8	43446.8	44520.3	46868.2	34355.2	51279.8	38239.1	42475	positive				annotated
315	638.7	874.56	34995.4	42549.2	36807	49616.5	39174.1	35036.1	43922.4	39969.1	34015.7	36191.9	42952.7	42529.4	40327.6	positive				annotated
316	340.804	869.76	42793.1	42548.7	44089.2	46241.1	39239.3	40641.6	49153.8	44573.9	45252.7	48472.8	42341.8	40679.7	48930.1	positive				annotated
317	429.24	875.1	38067.4	38202.4	31971.1	38455.6	35411.1	38797.2	36493.8	36436	37220.7	35374.1	39084.7	34476.8	48506.9	positive	Nutriacholic acid;7-Hydroxy-3-oxocholanoic acid;7a-Hydroxy-3-oxo-5b-cholanoic acid;12-Ketodeoxycholic acid;3alpha-Hydroxy-12-oxo-5beta-cholan-24-oic Acid;Irbesartan;Irbesartan;Nandrolone phenpropionate;Nandrolone phenpropionate;9'-Carboxy-alpha-chromanol;D8'-Merulinic acid A;12alpha-hydroxy-3-oxo-5beta-cholan-24-oic Acid;12alpha-Hydroxy-3-oxo-5beta-cholan-24-oic Acid;3alpha,12alpha-Dihydroxy-5bet…	DXOCDBGWDZAYRQ-QPVZPPSOSA-N,KNVADAPHVNKTEP-MKYSPFRDSA-N,KNVADAPHVNKTEP-KXIRRPOASA-N,CVNYHSDFZXHMMJ-VPUMZWJWSA-N,CVNYHSDFZXHMMJ-VPUMZWJWSA-N,YOSHYTLCDANDAN-UHFFFAOYSA-N,YOSHYTLCDANDAN-UHFFFAOYSA-N,UBWXUGDQUBIEIZ-QNTYDACNSA-N,UBWXUGDQUBIEIZ-QNTYDACNSA-N,CUGVBZDXUTZXJO-GCIQOJCMSA-N,IXDZSQUQSCLSSD-MDZDMXLPSA-N,WMUMZOAFCDOTRW-OVEHVULHSA-N,WMUMZOAFCDOTRW-OVEHVULHSA-N,LNOFKAWCANXKAC-LLQZFEROSA-N,LNOFKAW…	HMDB00467,HMDB00460,HMDB00503,HMDB00328,LMST04010155,HMDB15163,C07469,HMDB15119,C08155,HMDB12866,HMDB41454,HMDB62742,LMST04010168,C11637,LMST04010220,C14577,C14227,C03690,C15375,LMST04010224,LMST04010426,LMST04010404,LMST04010438,LMST04010229,LMST04010222,LMST04010221,LMST04010223,LMST04010226,LMST04010225,LMST04010228,LMST04010219,LMST04010218,LMST04010214,LMST04010217,LMST04010216,LMST04010258,…	annotated
318	544.752	873.69	41150.6	47572.1	40553.9	46156.8	43474.1	43435.3	47128.2	48459	39486.5	42351.6	47779.6	44594.6	44398	positive				annotated
319	440.747	873.79	26112.1	27344.5	46687.8	33892.6	44748.7	46176.9	33873.6	34547.9	38629.8	34389.8	42495.1	38265.3	29142.3	positive				annotated
320	438.788	873.6	41105.1	36137.6	37730.2	46003.5	40933.3	43726	39960.7	39385	35621.8	36731.9	39470.7	43275.4	42221.2	positive				annotated
321	322.858	869.77	42755.1	37953.7	35047	41276.1	35563.4	38501.3	45635	44417.3	38156.7	38509.7	39674.5	34877.4	38730.2	positive				annotated
322	332.789	876.74	39889.6	33457.2	34078.3	42384.5	35646.1	33580.8	38595.2	43361.8	35369.2	37741.3	34909.7	38640.2	35166	positive				annotated
323	212.842	871.29	43081.8	31724.3	32507.3	36732.7	33553.7	37236.9	40521.1	39447	33855.2	40206.7	38724.7	31364.8	34524.7	positive	Potassium sulfate	OTYBMLCTZGSZBG-UHFFFAOYSA-L	C13192	annotated
324	628.734	861.43	32549.9	35382	25834.4	42354.5	28383.8	28884.1	32253	30905.9	30593.6	31091.1	27115.1	24895.6	32965.1	positive				annotated
325	498.726	875.61	26561.4	30997	22253.6	41940.3	28021.6	24673	29273.7	30904.1	26266.4	25916.5	24080.5	24685.2	32372.5	positive				annotated
326	332.162	872.61	41095.2	40204.7	33555.3	40941.1	35262.2	38002.2	39064.9	32588.9	29858.1	35759.6	35933.6	36503.8	41823.2	positive	Diethylstilbestrol;Nonivamide;Zanthosimuline;Atherosperminine;Nordihydrocapsaicin;Nordihydrocapsaicin;Pramoxine;Diethylstilbestrol;4-Methyl-2,4-bis-(p-hydroxyphenyl)pent-1-ene;3-Hydroxyestra-1,3,5(10),6-tetraen-17-one;Indanestrol;(+/-)-5-[(tert-Butylamino)-2'-hydroxypropoxy]-1,2,3,4-tetrahydro-1-naphthol;17alpha-Dihydroequilenin;Equilin;3-hydroxy-estra-1,3,5(10),7tetraen-17-one;4,4'-(2-Ethyl-1-bu…	RGLYKWWBQGJZGM-UHFFFAOYSA-N,RGOVYLWUIBMPGK-UHFFFAOYSA-N,VMCDFWKTDCXEJZ-UHFFFAOYSA-N,UZZFAUDNCIFFPM-UHFFFAOYSA-N,VQEONGKQWIFHMN-UHFFFAOYSA-N,VQEONGKQWIFHMN-UHFFFAOYSA-N,DQKXQSGTHWVTAD-UHFFFAOYSA-N,RGLYKWWBQGJZGM-ISLYRVAYSA-N,MZLYLGGRVAFGBY-UHFFFAOYSA-N,WTRRIQCGCGCMQA-CBZIJGRNSA-N,UVOBXMBJOYYZST-UHFFFAOYSA-N,LGXDICLRWHYEIS-UHFFFAOYSA-N,RYWZPRVUQHMJFF-KSZLIROESA-N,WKRLQDKEXYKHJB-HFTRVMKXSA-N,WKRLQDK…	HMDB14400,HMDB29846,HMDB40368,HMDB30304,HMDB36328,C20216,C07892,C07620,C13625,C14650,C14738,C04875,C14498,C14392,LMST02010026,C15168,LMFA01030736	annotated
327	266.055	874.07	41415.7	41270.1	32642.2	35480.6	34678.3	33693	37260.8	31203.6	29568.4	36406	31047	40654	37376.3	positive	Chlorphenesin;Chlorphenesin;4-Chloro-3,5-dimethoxybenzyl alcohol	MXOAEAUPQDYUQM-UHFFFAOYSA-N,MXOAEAUPQDYUQM-UHFFFAOYSA-N,NEORIYMPRMFPGM-UHFFFAOYSA-N	HMDB14994,C07928,HMDB40933	annotated
328	266.055	874.07	41415.7	41270.1	32642.2	35480.6	34678.3	33693	37260.8	31203.6	29568.4	36406	31047	40654	37376.3	positive	Chlorphenesin;Chlorphenesin;4-Chloro-3,5-dimethoxybenzyl alcohol	MXOAEAUPQDYUQM-UHFFFAOYSA-N,MXOAEAUPQDYUQM-UHFFFAOYSA-N,NEORIYMPRMFPGM-UHFFFAOYSA-N	HMDB14994,C07928,HMDB40933	annotated
329	744.664	872.27	34990.1	25166.7	28327.4	39376.2	25249.4	27393.2	31542.9	34646.5	30265.9	25373.3	23611.8	28418.6	29832.8	positive	CE(20:0);cholest-5-en-3beta-yl eicosanoate;20:0 Cholesteryl ester;20:3 Sitosteryl ester;20:2 Stigmasteryl ester;22:3 Cholesteryl ester;18:0 Sitosteryl ester	SUOVMGLZSOAHJY-YEYBIBAWSA-N,SUOVMGLZSOAHJY-JREUTYQLSA-N,SUOVMGLZSOAHJY-JREUTYQLSA-N,XSBXOYYKZINHDQ-MHASFBEOSA-N,LMNHYAVCOIPAPO-BWRIZXHZSA-N,VNLCVOLSOFVAHD-HZLVUUQWSA-N,ZXGIHLGVUYXAEI-QXKOIZLYSA-N	HMDB06740,HMDB62459,LMST01020010,LMST01020080,LMST01020076,LMST01020042,LMST01020048	annotated
330	422.814	872.26	29816.2	34641.4	29936.3	35938	31500.2	29622.2	35597.1	32168.3	31994.8	33759.9	38113	29334.7	26011.7	positive				annotated
331	538.744	872.57	26495.6	31527.7	31060.8	37468	29511.6	28963.9	33717.3	33271.5	36818	35666.8	29072.8	34560.1	27974	positive				annotated
332	482.752	870.72	29494.6	29898	28679	36810.3	28911.1	25545.4	32520.6	35177	33317.7	30997.5	26909.6	34159.7	33875.9	positive				annotated
333	528.778	859.36	26145.1	33084.5	22357.7	29079.2	25213.5	21678.5	26561.3	30294.2	28783.5	26665.6	23107.7	23047.7	26957.3	positive				annotated
334	262.856	868.92	26223.3	23099.7	26457.8	32987.8	24617.2	22647.9	27393.5	31415	29459.8	29727.8	26898.6	29316	26440.1	positive				annotated
335	243.981	880.28	30176.8	27432	29239.1	32762.7	28675.5	25395.5	27111	26762.9	27394.5	29642.5	27839	26599.7	31490.2	positive				annotated
336	372.752	873.04	18518.1	19418.8	24557.2	32623	25811.3	29566.9	29510.8	29264.8	28735.9	26488	27195	19892	27177.3	positive				annotated
337	254.865	880.38	27406.4	24944.6	30609.3	28912.6	25415.8	30621.8	29466.6	31745.8	26227.8	29880.7	30773.7	29370.4	30300	positive				annotated
338	506.797	868.92	27054.1	24375	29080.9	28630.6	23117.3	29111.8	26587	27488.5	28664.1	28081.2	26025.2	23394.9	29857.6	positive				annotated
339	422.75	876.17	26681.6	27431.6	20972.7	26004.8	21954.3	25514.9	29816.8	25694.2	23896.4	25743.2	26150.1	25372.5	24519.4	positive				annotated
340	277.095	869.78	25186.2	22942.9	25516.5	28566.6	21358.1	20824.8	20874.5	20062.1	20440.3	21517.4	20797	25323.7	22557.4	positive	Secobarbital;10-Hydroxycarbazepine;10-Hydroxycarbazepine;(R)-MHD;(S)-MHD;Nepafenac;Benzyl nicotinate;Fenamic acid;Salicylanilide	KQPKPCNLIDLUMF-UHFFFAOYSA-N,BMPDWHIDQYTSHX-UHFFFAOYSA-N,BMPDWHIDQYTSHX-UHFFFAOYSA-N,BMPDWHIDQYTSHX-CQSZACIVSA-N,BMPDWHIDQYTSHX-AWEZNQCLSA-N,QEFAQIPZVLVERP-UHFFFAOYSA-N,KVYGGMBOZFWZBQ-UHFFFAOYSA-N,ZWJINEZUASEZBH-UHFFFAOYSA-N,WKEDVNSFRWHDNR-UHFFFAOYSA-N	HMDB14562,HMDB60676,C07493,HMDB60701,HMDB60702,HMDB15678,C12865,C13697,C18915	annotated
341	438.724	875.14	22910.1	20484.2	20621	25779	17689	23309.6	24248.3	23099.7	27062.6	22209.9	21160	24691.1	27297	positive				annotated
342	252.834	861.37	19826.7	20134.2	16852.1	21388.3	18085.7	18002.2	20952.2	22943.9	18685.6	24678.5	19254.1	20686.8	26129.1	positive				annotated
343	492.691	873.51	15223.5	16808.3	19047.8	21160.5	23046.3	17743.2	20109.6	17935.3	21607.1	20126.7	18336.3	16362.1	20226.8	positive				annotated
344	346.838	867.84	19069	19526.7	20196.8	21145.5	18447	15684.6	18520.9	17734.2	14719.2	16483.6	16884.5	17934.9	16490.6	positive				annotated
345	228.886	875.32	13261.4	18900.7	13241.4	14767.5	13189.2	14805.1	14687.7	13849.6	17856	13869.9	13856.8	12806	18088.4	positive				annotated
346	235.903	873.56	17091.5	15676.1	15429.4	15084.2	14742	15382.3	13762.5	13926.8	16398.3	16077.5	12583.3	13527.4	17275.1	positive				annotated
347	421.173	876.84	14269.4	15136.6	14560.1	16390	15482.6	16447.6	14336	11551.3	12968.4	14046.9	15744.9	13734.5	15573.2	positive	Deacetylcolchicine	HFPMXDMZJUJZBX-AWEZNQCLSA-N	C16712	annotated
348	184.073	676.79	306302	4.53408e+06	46226.7	498846	190861	1.03586e+06	946942	815862	918123	961534	939685	1.39135e+06	23836.4	positive	Lentialexin;4-Hydroxystyrene;4-Hydroxystyrene;Acetophenone;Acetophenone;1-(2,3-Dihydro-1H-pyrrolizin-5-yl)-2-propen-1-one;3,4-Dihydro-4-[(5-methyl-2-furanyl)methylene]-2H-pyrrole;3-[(5-Methyl-2-furanyl)methyl]-1H-pyrrole;(R)-Boschniakine;3-Methylbenzaldehyde;3-Methylbenzaldehyde;4-Methylbenzaldehyde;p-Tolualdehyde;2-Methylbenzaldehyde;2-Methylbenzaldehyde;3-Dehydroxycarnitine;Phenylacetaldehyde;P…	AGWFAJXETXIOEE-UHFFFAOYSA-N,FUGYGGDSWSUORM-UHFFFAOYSA-N,FUGYGGDSWSUORM-UHFFFAOYSA-N,KWOLFJPFCHCOCG-UHFFFAOYSA-N,KWOLFJPFCHCOCG-UHFFFAOYSA-N,WDGGKRGJJOBJCZ-UHFFFAOYSA-N,BCWSVRKZMCXABS-TWGQIWQCSA-N,WKJYTIFWOMZIGZ-UHFFFAOYSA-N,OPRAONAUWNNOOV-UHFFFAOYSA-N,OVWYEQOVUDKZNU-UHFFFAOYSA-N,OVWYEQOVUDKZNU-UHFFFAOYSA-N,FXLOVSHXALFLKQ-UHFFFAOYSA-N,FXLOVSHXALFLKQ-UHFFFAOYSA-N,BTFQKIATRPGRBS-UHFFFAOYSA-N,BTFQKIA…	HMDB38997,HMDB04072,C05627,HMDB33910,C07113,HMDB40028,HMDB40048,HMDB40042,HMDB30267,HMDB29637,C07209,HMDB29638,C06758,HMDB29636,C07214,HMDB06831,HMDB06236,C00601,HMDB62765,C02083,HMDB13815,HMDB03447,C00955,C09915,LMFA01100015,LMFA01100013,LMFA01100014,Stds2_2_24JAN20_20200220_152709_33	identified
349	228.037	675.47	21953.6	273825	NA	44427.5	15205.8	81035.2	74978.4	69738.2	68922.2	84440.6	71595.9	105376	NA	positive				annotated
350	268.029	675.04	22446	242841	NA	40928.1	16209.1	83583.3	69386.6	63043.1	71023.5	74243.8	63767.4	92412.5	NA	positive				annotated
351	334.001	676.05	10657	150607	NA	27812.4	8584.15	45046.9	54524.2	50118.1	34956.2	47696.3	57164.1	60437.1	NA	positive	5-Hydroxydiclofenac;3'-Hydroxydiclofenac;4'-Hydroxydiclofenac	VNQURRWYKFZKJZ-UHFFFAOYSA-N,HYPJZSYXUWYJDG-UHFFFAOYSA-N,KGVXVPRLBMWZLG-UHFFFAOYSA-N	HMDB60542,HMDB13976,HMDB13974	annotated
352	373.994	676.36	9657.01	99685.9	NA	21170.5	10063.6	30352.3	41096.8	45406.9	30960	38099	28683.9	46665.2	NA	positive				annotated
353	147.113	1055.97	2.44512e+06	4.17014e+06	2.73601e+06	2545979	1.22238e+06	1.64231e+06	1.93349e+06	1.71661e+06	1.56959e+06	2.29878e+06	1.78715e+06	1.94168e+06	2.17234e+06	positive	L-Lysine;D-Lysine;L-Lysine;L-Lysine;Diethanolamine;Diethanolamine;(3S,5S)-3,5-Diaminohexanoate;(3S,5S)-3,5-Diaminohexanoate;(3S)-3,6-Diaminohexanoate;(3S)-3,6-Diaminohexanoate;2,5-Diaminohexanoate;(2R,3R)-3-Methylornithine;D-Lysine;2-Amino-2-methyl-1,3-propandiol;Lysine	KDXKERNSBIXSRK-YFKPBYRVSA-N,KDXKERNSBIXSRK-YFKPBYRVSA-N,KDXKERNSBIXSRK-YFKPBYRVSA-N,KDXKERNSBIXSRK-YFKPBYRVSA-N,ZBCBWPMODOFKDW-UHFFFAOYSA-N,ZBCBWPMODOFKDW-UHFFFAOYSA-N,NGDLSXMSQYUVSJ-WHFBIAKZSA-N,NGDLSXMSQYUVSJ-WHFBIAKZSA-N,QKEWQOJCHPFEAF-YFKPBYRVSA-N,QKEWQOJCHPFEAF-YFKPBYRVSA-N,CEVCRLBFUJAKOG-UHFFFAOYSA-N,HYUPFEBCCJWDJX-RFZPGFLSSA-N,KDXKERNSBIXSRK-RXMQYKEDSA-N,UXFQFBNBSPQBJW-UHFFFAOYSA-N,KDXKERN…	HMDB00182,HMDB03405,C00047,Stds1_2_24JAN20_20200220_152633_36,HMDB04437,C06772,HMDB12115,C01186,HMDB12114,C01142,C05161,C20277,C00739,C11260,C16440	identified+fragment
354	191.077	1055.68	561111	866918	578827	585081	317048	364283	499555	499609	421077	593440	441843	459650	569052	positive				annotated
355	229.074	1056.18	95430.7	143484	97916.7	119733	64371.7	71694.9	86112.3	86634.7	87071.8	107411	93448.9	96959.3	100698	positive	5-Methoxytryptamine;5-Methoxytryptamine;N-Methylserotonin;N-Methylserotonin;Alline;Cytisine;2-Methyl-5-hydroxytryptamine;Metoxuron	JTEJPPKMYBDEMY-UHFFFAOYSA-N,JTEJPPKMYBDEMY-UHFFFAOYSA-N,ASUSBMNYRHGZIG-UHFFFAOYSA-N,ASUSBMNYRHGZIG-UHFFFAOYSA-N,CBQYNPHHHJTCJS-UHFFFAOYSA-N,ANJTVLIZGCUXLD-UHFFFAOYSA-N,WYWNEDARFVJQSG-UHFFFAOYSA-N,DSRNRYQBBJQVCW-UHFFFAOYSA-N	HMDB04095,C05659,HMDB04369,C06212,HMDB30533,C10763,C13665,C11011	annotated
356	207.092	1057.49	71483.7	127623	83461.3	89709.8	54584.9	65583.5	65584.1	68872.6	57822.1	74115.8	66132.7	73963.8	81069.7	positive				annotated
357	358.2	1055.97	52648.1	107207	40286.6	57909.8	13118.6	26986.8	31666	22257.6	17576.7	48085.6	29686.2	28585.6	41209.6	positive				annotated
358	189.081	1055.89	46357.1	62638.8	51359.6	46824.2	29420.7	34790.7	39902.8	37100.3	44477.8	48823.8	37538.4	43507.2	44367.9	positive				annotated
359	266.079	1055.38	35745.9	56275	38427	42910.9	28186.9	25607.1	38178.6	32689.2	35775.2	43364.4	32371.7	42863.2	41140.3	positive	5-Hydroxy-2,3-dimethyl-1,4-naphthoquinone;Setarin;3,4',5-Biphenyltriol;(2-Naphthalenyloxy)acetic acid;2-Napthyloxyacetic acid;Mevinphos;2,2',3-Trihydroxybiphenyl	WBPHCLSNRLPSPK-UHFFFAOYSA-N,UUTFFHNHMRSARV-UHFFFAOYSA-N,HSZOQEGJICWJDP-UHFFFAOYSA-N,RZCJYMOBWVJQGV-UHFFFAOYSA-N,RZCJYMOBWVJQGV-UHFFFAOYSA-N,GEPDYQSQVLXLEU-AATRIKPKSA-N,USBNIYMZDQVDSO-UHFFFAOYSA-N	HMDB34663,HMDB38115,HMDB32713,HMDB32706,C18750,C18688,C03569	annotated
360	269.066	1058.18	40068.8	52782.7	32651.9	46078.9	22669.6	18651.6	35508.2	36223.1	32121.2	43440.2	26824.7	31097.5	37230.1	positive				annotated
361	267.113	1056.09	30288.3	50499.6	36789	33785.1	21831	27617.5	26568.4	29864.9	26919.8	32492.7	28773.4	27708.4	32740.4	positive	6-Methoxy-9H-carbazole-3-carboxaldehyde;Murrayanine;Murrayanine;Methyl 3-carbazolecarboxylate;Mukolidine;1-Hydroxy-10-methylacridone;(E)-4-Nitrostilbene;(E)-4-Nitrostilbene	MPGLRLBJCNRDKU-UHFFFAOYSA-N,FWNZQNAJETXQPP-UHFFFAOYSA-N,FWNZQNAJETXQPP-UHFFFAOYSA-N,LZXXHWWSVRIDGR-UHFFFAOYSA-N,KSTPFEFAPRYLOZ-UHFFFAOYSA-N,NHYDBJFGZCQFEO-UHFFFAOYSA-N,ZISCOWXWCHUSMH-VOTSOKGWSA-N,ZISCOWXWCHUSMH-VOTSOKGWSA-N	HMDB38638,HMDB38849,C09228,HMDB29744,HMDB41443,HMDB32983,C14662,LMPK13090020	annotated
362	226.086	1055.5	32308.7	48326.3	36806	35915.6	23559.9	29860.6	31742.2	26811	30179	37060.2	35518.7	33708.9	36419.8	positive	6-Methoxy-9H-carbazole-3-carboxaldehyde;Murrayanine;Murrayanine;Methyl 3-carbazolecarboxylate;Mukolidine;1-Hydroxy-10-methylacridone;Dibenzo-p-dioxin;(E)-4-Nitrostilbene;(E)-4-Nitrostilbene;2-Hydroxydibenzofuran	MPGLRLBJCNRDKU-UHFFFAOYSA-N,FWNZQNAJETXQPP-UHFFFAOYSA-N,FWNZQNAJETXQPP-UHFFFAOYSA-N,LZXXHWWSVRIDGR-UHFFFAOYSA-N,KSTPFEFAPRYLOZ-UHFFFAOYSA-N,NHYDBJFGZCQFEO-UHFFFAOYSA-N,NFBOHOGPQUYFRF-UHFFFAOYSA-N,ZISCOWXWCHUSMH-VOTSOKGWSA-N,ZISCOWXWCHUSMH-VOTSOKGWSA-N,HGIDRHWWNZRUEP-UHFFFAOYSA-N	HMDB38638,HMDB38849,C09228,HMDB29744,HMDB41443,HMDB32983,C07732,C14662,LMPK13090020,C14409	annotated
363	307.051	1058.84	28902.8	48057.4	26633.1	37731.5	15704.7	19220.3	26714.3	30415.3	24197.1	34563.8	23353.3	23168.8	34940.5	positive	Phenylalanyl-Cysteine;Cysteinyl-Phenylalanine;2-(Methylthio)-3H-phenoxazin-3-one	KNPVDQMEHSCAGX-UHFFFAOYSA-N,XZFYRXDAULDNFX-UHFFFAOYSA-N,XSOVEYYOJRSJQH-UHFFFAOYSA-N	HMDB28992,HMDB28782,HMDB35996	annotated
364	225.052	1058.07	27373.2	44576.1	28349	30517.2	19904.2	25770.1	25727.7	30853.2	28066.4	32993.5	24102.9	25013.9	30694.1	positive	5-Hydroxy-2,3-dimethyl-1,4-naphthoquinone;Setarin;5-Butyltetrahydro-2-oxo-3-furancarboxylic acid;5-(2-Methylpropyl)tetrahydro-2-oxo-3-furancarboxylic acid;3,4',5-Biphenyltriol;(2-Naphthalenyloxy)acetic acid;2-Napthyloxyacetic acid;Mevinphos;2,2',3-Trihydroxybiphenyl;cis-2-Carboxycyclohexyl-acetic acid	WBPHCLSNRLPSPK-UHFFFAOYSA-N,UUTFFHNHMRSARV-UHFFFAOYSA-N,XCIYLBHMPNYNTF-UHFFFAOYSA-N,ODKYFEYTVOPOOV-UHFFFAOYSA-N,HSZOQEGJICWJDP-UHFFFAOYSA-N,RZCJYMOBWVJQGV-UHFFFAOYSA-N,RZCJYMOBWVJQGV-UHFFFAOYSA-N,GEPDYQSQVLXLEU-AATRIKPKSA-N,USBNIYMZDQVDSO-UHFFFAOYSA-N,GCGCKIUIBPEAQE-BQBZGAKWSA-N	HMDB34663,HMDB38115,HMDB30992,HMDB30988,HMDB32713,HMDB32706,C18750,C18688,C03569,C14112	annotated
365	225.052	1057.98	27373.2	44576.1	28349	30517.2	19904.2	22665	25727.7	30853.2	28066.4	32993.5	24102.9	25013.9	30694.1	positive	5-Hydroxy-2,3-dimethyl-1,4-naphthoquinone;Setarin;5-Butyltetrahydro-2-oxo-3-furancarboxylic acid;5-(2-Methylpropyl)tetrahydro-2-oxo-3-furancarboxylic acid;3,4',5-Biphenyltriol;(2-Naphthalenyloxy)acetic acid;2-Napthyloxyacetic acid;Mevinphos;2,2',3-Trihydroxybiphenyl;cis-2-Carboxycyclohexyl-acetic acid	WBPHCLSNRLPSPK-UHFFFAOYSA-N,UUTFFHNHMRSARV-UHFFFAOYSA-N,XCIYLBHMPNYNTF-UHFFFAOYSA-N,ODKYFEYTVOPOOV-UHFFFAOYSA-N,HSZOQEGJICWJDP-UHFFFAOYSA-N,RZCJYMOBWVJQGV-UHFFFAOYSA-N,RZCJYMOBWVJQGV-UHFFFAOYSA-N,GEPDYQSQVLXLEU-AATRIKPKSA-N,USBNIYMZDQVDSO-UHFFFAOYSA-N,GCGCKIUIBPEAQE-BQBZGAKWSA-N	HMDB34663,HMDB38115,HMDB30992,HMDB30988,HMDB32713,HMDB32706,C18750,C18688,C03569,C14112	annotated
366	335.038	1055.6	24560.6	34578.2	21164.6	27243.5	15732.3	18556.2	16903.2	18868.9	21697.4	25403.1	21403.5	22675.5	24325	positive	Cis-Caffeoyl tartaric acid;Caftaric acid	SWGKAHCIOQPKFW-RQVXFDJMSA-N,SWGKAHCIOQPKFW-JTNORFRNSA-N	HMDB29276,HMDB13680	annotated
367	207.051	1056.07	23561	33376.2	19820	25216	14038.3	14855.7	16290.8	16695	15512.5	20580.5	16415.3	19029.9	20586.7	positive	(S)-lipoic acid;(R)-lipoic acid;(R)-Lipoic acid;Lipoic acid;Lipoate	AGBQKNBQESQNJD-SSDOTTSWSA-N,AGBQKNBQESQNJD-SSDOTTSWSA-N,AGBQKNBQESQNJD-SSDOTTSWSA-N,AGBQKNBQESQNJD-SSDOTTSWSA-N,AGBQKNBQESQNJD-UHFFFAOYSA-N	HMDB14312,HMDB01451,C16241,LMFA01130001,C00725	annotated
368	247.043	1056.55	21417.5	24818.2	20153.3	26399	11862	12300.5	21223.1	15910.6	18158.3	19796.3	15563.7	15318.6	20342.7	positive				annotated
369	112.051	550.99	2.08365e+06	1.07589e+06	4.14133e+06	1.44437e+06	1.88362e+06	1.50578e+06	1502981	2.40126e+06	2.57928e+06	1.16972e+06	1.54112e+06	2552000	2.42264e+06	positive	Cytosine;Cytosine	OPTASPLRGRRNAP-UHFFFAOYSA-N,OPTASPLRGRRNAP-UHFFFAOYSA-N	HMDB00630,C00380	annotated
370	250.081	552.98	172143	148256	203327	149652	136512	121265	132264	170896	146900	129895	112558	187773	185410	positive	Deoxycytidine;Deoxycytidine;Pyroglutamylglycine;AMPA	CKTSBUTUHBMZGZ-SHYZEUOFSA-N,CKTSBUTUHBMZGZ-SHYZEUOFSA-N,MGEFGYONNZYSPY-UHFFFAOYSA-N,UUDAMDVQRQNNHZ-UHFFFAOYSA-N	HMDB00014,C00881,HMDB61890,C13672	annotated
371	139.05	569.45	2.33455e+06	2.4807e+06	1.17895e+06	1.48687e+06	1.51642e+06	4.01758e+06	2.08813e+06	2.60071e+06	4.07246e+06	3981973	1.88437e+06	2.78907e+06	1483984	positive	(E)-Urocanic acid;Urocanic acid;Urocanate;2-Aminonicotinic acid;Nicotinamide N-oxide;5-Oxo-2(5H)-isoxazolepropanenitrile;para-Benzoquinone dioxime;Maleimide;4-Nitroaniline	LOIYMIARKYCTBW-UPHRSURJSA-N,LOIYMIARKYCTBW-OWOJBTEDSA-N,LOIYMIARKYCTBW-OWOJBTEDSA-N,KPIVDNYJNOPGBE-UHFFFAOYSA-N,USSFUVKEHXDAPM-UHFFFAOYSA-N,DNSSEQBYSHSUGR-UHFFFAOYSA-N,LNHURPJLTHSVMU-UHFFFAOYSA-N,PEEHTFAAVSWFBL-UHFFFAOYSA-N,TYMLOMAKGOJONV-UHFFFAOYSA-N	HMDB34174,HMDB00301,C00785,HMDB61680,HMDB02730,HMDB31338,C19345,C07272,C02126	annotated+fragment
372	166.053	640.6	3513314	4.01462e+06	3.71969e+06	1.23945e+06	2100618	143879	150901	163137	191988	235779	127541	2225686	3.29264e+06	positive	Methionine sulfoxide;Ethiin;Ethyl methanesulfonate;L-Methionine S-oxide;L-Methionine (R)-S-oxide;L-Methionine (S)-S-oxide	QEFRNWWLZKMPFJ-UHFFFAOYSA-N,CSZTZFUEOCFFJH-UHFFFAOYSA-N,PLUBXMRUUVWRLT-UHFFFAOYSA-N,QEFRNWWLZKMPFJ-YGVKFDHGSA-N,QEFRNWWLZKMPFJ-ZXPFJRLXSA-N,QEFRNWWLZKMPFJ-MFXDVPHUSA-N	HMDB02005,HMDB37057,C19239,C02989,C15998,C15999	annotated
373	210.017	640.78	183261	468234	323654	159249	142759	14529.1	23689.5	20099.2	25652.7	33373.8	NA	260725	406591	positive				annotated
374	368.036	641.26	75357.5	47366.3	83926.6	42873.9	66314.4	NA	NA	NA	NA	NA	NA	52024.2	37341.2	positive	Guanosine 2',3'-cyclic phosphate ;2',3'-Cyclic GMP;Cyclic GMP;3',5'-Cyclic GMP;3'-Keto-3'-deoxy-AMP;Epoxiconazole	UASRYODFRYWBRC-UUOKFMHZSA-N,UASRYODFRYWBRC-UUOKFMHZSA-N,ZOOGRGPOEVQQDX-UUOKFMHZSA-N,ZOOGRGPOEVQQDX-UUOKFMHZSA-N,VTZWDWJFPLLWGN-XMRAEQSQSA-N,ZMYFCFLJBGAQRS-IAGOWNOFSA-N	HMDB11629,C06194,HMDB01314,C00942,C07025,C11229	annotated
375	195.123	338.62	509841	381913	286790	400122	335299	154946	3.85196e+06	2247057	583302	201739	157352	2.5745e+06	450327	positive				annotated
376	226.18	266.09	2.61627e+06	1.17317e+06	623941	2880120	1.74064e+06	1.25708e+06	1.62075e+06	566497	3579522	218754	2.62305e+06	1.79668e+06	3097570	positive	Cyclohexyl 3-methylbutanoate;Cyclohexyl pentanoate;5-Octenyl propanoate;cis-3-Hexenyl 2-methylbutanoate;cis-3-Hexenyl 3-methylbutanoate;(Z)-3-Hexenyl 3-methylbutanoate;2-Hexenyl valerate;2-Hexenyl isovalerate;xi-gamma-Undecalactone;gamma-undecalactone;trans-2-Hexyl-1-cyclopropaneacetic acid;(Z)-3-Methyl-4-decenoic acid;(Z)-3-Methyl-3-decenoic acid;2-Propenyl octanoate;3-Hexenyl 2-methylbutyrate;(…	SQPOKBBCNZIWFI-UHFFFAOYSA-N,YLCHTSSXNSNXSW-UHFFFAOYSA-N,LWYSNOFRZXMWJC-WAYWQWQTSA-N,JKKGTSUICJWEKB-SREVYHEPSA-N,AIQLNKITFBJPFO-WAYWQWQTSA-N,AIQLNKITFBJPFO-WAYWQWQTSA-N,WDXAMNXWZLXISB-BQYQJAHWSA-N,SAVRWHQEMHIAEB-VOTSOKGWSA-N,PHXATPHONSXBIL-UHFFFAOYSA-N,PHXATPHONSXBIL-UHFFFAOYSA-N,DSMAUFFXECFFMC-UHFFFAOYSA-N,WZZXDQPNKLAUNI-FPLPWBNLSA-N,AMLVNNDHFHTSBV-NTMALXAHSA-N,PZGMUSDNQDCNAG-UHFFFAOYSA-N,JKKGTSU…	HMDB34428,HMDB34429,HMDB38906,HMDB38277,HMDB38278,LMFA07010592,HMDB38273,HMDB38274,HMDB38311,LMFA07040030,HMDB31087,HMDB31063,HMDB31062,HMDB40593,HMDB32320,HMDB32308,HMDB32396,HMDB36784,HMDB36140,HMDB31691,HMDB31843,HMDB31272,HMDB31406,HMDB33371,C12295,LMPR0102010014,HMDB33724,C13910,LMFA01030036,HMDB37309,HMDB37106,HMDB37185,HMDB37225,LMFA07010524,HMDB32453,HMDB32461,HMDB32404,HMDB32489,HMDB3253…	annotated
377	172.169	249.01	1.23405e+06	1.32458e+06	1.22375e+06	1.42775e+06	1.74424e+06	673145	3379175	3443733	1.12798e+06	662415	874334	1.59154e+06	1.57582e+06	positive	(±)-2-Octanol;(S)-3-Ethyl-4-methylpentanol;Octanol;1-Octanol;n-octanol;(S)-3-Octanol;3-Octanol;2,3,4-Trimethyl-3-pentanol;N,2,3-Trimethyl-2-(1-methylethyl)butanamide;4-Methyl-2-heptanol;xi-2-Ethyl-1-hexanol;2-Ethylhexan-1-ol;(2xi,4xi)-2,4-Dimethyl-1-hexanol;2-Ethyl-4-methyl-1-pentanol;4S-Methylheptan-3R-ol;4S-Methylheptan-3S-ol;3-Methylheptan-2-ol;2-Methylheptan-4R-ol;6-Methylheptan-3-ol;Octan-3S…	SJWFXCIHNDVPSH-UHFFFAOYSA-N,RWIFVESHBHTZEM-UHFFFAOYSA-N,KBPLFHHGFOOTCA-UHFFFAOYSA-N,KBPLFHHGFOOTCA-UHFFFAOYSA-N,KBPLFHHGFOOTCA-UHFFFAOYSA-N,NMRPBPVERJPACX-UHFFFAOYSA-N,NMRPBPVERJPACX-UHFFFAOYSA-N,PLSMHHUFDLYURK-UHFFFAOYSA-N,RWAXQWRDVUOOGG-UHFFFAOYSA-N,GUHWHNUGIGOSCN-UHFFFAOYSA-N,YIWUKEYIRIRTPP-UHFFFAOYSA-N,YIWUKEYIRIRTPP-UHFFFAOYSA-N,GDRBQWCGBCJTLB-UHFFFAOYSA-N,QCHSJPKDWOFACC-UHFFFAOYSA-N,BKQICAF…	HMDB34261,HMDB59859,HMDB01183,C00756,LMFA05000130,HMDB30070,C17144,HMDB36166,HMDB36195,HMDB31589,HMDB31231,C02498,HMDB37791,HMDB13818,LMFA05000472,LMFA05000473,LMFA05000479,LMFA05000476,LMFA05000482,LMFA05000492,LMFA05000490,LMFA08010005	annotated
378	197.154	245.48	55299.7	94311	56218.2	69812.7	93335	40063.5	132460	97574.6	63095.3	36242.2	44785	76494.6	69332.8	positive	(3R,3aR,7aS)-3-Butylhexahydro-1(3H)-isobenzofuranone;cis-3-Hexenyl cis-3-hexenoate;cis-3-Hexenyl trans-2-hexenoate;6-Heptyl-5,6-dihydro-2H-pyran-2-one;Geranyl acetate;3,7-Dimethyl-2Z,6-octadienyl acetate;Linalyl acetate;Fenchyl acetate;Isopulegol acetate;Dihydro-5-(2-octenyl)-2(3H)-furanone;Allyl 3-cyclohexylpropionate;Allyl cyclohexylpropionate;Methyl 2-undecynoate;(-)-Bornyl acetate;alpha-Terpi…	TZRMFZSOOVBPPN-UHFFFAOYSA-N,UZJQQWFHPLYECS-SFECMWDFSA-N,WAZKUHYKUCORDK-SUTBWYPISA-N,XPTXKXKPWKNYKB-UHFFFAOYSA-N,HIGQPQRQIQDZMP-FLIBITNWSA-N,HIGQPQRQIQDZMP-FLIBITNWSA-N,UWKAYLJWKGQEPM-UHFFFAOYSA-N,JUWUWIGZUVEFQB-FOGDFJRCSA-N,HLHIVJRLODSUCI-ADEWGFFLSA-N,QFXOXDSHNXAFEY-VOTSOKGWSA-N,TWXUTZNBHUWMKJ-UHFFFAOYSA-N,TWXUTZNBHUWMKJ-UHFFFAOYSA-N,YPUZOJRRZPRXNV-UHFFFAOYSA-N,KGEKLUUHTZCSIP-GTFYECCDSA-N,IGODOXY…	HMDB34903,HMDB38270,HMDB38280,HMDB31030,HMDB35157,LMFA07010194,HMDB39522,HMDB40725,HMDB40227,HMDB30867,HMDB40206,C12306,HMDB30945,HMDB40397,HMDB32051,C12300,LMPR0102090045,HMDB32193,HMDB32331,HMDB61816,HMDB36599,C08486,LMFA07010480,HMDB36048,HMDB41469,HMDB41494,HMDB31692,HMDB37301,HMDB32901,C09837,LMPR0102120014,C09861,LMFA07010189,C09863,LMPR0102010009,C12301,LMPR0102090046,C12302,LMPR0102090047…	annotated
379	225.149	244.04	53595.4	94522.3	62887.1	74472.8	73641.2	32489.7	113124	81190.8	64571.6	33447.9	38681.3	85673.1	59087	positive	13-Oxo-9,11-tridecadienoic acid;Epoxyeremopetasinorol;Methyl jasmonate;Methyl jasmonate;Methyl jasmonate;Furfuryl octanoate;3-Methylbutyl 2-furanbutanoate;Octyl 2-furoate;(8alpha,10beta,11beta)-3-Hydroxy-4,15-dinor-1(5)-xanthen-12,8-olide;Annuionone C;Annuionone A;(+/-)-6-Hydroxy-3-oxo-alpha-ionol;(6S,9R)-Vomifoliol;(+)-7-Isomethyljasmonate;methyl (+)-7-isojasmonate	XHDHWGKEDVWKAN-ONNLMXTPSA-N,IDTQMVOQRHWPMV-UHFFFAOYSA-N,GEWDNTWNSAZUDX-WQMVXFAESA-N,GEWDNTWNSAZUDX-WQMVXFAESA-N,GEWDNTWNSAZUDX-WQMVXFAESA-N,JNIWCVWKECYDSV-UHFFFAOYSA-N,RDRMEIURGDBOHW-UHFFFAOYSA-N,WVTHGLPXSATJHZ-UHFFFAOYSA-N,MOXJTUNOIGNZKZ-UHFFFAOYSA-N,DZVNWYFIADDOQC-AATRIKPKSA-N,WFJIRKYCKBTOGT-UHFFFAOYSA-N,KPQMCAKZRXOZLB-AATRIKPKSA-N,KPQMCAKZRXOZLB-KOIHBYQTSA-N,GEWDNTWNSAZUDX-KWKBKKAHSA-N,GEWDNTW…	HMDB34564,HMDB29670,HMDB36583,C11512,LMFA02020010,HMDB37730,HMDB37736,HMDB37726,HMDB37244,HMDB32689,HMDB32679,C04166,C01760,C16318,LMFA02020016	annotated
380	196.17	250.57	23086.4	35021.7	22149	30596.6	29229.1	12474.8	34933.9	43023	17669.3	13480.7	16743.9	28857.9	26640.3	positive	Fenchol;9-Decenal;(+)-Isomenthone;(-)-Isomenthone;(-)-Borneol;(+)-Borneol;(-)-Carvomenthone;Ocimen quintoxide;Eucalyptol;1,8-Cineole;1,8-Cineol;xi-p-Menth-3-en-1-ol;Alpha-Terpineol;(S)-alpha-Terpineol;(R)-(+)-alpha-Terpineol;(R)-(+)-alpha-Terpineol;(1R*,3R*,6S*)-3-Caranol;(1R*,2S*,3S*,6S*)-2-Caranol;3-Amino-1-hydroxy-5,7-dimethyl-adamantane;(+)-Menthone;(+)-Menthone;1-Amino-3-hydroxymethyl-5-meth…	IAIHUHQCLTYTSF-UHFFFAOYSA-N,AKMSQWLDTSOVME-UHFFFAOYSA-N,NFLGAXVYCFJBMK-IUCAKERBSA-N,NFLGAXVYCFJBMK-IUCAKERBSA-N,DTGKSKDOIYIVQL-QXFUBDJGSA-N,DTGKSKDOIYIVQL-QXFUBDJGSA-N,GCRTVIUGJCJVDD-IUCAKERBSA-N,LPEYLSKLVYWOEQ-YVMONPNESA-N,WEEGYLXZBRQIMU-UHFFFAOYSA-N,WEEGYLXZBRQIMU-UHFFFAOYSA-N,WEEGYLXZBRQIMU-UHFFFAOYSA-N,XJWZDXFFNOMMTD-UHFFFAOYSA-N,WUOACPNHFRMFPN-VIFPVBQESA-N,WUOACPNHFRMFPN-VIFPVBQESA-N,WUOACPN…	HMDB34932,HMDB34848,HMDB34972,C17125,HMDB34976,HMDB35818,HMDB34969,HMDB38185,HMDB04472,C09844,LMPR0102090019,HMDB38025,HMDB04043,HMDB36086,C09902,LMPR0102090028,HMDB35954,HMDB35955,HMDB60738,HMDB35783,C11390,HMDB60703,HMDB35841,C17384,HMDB35842,HMDB35820,C09848,LMPR0102010007,HMDB35838,HMDB35833,C17073,HMDB35861,HMDB35823,HMDB35825,HMDB35819,HMDB35815,HMDB59881,HMDB59864,HMDB59869,HMDB35162,C0084…	annotated
381	90.055	703.25	1.75185e+06	3330809	2937473	3172062	1.33583e+06	1.98477e+06	1.75327e+06	2268712	2362093	1.84367e+06	1.78488e+06	1752570	2.25554e+06	positive	Beta-Alanine;beta-Alanine;beta-Alanine;L-Alanine;L-Alanine;L-Alanine;Sarcosine;Sarcosine;D-Alanine;D-Alanine;Ethyl carbamate;Urethane;(alpha-D-mannosyl)7-beta-D-mannosyl-diacetylchitobiosyl-L-asparagine, isoform A (protein);Alanine;HMMF;2-Nitropropane	UCMIRNVEIXFBKS-UHFFFAOYSA-N,UCMIRNVEIXFBKS-UHFFFAOYSA-N,UCMIRNVEIXFBKS-UHFFFAOYSA-N,QNAYBMKLOCPYGJ-REOHCLBHSA-N,QNAYBMKLOCPYGJ-REOHCLBHSA-N,QNAYBMKLOCPYGJ-REOHCLBHSA-N,FSYKKLYZXJSNPZ-UHFFFAOYSA-N,FSYKKLYZXJSNPZ-UHFFFAOYSA-N,QNAYBMKLOCPYGJ-UWTATZPHSA-N,QNAYBMKLOCPYGJ-UWTATZPHSA-N,JOYRKODLDBILNP-UHFFFAOYSA-N,JOYRKODLDBILNP-UHFFFAOYSA-N,QNAYBMKLOCPYGJ-UHFFFAOYSA-N,QNAYBMKLOCPYGJ-UHFFFAOYSA-N,KOCFTAD…	HMDB00056,C00099,Stds1_2_24JAN20_20200220_152633_30,HMDB00161,C00041,Stds2_2_24JAN20_20200220_152709_32,HMDB00271,C00213,HMDB01310,C00133,HMDB31219,C01537,HMDB62251,C01401,C11488,C02116	identified
382	133.061	606.16	2390633	3293714	789902	373497	690165	583543	606527	531003	555827	311269	327305	922742	651560	positive	Ureidopropionic acid;3-Ureidopropionate;L-Asparagine;L-Asparagine;D-Asparagine;D-Asparagine;Glycyl-glycine;Glycylglycine;N-Carbamoylsarcosine;N-Carbamoylsarcosine;Methylazoxymethanol acetate;N-Nitroso-N-methylurethane;Asparagine	JSJWCHRYRHKBBW-UHFFFAOYSA-N,JSJWCHRYRHKBBW-UHFFFAOYSA-N,DCXYFEDJOCDNAF-REOHCLBHSA-N,DCXYFEDJOCDNAF-REOHCLBHSA-N,DCXYFEDJOCDNAF-UWTATZPHSA-N,DCXYFEDJOCDNAF-UWTATZPHSA-N,YMAWOPBAYDPSLA-UHFFFAOYSA-N,YMAWOPBAYDPSLA-UHFFFAOYSA-N,SREKYKXYSQMOIB-UHFFFAOYSA-N,SREKYKXYSQMOIB-UHFFFAOYSA-N,BELPJCDYWUCHKF-WAYWQWQTSA-N,CAUBWLYZCDDYEF-UHFFFAOYSA-N,DCXYFEDJOCDNAF-UHFFFAOYSA-N	HMDB00026,C02642,HMDB00168,C00152,HMDB33780,C01905,HMDB11733,C02037,HMDB12265,C01043,C19258,C19301,C16438	annotated
383	146.06	605.49	43638.4	168485	59664.5	51442.8	41200.2	47444	46452.6	37810.4	47495.4	57990.9	47219.1	48447.2	67206.8	positive	1H-Indole-3-carboxaldehyde;Indole-3-carboxaldehyde;8-Hydroxyquinoline;2(1H)-Quinolinone;Quinolin-2-ol;Isocarbostyril;4-Hydroxyquinoline;3-Methyleneoxindole	OLNJUISKUQQNIM-UHFFFAOYSA-N,OLNJUISKUQQNIM-UHFFFAOYSA-N,MCJGNVYPOGVAJF-UHFFFAOYSA-N,LISFMEBWQUVKPJ-UHFFFAOYSA-N,LISFMEBWQUVKPJ-UHFFFAOYSA-N,VDBNYAPERZTOOF-UHFFFAOYSA-N,PMZDQRJGMBOQBF-UHFFFAOYSA-N,IGXUUWYVUGBMFT-UHFFFAOYSA-N	HMDB29737,C08493,C19434,C06415,C06338,C06324,C06343,C02796	annotated
384	182.081	650.71	1438376	3139419	1654552	1.66397e+06	1.06242e+06	1.13017e+06	1.1433e+06	1.2528e+06	1.42024e+06	1.26827e+06	1.15791e+06	949312	1.6497e+06	positive	Furfuryl acetate;L-Tyrosine;L-Tyrosine;o-Tyrosine;Meta-Tyrosine;Ethyl 3-furoate;Ethyl furoate;4,6,7-Trihydroxy-1,2,3,4-tetrahydroisoquinoline;4-Hydroxy-4-(3-pyridyl)-butanoic acid;gamma-Hydroxy-3-pyridinebutanoate;L-Threo-3-Phenylserine;Ethyl maltol;Ethyl maltol;Beta-Tyrosine;3-Amino-3-(4-hydroxyphenyl)propanoate;N-Hydroxy-L-phenylalanine;D-Tyrosine;2,4,5-Trihydroxytoluene;Gentisyl alcohol;DL-Tyr…	CKOYRRWBOKMNRG-UHFFFAOYSA-N,OUYCCCASQSFEME-QMMMGPOBSA-N,OUYCCCASQSFEME-QMMMGPOBSA-N,WRFPVMFCRNYQNR-UHFFFAOYSA-N,JZKXXXDKRQWDET-QMMMGPOBSA-N,LOFDXZJSDVCYAS-UHFFFAOYSA-N,NHXSTXWKZVAVOQ-UHFFFAOYSA-N,RNIMUEXSLJYHIE-UHFFFAOYSA-N,STZOZPPVGWNSMC-UHFFFAOYSA-N,STZOZPPVGWNSMC-UHFFFAOYSA-N,VHVGNTVUSQUXPS-JAMMHHFISA-N,YIKYNHJUKRTCJL-UHFFFAOYSA-N,YIKYNHJUKRTCJL-UHFFFAOYSA-N,JYPHNHPXFNEZBR-UHFFFAOYSA-N,JYPHNHP…	HMDB34246,HMDB00158,Stds2_2_24JAN20_20200220_152709_27,HMDB06050,HMDB59720,HMDB59880,HMDB59862,HMDB60280,HMDB01119,C19579,HMDB02184,HMDB31735,C20362,HMDB03831,C04368,C19712,C06420,C18317,C10792,C01536,C14110,C16401,C03338,C03290,C00082	identified+fragment
385	226.045	652.49	118915	430602	193408	250720	128635	162395	138382	170250	157110	163928	145727	119207	250072	positive	1-Piperazinecarbodithioic acid;para-Trifluoromethylphenol;Dazomet	IDIICHZCEIGXGB-UHFFFAOYSA-N,BAYGVMXZJBFEMB-UHFFFAOYSA-N,QAYICIQNSGETAS-UHFFFAOYSA-N	HMDB38379,HMDB14023,C18457	annotated
386	248.027	653.82	122757	410380	162885	254196	123075	119673	149990	162183	141568	159541	129123	106275	263455	positive				annotated
387	332.009	654.48	31095	100624	47839.6	81926.6	32928.6	32326.9	44631.8	52667	38728.3	50992.4	36868.8	31098.1	76998.4	positive	N-(2-hydroxymethyl-3-chloro-4-hydroxyphenyl)anthranilic acid;Chlozolinate	ZESDLTOKUCGKGS-UHFFFAOYSA-N,IGUYEXXAGBDLLX-UHFFFAOYSA-N	HMDB60007,C10979	annotated
388	309.129	649.39	3111852	1.68832e+06	1.99719e+06	1.44398e+06	1.5463e+06	188885	106173	94280	80293.9	162524	165971	2.36446e+06	1.3986e+06	positive	Neuraminic acid;Glutamyl-Valine;Valyl-Glutamate;N-(1-Deoxy-1-fructosyl)serine;Neuraminic acid;Miserotoxin	CERZMXAJYMMUDR-YOQZMRDMSA-N,SITLTJHOQZFJGG-UHFFFAOYSA-M,UPJONISHZRADBH-UHFFFAOYSA-M,KUVQLWYPNUQGDT-MBGOVIFWSA-N,CERZMXAJYMMUDR-QBTAGHCHSA-N,JDJSHLXEHWCLEP-SYHAXYEDSA-N	HMDB00830,HMDB28832,HMDB29126,HMDB37842,C06469,C08507	annotated
389	353.093	651.4	210778	131845	148251	147941	105640	24934.9	NA	11723	NA	15920.4	21584.6	189947	112243	positive				annotated
390	181.008	639.68	3.10527e+06	411597	1.33471e+06	1.68756e+06	2224233	1.23022e+06	2.43651e+06	1717783	1.72474e+06	1.7882e+06	1.47343e+06	1.4896e+06	387178	positive	2-[(Ethylthio)methyl]furan;2,5-Dimethyl-3-(methylthio)furan	WGQJSONNMGREEA-UHFFFAOYSA-N,DWAOFMNMQUXUGG-UHFFFAOYSA-N	HMDB39875,HMDB40198	annotated
391	332.095	640.8	2.20699e+06	492240	707599	406787	938517	641859	758020	691337	656485	941362	760367	745893	337825	positive	3-Deoxy-D-glycero-D-galacto-2-nonulosonic acid;N-Acetyl-a-neuraminic acid;N-Acetyl-alpha-neuraminate;N-Acetylneuraminic acid;N-Acetyl-beta-neuraminate;2-O-(alpha-D-Glucopyranosyl)-D-glycerate;2(alpha-D-Mannosyl)-D-glycerate;N-Acetylneuraminate;O-Acetylneuraminic acid	FQHUAUMYHAJTDH-IMSDGWMTSA-N,SQVRNKJHWKZAKO-YRMXFSIDSA-N,SQVRNKJHWKZAKO-YRMXFSIDSA-N,SQVRNKJHWKZAKO-PFQGKNLYSA-N,SQVRNKJHWKZAKO-PFQGKNLYSA-N,DDXCFDOPXBPUJC-CECBSOHTSA-N,DDXCFDOPXBPUJC-SAYMMRJXSA-N,SQVRNKJHWKZAKO-LUWBGTNYSA-N,BJOZNDRNJJZHPZ-LUWBGTNYSA-N	HMDB00425,HMDB00773,C19909,HMDB00230,C19910,C19792,C11544,C00270,C03525	annotated
392	310.113	640.9	1.79542e+06	399115	633157	329472	865240	599731	612409	566305	567701	794636	728073	643105	269443	positive	3-Deoxy-D-glycero-D-galacto-2-nonulosonic acid;N-Acetyl-a-neuraminic acid;N-Acetyl-alpha-neuraminate;N-Acetylneuraminic acid;N-Acetyl-beta-neuraminate;Asparaginyl-Asparagine;N2-Oxalylarginine;2-O-(alpha-D-Glucopyranosyl)-D-glycerate;2(alpha-D-Mannosyl)-D-glycerate;N-Acetylneuraminate;N-Acetylneuraminate;O-Acetylneuraminic acid	FQHUAUMYHAJTDH-IMSDGWMTSA-N,SQVRNKJHWKZAKO-YRMXFSIDSA-N,SQVRNKJHWKZAKO-YRMXFSIDSA-N,SQVRNKJHWKZAKO-PFQGKNLYSA-N,SQVRNKJHWKZAKO-PFQGKNLYSA-N,RJUHZPRQRQLCFL-UHFFFAOYSA-N,INOVTBRJCBIPOS-UHFFFAOYSA-N,DDXCFDOPXBPUJC-CECBSOHTSA-N,DDXCFDOPXBPUJC-SAYMMRJXSA-N,SQVRNKJHWKZAKO-LUWBGTNYSA-N,SQVRNKJHWKZAKO-LUWBGTNYSA-N,BJOZNDRNJJZHPZ-LUWBGTNYSA-N	HMDB00425,HMDB00773,C19909,HMDB00230,C19910,HMDB28726,HMDB32763,C19792,C11544,C00270,Stds2_2_24JAN20_20200220_152709_54,C03525	identified
393	339.027	639.86	922283	38507	237472	316011	513799	189955	603393	351121	365221	360731	280094	250496	24050.1	positive	Questinol;Questinol;Santal;Santal;3,3',7-Trihydroxy-4'-methoxyflavone;Fisetin 4'-methyl ether;Pratensein;Pratensein;Pratensein;Diosmetin;Diosmetin;Diosmetin;Chrysoeriol;Chrysoeriol;Chrysoeriol;Takakin;Takakin;3,5-Dihydroxy-6,7-methylenedioxyflavanone;6alpha-Hydroxymaackiain;6a-Hydroxymaackiain;Luteolin 7-methyl ether;Luteolin 7-methyl ether;Kaempferide;Kaempferide;Kaempferide;Delphinidin;Cajanin;…	SNBGJGNOQURXCI-UHFFFAOYSA-N,SNBGJGNOQURXCI-UHFFFAOYSA-N,OEYQBKYISMRWQB-UHFFFAOYSA-N,OEYQBKYISMRWQB-UHFFFAOYSA-N,QVYSSMFEUBQBEU-UHFFFAOYSA-N,QVYSSMFEUBQBEU-UHFFFAOYSA-N,FPIOBTBNRZPWJW-UHFFFAOYSA-N,FPIOBTBNRZPWJW-UHFFFAOYSA-N,FPIOBTBNRZPWJW-UHFFFAOYSA-N,MBNGWHIJMBWFHU-UHFFFAOYSA-N,MBNGWHIJMBWFHU-UHFFFAOYSA-N,MBNGWHIJMBWFHU-UHFFFAOYSA-N,SCZVLDHREVKTSH-UHFFFAOYSA-N,SCZVLDHREVKTSH-UHFFFAOYSA-N,SCZVLDH…	HMDB34443,C17811,HMDB33760,LMPK12050346,HMDB29492,LMPK12111569,HMDB30617,C10520,LMPK12050265,HMDB29676,C10038,LMPK12110824,HMDB30667,C04293,LMPK12110799,HMDB30659,LMPK12111364,HMDB33321,HMDB33720,LMPK12070133,HMDB37339,LMPK12111045,HMDB37441,C10098,LMPK12110563,HMDB03074,HMDB32696,C10203,LMPK12050326,HMDB32695,HMDB42024,C10534,LMPK12050385,C16230,C16227,C16228,LMPK12050461,C17059,LMPK12112589,C08…	annotated
394	274.092	640.14	697125	212642	321442	165773	382050	296628	296795	253921	269432	351573	318437	346640	125745	positive	Hexahydro-2',4-dimethylspiro[1,3-dithiolo[4,5-c]furan-2,3'(2'H)-furan];Hexahydro-2',3alpha-dimethylspiro[1,3-dithiolo[4,5-b]furan-2,3'(2'H)-furan];Brugine;3-Oxohexobarbital	KKEFRICKADNKCV-UHFFFAOYSA-N,LGPJANFPSFABDB-UHFFFAOYSA-N,BOJOZZSCQUTEBY-QUBJWBRDSA-N,QRBUUDMCIOVDKY-UHFFFAOYSA-N	HMDB37808,HMDB37809,C10849,C02517	annotated
395	354.077	641.26	679423	228857	225638	192164	338028	246287	315942	291104	270399	384596	299330	328131	148567	positive				annotated
396	317.033	639.03	347828	NA	170100	92830.4	355868	152432	264914	122574	176259	127077	173923	128163	NA	positive	Dehydroxymethylflazine	LTTIWDNLMMLJOI-UHFFFAOYSA-N	HMDB41200	annotated
397	454.104	640.98	186041	41653.2	57630	128069	163435	39566.3	97623.4	65725.3	65902.3	137039	98698.5	87201.1	48448.3	positive				annotated
398	475.052	639.36	168912	NA	50281.2	21262.4	126557	33486.1	82681.1	36547.9	67634.8	40874.1	50477.7	28740.5	NA	positive	m-Trigallic acid;Carfentrazone-ethyl	QUXNYZHQBWMPNX-UHFFFAOYSA-N,MLKCGVHIFJBRCD-UHFFFAOYSA-N	HMDB30559,C11094	annotated
399	408.1	633.69	156244	37035.1	57664.5	80483.3	89717.5	51195.3	98375.4	80397.2	77329.5	89739.3	64004.6	73950	30522.9	positive	N-Deisopropyl-fluvastatin	POFAWBXODXSMNI-IGXNXKSNSA-N	HMDB14038	annotated
400	333.01	639.02	128488	NA	34754.6	38148.1	71854.5	35900	63481.1	39886.2	46961.6	41395.3	35389.9	38373.4	NA	positive				annotated
401	286.972	646.58	126249	40555.7	58509.7	93020.9	93996.4	51102.2	93625.8	75106.1	70787.7	86426.5	66395.9	67565.5	42480.8	positive				annotated
402	361.009	640.91	109739	NA	40247.9	77015.7	66254.8	39592.1	81635.7	72055.9	62852.1	63927	59390.3	61224.1	11445	positive	Delphinidin	FFNDMZIBVDSQFI-UHFFFAOYSA-N	HMDB03074	annotated
403	242.983	646.21	91183.1	25109.3	45294.6	60237.6	59199.2	45159.8	62759.3	76660.4	51508.1	53090.1	41852.8	60609.7	23770.7	positive	Phosphoramide mustard;Phosphoramide mustard;Isophosphamide mustard;Isophosphamide mustard	RJXQSIKBGKVNRT-UHFFFAOYSA-N,RJXQSIKBGKVNRT-UHFFFAOYSA-N,BKCJZNIZRWYHBN-UHFFFAOYSA-N,BKCJZNIZRWYHBN-UHFFFAOYSA-N	HMDB60689,C07647,HMDB60691,C16559	annotated
404	256.01	639.87	47722.7	21140.7	38907.6	41235.8	51645.3	35436.5	57277.1	46793.5	46930.8	48353.8	40888.6	44141.4	23295.7	positive				annotated
405	393.099	637.29	52707.9	NA	25519	32660.5	36086.3	27074.5	44331.7	33991	29700.7	30009.6	30110.7	31759.5	14153.5	positive				annotated
406	234.918	777.45	2.64792e+06	2.54552e+06	2601105	2.96923e+06	2.67528e+06	2.86485e+06	2.98279e+06	2.89804e+06	2.86428e+06	2.92383e+06	2.83771e+06	2.6213e+06	2846115	positive				annotated
407	318.9	771.42	614558	619550	596125	680472	611939	676201	710807	692703	677935	685751	659480	610492	661413	positive				annotated
408	296.918	775.59	367786	324230	346765	421067	334584	363507	383380	399649	386235	392176	364695	329022	387047	positive				annotated
409	358.918	776.63	86247.6	62008.9	77174.4	87069.9	70604	72572	83040.8	78127.8	82090.5	83904.4	69579	72782.6	75656.3	positive	Folpet;Folpet	HKIOYBQGHSTUDB-UHFFFAOYSA-N,HKIOYBQGHSTUDB-UHFFFAOYSA-N	HMDB31792,C18860	annotated
410	275.913	776.59	55580.1	60903.8	59784.2	63110.9	64504.6	58974	59037.2	64628.9	64861.7	69415.2	64308.1	57927.4	63554.9	positive	1,2,3,5,6,8-Hexathionane;1,2,4,5,7,8-Hexathionane	ZOJCTXCAPUGEKN-UHFFFAOYSA-N,BWXFNUCDJXXBHX-UHFFFAOYSA-N	HMDB39648,HMDB39432	annotated
411	442.901	776.89	52987.6	50544.1	54627.8	59865.3	51321.8	56449.4	63456.1	63011.5	54260.2	55311	54302	52577.3	57124.7	positive	1-Amino-2,4-dibromoanthraquinone	ZINRVIQBCHAZMM-UHFFFAOYSA-N	C19211	annotated
412	276.914	773.76	38949.6	35447.2	43905	38459.1	38199.8	40391.3	42854.4	39890.1	38862.3	40399.4	43591.5	40754.9	41149.8	positive				annotated
413	150.113	514.6	710400	407853	326774	377810	438374	572786	1.03864e+06	683538	2870153	539980	2.34417e+06	624867	509700	positive	N,N,N-Trimethylethenaminium;Triethanolamine;Triethanolamine	PPJWCUOWPVSSSW-UHFFFAOYSA-N,GSEJCLTVZPLZKY-UHFFFAOYSA-N,GSEJCLTVZPLZKY-UHFFFAOYSA-N	HMDB59961,HMDB32538,C06771	annotated+fragment
414	144.928	841.79	2446506	2467180	2.21727e+06	2.68717e+06	2.28631e+06	2.19204e+06	2.54891e+06	2.62565e+06	2417362	2.63441e+06	2.29172e+06	2245824	2.6198e+06	positive				annotated
415	266.865	845.37	338025	351486	281464	384257	285520	284636	351311	339446	320288	357410	295920	282929	348650	positive	2,6-Dibromohydroquinone	IELUPRVYGHTVHQ-UHFFFAOYSA-N	C16248	annotated
416	184.92	837.59	235445	249261	201727	249192	224508	189596	230935	277724	236814	255153	216216	193539	271135	positive	Antimony	FAWGZAFXDJGWBB-UHFFFAOYSA-N	HMDB04118	annotated
417	146.926	841.3	176014	181131	155689	182917	162922	152104	183275	180048	166143	198444	163908	149376	184535	positive				annotated
418	306.858	843.82	130830	133007	110850	154700	100043	102824	152784	160384	112386	135129	112612	110210	142031	positive				annotated
419	218.896	834.79	62267.2	72785.6	50864.2	68468.4	50705.2	53254.3	73098.4	64766.6	64214.4	76686.6	54909.3	46304.8	74040.6	positive				annotated
420	406.802	847.53	41337.4	42598.3	59140.4	49104	63133.2	72512.3	57556.8	53717	54600.7	48007.9	67619.9	47396.5	43313.1	positive				annotated
421	178.903	844.79	53338.9	49803.9	45708.5	54802.5	54646.4	47696.6	60628.1	50170.3	51224.2	52253	49714.6	43194.8	53075.7	positive				annotated
422	388.803	848.18	51869.9	46563.6	38433.5	59227.4	42820.6	38252	49266.9	44737.7	45885.4	58959.1	44260.5	38629.3	55690.1	positive				annotated
423	180.894	834.67	49051.4	52034	41039.3	56792.4	43245.1	36760.1	47507.1	50647.4	49901.9	57513.2	39817.5	37156	54677.8	positive	Sodium sulfate	PMZURENOXWZQFD-UHFFFAOYSA-L	C13199	annotated
424	350.848	844.1	50870.2	56201.4	36395.6	55636.6	41896.3	39816.3	46728.7	49896.7	43418.4	52694.2	48937.4	38310.1	52558	positive				annotated
425	284.867	836.09	48834.7	43014.9	36232.5	52994	38668.2	34117	42922.3	54708.6	43612	53780.8	47238.9	32242.7	46569.3	positive				annotated
426	300.841	846.43	43828.8	38639.1	35486.1	49389.5	37704.7	35437.1	53497.7	46673.9	39669.4	45006.6	36248.9	35162.6	46520.3	positive				annotated
427	328.866	845.27	45023.1	48916.5	34390.4	45685.1	48008.9	35193.2	52074.2	47386.5	41544.6	44547.6	42347.5	37187.3	44907.7	positive				annotated
428	244.908	837.99	23492.9	21907.8	40219.5	20853.3	29553.8	34273.7	25424	30722.7	32982.3	26792.8	34006.9	26126.3	23947.5	positive				annotated
429	326.853	843.62	25178.9	26894.3	32978.3	28515.1	28812	36730.5	30083.8	37143.2	37186.1	25196	37152.6	26164.7	26483.8	positive				annotated
430	228.91	838.84	31352.8	26385.7	25168.1	32773.7	30856.8	21563.3	27480	28786.8	28656.1	28674.9	24977.2	24201.2	27980.6	positive				annotated
431	310.879	833.17	19083.3	24935.7	31801.5	27722.4	28529.9	30276.6	27599.5	31517.5	30541.8	29167.7	31494.4	22007.6	23878.7	positive				annotated
432	224.912	836.71	29604.5	30686.6	21281	30479.2	22318.3	19686.7	26188	28629.8	28819.5	25658.2	27580.5	21802.2	31318.1	positive				annotated
433	228.007	845.38	24433.7	24042.4	21176.8	28605.5	24253.3	22021.8	26128.2	27183.1	22176	26388.3	20196.6	22415.6	24160.5	positive				annotated
434	186.918	839.65	19275	17969.2	16303.5	21265.7	20606	24307.5	18830.7	20360.6	18346.8	22059	18878.9	14475.3	17995.2	positive				annotated
435	430.821	841.96	15170.2	16440.1	18737	19341.7	18587.4	17002.1	19103.1	16974.7	22153.9	18266.9	23315.1	15520.4	15148.5	positive	Costatone	CVIPXLIMSIYMFK-BJLGHUSZSA-N	C17104	annotated
436	290.91	840.31	12278.9	10225.5	10280.4	12917.6	10400.8	9221.59	13480.4	12047.1	11609.9	11927	10972	10317.6	13372	positive				annotated
437	188.071	605.3	711407	2.65234e+06	873919	822596	663742	777431	820878	626204	629252	847635	736715	684970	1.18674e+06	positive	Indoleacrylic acid;Coumarin;Coumarin;Phenylpropiolic acid;2-Benzofurancarboxaldehyde;Chromone	SXOUIMVOMIGLHO-AATRIKPKSA-N,ZYGHJZDHTFUPRJ-UHFFFAOYSA-N,ZYGHJZDHTFUPRJ-UHFFFAOYSA-N,XNERWVPQCYSMLC-UHFFFAOYSA-N,ADDZHRRCUWNSCS-UHFFFAOYSA-N,OTAFHZMPRISVEM-UHFFFAOYSA-N	HMDB00734,HMDB01218,C05851,HMDB02359,HMDB33183,HMDB32938	annotated
438	249.061	605.2	69356.8	248612	72406	100818	72145.4	75929.4	90413.8	82682.5	78761	92446.6	85239	89987.1	153512	positive				annotated
439	239.139	297.81	2.35481e+06	2058620	2.36342e+06	2.23834e+06	2.52182e+06	2.33712e+06	448476	2.61238e+06	2203788	2.31996e+06	2.42192e+06	2.35071e+06	2.19865e+06	positive	Secobarbital;Metanephrine;Desglymidodrine;Tenuazonic acid;L-Metanephrine;L-Metanephrine;Ecgonone methyl ester;Tenuazonic acid	KQPKPCNLIDLUMF-UHFFFAOYSA-N,JWJCTZKFYGDABJ-UHFFFAOYSA-N,VFRCNXKYZVQYLX-UHFFFAOYSA-N,CEIZFXOZIQNICU-UHFFFAOYSA-N,JWJCTZKFYGDABJ-VIFPVBQESA-N,JWJCTZKFYGDABJ-VIFPVBQESA-N,WXEMSGQRTGSYOG-QXUHLLMWSA-N,KLBSRSYHIIAQTG-PZICIZFRSA-N	HMDB14562,HMDB04063,HMDB60558,HMDB36074,HMDB62493,C05588,C20371,C08511	annotated
440	120.066	691.63	2.13943e+06	2.47251e+06	2.27869e+06	1.44932e+06	1.18431e+06	1.19135e+06	1.07935e+06	2.05648e+06	2.41603e+06	1.60412e+06	1.57866e+06	1.41768e+06	868252	positive	L-Homoserine;L-Homoserine;L-homoserine;L-Threonine;L-Threonine;L-Threonine;L-Allothreonine;L-Allothreonine;4-Amino-3-hydroxybutyrate;4-Amino-3-hydroxybutanoate;Hydroxyethyl glycine;D-Threonine;(-)-erythro-(2R,3R)-Dihydroxybutylamide;D-Allothreonine;2-Methylserine	UKAUYVFTDYCKQA-VKHMYHEASA-N,UKAUYVFTDYCKQA-VKHMYHEASA-N,UKAUYVFTDYCKQA-VKHMYHEASA-N,AYFVYJQAPQTCCC-GBXIJSLDSA-N,AYFVYJQAPQTCCC-GBXIJSLDSA-N,AYFVYJQAPQTCCC-GBXIJSLDSA-N,AYFVYJQAPQTCCC-HRFVKAFMSA-N,AYFVYJQAPQTCCC-HRFVKAFMSA-N,YQGDEPYYFWUPGO-UHFFFAOYSA-N,YQGDEPYYFWUPGO-UHFFFAOYSA-N,XSISQURPIRTMAY-UHFFFAOYSA-N,AYFVYJQAPQTCCC-STHAYSLISA-N,LTMJJNPVAMLQGV-UHFFFAOYSA-N,AYFVYJQAPQTCCC-PWNYCUMCSA-N,CDUUKBX…	HMDB00719,C00263,Stds2_2_24JAN20_20200220_152709_36,HMDB00167,C00188,Stds1_2_24JAN20_20200220_152633_22,HMDB04041,C05519,HMDB61877,C03678,HMDB61148,C00820,C11108,C12317,C02115	identified+fragment
441	164.029	694.62	405322	385303	521892	305398	231289	276837	203658	386998	561738	366751	300996	241839	121442	positive	ETF	RHQDFWAXVIIEBN-UHFFFAOYSA-N	HMDB59596	annotated
442	221.988	695.16	77660.2	89785.7	105178	77390.4	47140.2	51892.7	39420.8	82510.6	104211	75687.6	67559	49349.2	21141.1	positive	Sulfur mustard	QKSKPIVNLNLAAV-UHFFFAOYSA-N	C19164	annotated
443	82.945	305.91	2253148	2236931	2.30951e+06	2.37199e+06	2179816	2205105	2162765	2.28536e+06	2.18518e+06	2.20647e+06	2.26639e+06	2.46322e+06	2393810	positive				annotated
444	84.9421	304.17	2.1399e+06	2.12617e+06	2185880	2.20581e+06	2.09936e+06	2.07941e+06	2.05623e+06	2.22053e+06	2.03204e+06	2.15712e+06	2.18405e+06	2385998	2.20798e+06	positive				annotated
445	125.969	295.77	952486	885757	799288	874716	818775	817312	789966	994646	846688	943391	875806	909512	942210	positive				annotated
446	86.9391	305.96	437344	432702	436960	452482	418334	450958	417726	455097	415537	432653	437840	476299	441639	positive				annotated
447	185.129	297.08	292784	316333	221735	273429	263646	227267	230409	328914	186774	323559	274134	322586	344401	positive	3beta,6beta-Dihydroxynortropane;Proline betaine;Stachydrine;L-2-Amino-3-methylenehexanoic acid;4-(Trimethylammonio)but-2-enoate	MVUIPZFMWQBRCM-UHFFFAOYSA-N,CMUNUTVVOOHQPW-LURJTMIESA-N,CMUNUTVVOOHQPW-LURJTMIESA-N,ZJMPUKNPMYTOOX-UHFFFAOYSA-N,GUYHPGUANSLONG-SNAWJCMRSA-N	HMDB38949,HMDB04827,C10172,HMDB30410,C04114	annotated
448	193.095	310.49	194295	136549	155170	202622	158536	181405	190526	184788	155200	177593	154630	149573	193440	positive	L-Pipecolic acid;L-Pipecolate;Pipecolic acid;N4-Acetylaminobutanal;N4-Acetylaminobutanal;(3xi,6xi)-Cyclo(alanylvalyl);3-Acetamidobutanal;Vigabatrin;Vigabatrin;Levetiracetam;Levetiracetam;D-Pipecolic acid;L-trans-4-Methyl-2-pyrrolidinecarboxylic acid;2-Pyrrolidineacetic acid;(2E)-Decenoyl-ACP;1-Aminocyclopentanecarboxylate;trans-3-Aminocyclopentane-1-carboxylic acid	HXEACLLIILLPRG-YFKPBYRVSA-N,HXEACLLIILLPRG-YFKPBYRVSA-N,HXEACLLIILLPRG-UHFFFAOYSA-N,DDSLGZOYEPKPSJ-UHFFFAOYSA-N,DDSLGZOYEPKPSJ-UHFFFAOYSA-N,ORLDMMKUTCCBSM-UHFFFAOYSA-N,SOYLQPBXNGCSNB-UHFFFAOYSA-N,PJDFLNIOAUIZSL-UHFFFAOYSA-N,PJDFLNIOAUIZSL-UHFFFAOYSA-N,HPHUVLMMVZITSG-ZCFIWIBFSA-N,HPHUVLMMVZITSG-ZCFIWIBFSA-N,HXEACLLIILLPRG-RXMQYKEDSA-N,KKJQZEWNZXRJFG-UHFFFAOYSA-N,ADSALMJPJUKESW-UHFFFAOYSA-N,NILQLFB…	HMDB00716,C00408,HMDB00070,HMDB04226,C05936,HMDB33926,HMDB59649,HMDB15212,C07500,HMDB15333,C07841,HMDB05960,HMDB29435,HMDB29444,HMDB62225,C03969,C13696	annotated
449	250.051	311.28	181646	116519	142103	162052	129750	148780	146279	136812	138398	162856	132462	146610	173254	positive				annotated
450	127.966	291.78	158604	146853	132297	147061	136551	128747	130552	153807	129994	150211	139032	149145	147877	positive				annotated
451	215.077	315.2	127835	65561.3	105289	126169	112641	107631	113088	125197	116309	132345	106858	95348.9	125614	positive				annotated
452	118.903	294.99	79445.1	96397.1	76280.2	85379.2	72095.6	75586.9	78500.3	86316.6	71974.5	86594.4	82795.5	84219.9	88901.3	positive				annotated
453	149.096	298.66	58065.7	67433.1	43173	56446.4	72648.7	66073.1	92508.9	49221.6	65968.5	66489.9	70652.3	82158.8	57996.4	positive	1-Methoxy-4-(2-propenyl)benzene;Estragole;p-Ethylacetophenone;Anethole;3,4,5-Trimethylbenzaldehyde;2,4,6-Trimethylbenzaldehyde;Duryl aldehyde;2,3,6-Trimethylbenzaldehyde;2',4'-Dimethylacetophenone;Cuminaldehyde;4-Isopropylbenzaldehyde;4-Phenyl-3-buten-2-ol;2-(4-Methylphenyl)propanal;Anethole;5,6,7,8-Tetrahydro-2-naphthol;trans-Lachnophyllol;2,4,6,8-decatetraenal	ZFMSMUAANRJZFM-UHFFFAOYSA-N,ZFMSMUAANRJZFM-UHFFFAOYSA-N,NODGRWCMFMEGJH-UHFFFAOYSA-N,RUVINXPYWBROJD-ARJAWSKDSA-N,SYBPMJLJCUCJGM-UHFFFAOYSA-N,HIKRJHFHGKZKRI-UHFFFAOYSA-N,LROJZZICACKNJL-UHFFFAOYSA-N,NHMDCMLCZRILTI-UHFFFAOYSA-N,HSDSKVWQTONQBJ-UHFFFAOYSA-N,WTWBUQJHJGUZCY-UHFFFAOYSA-N,WTWBUQJHJGUZCY-UHFFFAOYSA-N,ZIJWGEHOVHJHKB-FPLPWBNLSA-N,JTZWVKUZBNHSSW-UHFFFAOYSA-N,RUVINXPYWBROJD-ONEGZZNKSA-N,UMKXSOX…	HMDB34121,C10452,HMDB59845,HMDB30837,HMDB32017,HMDB32016,HMDB32015,HMDB32014,HMDB32140,HMDB02214,C06577,HMDB31616,HMDB33382,C10428,C14309,C17965,LMFA06000061	annotated
454	253.155	281.6	62303.6	75606.6	59378.1	68988.9	58680.4	63987.1	66580.5	60222.1	56853.8	60345.2	66295.8	62888.6	63133.6	positive	Methoxamine;Methoxamine;Orciprenaline;Metaproterenol;Talbutal;Isoproterenol;Isoproterenol;Mescaline;L-Isoprenaline	WJAJPNHVVFWKKL-UHFFFAOYSA-N,WJAJPNHVVFWKKL-UHFFFAOYSA-N,LMOINURANNBYCM-UHFFFAOYSA-N,LMOINURANNBYCM-UHFFFAOYSA-N,CDKJETHMMUVSNV-UHFFFAOYSA-N,JWZZKOKVBUJMES-UHFFFAOYSA-N,JWZZKOKVBUJMES-UHFFFAOYSA-N,RHCSKNNOAZULRK-UHFFFAOYSA-N,JWZZKOKVBUJMES-NSHDSACASA-N	HMDB14861,C07513,HMDB14954,C07144,HMDB14451,HMDB15197,C07056,C06546,C11703	annotated
455	158.081	308.21	66779.7	59265.9	57284.3	66025.9	62346.2	64213.5	63437.4	61672.1	59802.4	53702.9	57416.6	65775.4	64913.4	positive	Tiglylglycine;Acetoxyacetone;3-Methylcrotonylglycine;Levulinic acid;Levulinic acid;Alpha-ketoisovaleric acid;3-Methyl-2-oxobutanoic acid;3-methyl-2-oxo-butanoic acid;Paramethadione;Paramethadione;Methylacetoacetic acid;2-Oxovaleric acid;2-Oxopentanoic acid;2-keto valeric acid;Glutarate semialdehyde;5-Oxopentanoate;5-oxo-pentanoic acid;Ethyl pyruvate;2-Methylacetoacetic acid;2methyl-3-ketovaleric …	WRUSVQOKJIDBLP-HWKANZROSA-N,DBERHVIZRVGDFO-UHFFFAOYSA-N,PFWQSHXPNKRLIV-UHFFFAOYSA-N,JOOXCMJARBKPKM-UHFFFAOYSA-N,JOOXCMJARBKPKM-UHFFFAOYSA-N,QHKABHOOEWYVLI-UHFFFAOYSA-N,QHKABHOOEWYVLI-UHFFFAOYSA-N,QHKABHOOEWYVLI-UHFFFAOYSA-N,VQASKUSHBVDKGU-UHFFFAOYSA-N,VQASKUSHBVDKGU-UHFFFAOYSA-N,WRQNANDWMGAFTP-UHFFFAOYSA-N,KDVFRMMRZOCFLS-UHFFFAOYSA-N,KDVFRMMRZOCFLS-UHFFFAOYSA-N,KDVFRMMRZOCFLS-UHFFFAOYSA-N,VBKPPDY…	HMDB00959,HMDB34466,HMDB00459,HMDB00720,LMFA01060006,HMDB00019,C00141,LMFA01020274,HMDB14755,C07411,HMDB00310,HMDB01865,C06255,LMFA01060004,HMDB12233,C03273,LMFA01060161,HMDB31643,HMDB03771,LMFA01060192,C17361,C02724,C02233,LMFA01060005,C17724	annotated
456	225.123	299.42	56899.3	36334.1	48887.4	37276.9	30746.3	36775.4	37343	61346.4	44583.3	49198.7	39412.1	51458.4	44229.2	positive	Normetanephrine;Epinephrine;L-Adrenaline;Butalbital;Nicotine imine;Levonordefrin;Levonordefrin;Ginkgotoxin;3,4,5,6-Tetrahydrohippuric acid;Methylnoradrenaline;Nordephrine;Oxidized-adrenal-ferredoxin;L-Normetanephrine	YNYAYWLBAHXHLL-UHFFFAOYSA-N,UCTWMZQNUQWSLP-VIFPVBQESA-N,UCTWMZQNUQWSLP-VIFPVBQESA-N,UZVHFVZFNXBMQJ-UHFFFAOYSA-N,GTQXYYYOJZZJHL-UHFFFAOYSA-N,GEFQWZLICWMTKF-CDUCUWFYSA-N,GEFQWZLICWMTKF-CDUCUWFYSA-N,SVINQHQHARVZFF-UHFFFAOYSA-N,OSUSJBWSQBKORT-UHFFFAOYSA-N,GEFQWZLICWMTKF-UHFFFAOYSA-N,GEFQWZLICWMTKF-UHFFFAOYSA-N,UCTWMZQNUQWSLP-UHFFFAOYSA-N,YNYAYWLBAHXHLL-QMMMGPOBSA-N	HMDB00819,HMDB00068,C00788,HMDB14386,HMDB01010,HMDB15652,C11768,HMDB29455,HMDB61679,HMDB02832,C17925,HMDB62515,C05589	annotated
457	152.107	302.07	36537.6	44489.8	23756.4	27867.7	29122.3	29348.9	28473	32844.4	17774.5	34903.2	31641	33156.9	30835.8	positive	4-Hydroxyamphetamine;Phenylpropanolamine;(+)-Norephedrine;N-Methylphenylethanolamine;N-Methylphenylethanolamine;2,3,4,5,6,7-Hexahydrocyclopent[b]azepin-8(1H)-one;1,2,3,4,5,6-Hexahydro-5-methyl-7H-cyclopenta[b]pyridin-7-one;1,2,3,4,5,6-Hexahydro-6-methyl-7H-cyclopenta[b]pyridin-7-one;2-(1-Pyrrolidinyl)-2-cyclopenten-1-one;2-(2-Furanyl)piperidine;2-Ethyl-5-methylfuran;2,3,5-Trimethylfuran;1-Furfury…	GIKNHHRFLCDOEU-UHFFFAOYSA-N,DLNKOYKMWOXYQA-VXNVDRBHSA-N,DLNKOYKMWOXYQA-VXNVDRBHSA-N,ZCTYHONEGJTYQV-UHFFFAOYSA-N,ZCTYHONEGJTYQV-UHFFFAOYSA-N,XZTJVKYWRODILK-UHFFFAOYSA-N,VLZZXKFOOXABOV-UHFFFAOYSA-N,LFRLCCUBWRWDCF-UHFFFAOYSA-N,ZWFIWLWLIXMBEA-UHFFFAOYSA-N,MIJFUNGHFNXZGN-UHFFFAOYSA-N,NBXLPPVOZWYADY-UHFFFAOYSA-N,NJXZFRUNHWKHEC-UHFFFAOYSA-N,OTCUCAGXTNHLEI-UHFFFAOYSA-N,GAEQLABCUJPAHA-BAQGIRSFSA-N,LGGXPKQ…	HMDB60765,HMDB01942,C02343,HMDB01387,C03711,HMDB39663,HMDB39658,HMDB39659,HMDB39674,HMDB39835,HMDB29728,HMDB29721,HMDB40037,HMDB40039,HMDB40044,HMDB40278,HMDB40277,HMDB61891,LMFA06000126,HMDB31541,HMDB03633,C02442,C07911,C08300,C10158,C11776,C16719,LMFA06000024,LMFA06000025	annotated
458	318.154	300.38	40682.3	30554	26890.3	27587.6	22898.3	29743.4	28826.5	34514.3	29980.3	27795.3	28456.9	31535.2	32923.5	positive	Triethyl citrate;Histidinyl-Valine;Homoanserine;Valyl-Histidine;(S)-Argpyrimidine	DOOTYTYQINUNNV-UHFFFAOYSA-N,VLDVBZICYBVQHB-UHFFFAOYSA-N,HXBKNURIXGGFCX-VIFPVBQESA-N,BNQVUHQWZGTIBX-UHFFFAOYSA-N,DCPBQSFZQHFSMR-UHFFFAOYSA-N	HMDB34263,HMDB28898,HMDB05767,HMDB29129,HMDB37180	annotated
459	90.0106	288.83	30168.4	36246.4	32522.5	29706.4	28666.6	26168.3	29430.3	32529.7	25923.9	30283.8	32000.9	32691.5	26684.9	positive				annotated
460	90.0106	288.83	30168.4	36246.4	32522.5	29706.4	28666.6	26168.3	29430.3	32529.7	25923.9	30283.8	32000.9	32691.5	26684.9	positive				annotated
461	120.9	294.64	30102.1	30320.7	24658.7	28986.2	25692	25975.3	28208.6	33913.7	26662.7	31111.1	28330.6	30107.3	30929.5	positive				annotated
462	242.138	299.61	33041.4	27002.1	19900.4	23893	20063.1	19717.4	28719.3	27100.1	26021.2	18081.5	21387.9	26388.3	22939.4	positive	(1R,2R,3S,1'R)-Nepetalinic acid;(±)-Camphoric acid;cis-4-Decenedioic acid;4Z-Decenedioic acid;alpha-Carboxy-delta-nonalactone;5-Pentyltetrahydro-2-oxo-3-furancarboxylic acid;Matsutakic acid A;cis-5-Decenedioic acid;N-(3-Oxooctanoyl)homoserine lactone;N-(3-oxo-octanoyl)-homoserine lactone;Bufotenidine;6,9-dioxo-decanoic acid;3,6-dioxo-decanoic acid;3,7-Dimethyl-2E-octene-1,8-dioic acid ;2,6R-Dimet…	OIFCPZGZZQQDNO-UHFFFAOYSA-N,LSPHULWDVZXLIL-UHFFFAOYSA-N,CXGDCGIPEJKSCK-IWQZZHSRSA-N,CXGDCGIPEJKSCK-IWQZZHSRSA-N,AVHURGYCHVYRHG-UHFFFAOYSA-N,RXLCOVRNIXYZMX-UHFFFAOYSA-N,VSKXYKGCLVJSEW-UHFFFAOYSA-N,WAGQZQAZCIOEDU-UPHRSURJSA-N,FXCMGCFNLNFLSH-JTQLQIEISA-N,FXCMGCFNLNFLSH-JTQLQIEISA-N,HIYGARYIJIZXGW-UHFFFAOYSA-O,BEPSZXZHUPDOJB-UHFFFAOYSA-N,AEVOBXGBFZDZTC-UHFFFAOYSA-N,VNSKHKIHRLWODC-VOTSOKGWSA-N,KWIQWVW…	HMDB34971,HMDB34491,HMDB00603,LMFA01170045,HMDB30990,HMDB30989,HMDB36715,HMDB13227,C11841,LMFA08030004,C13664,LMFA01060080,LMFA01060079,LMFA01170131,LMFA01170132,LMFA01170032,LMFA01170044	annotated
463	199.144	312.83	17309	18446.5	21200.4	22489.5	18023.6	15456.7	17198.1	25817.9	19026.8	21504.9	23334	17073.8	25959.4	positive	Tranexamic Acid;Tranexamic acid;(S)-Homostachydrine;Slaframine;Homostachydrine;Lentiginosine	GYDJEQRTZSCIOI-LJGSYFOKSA-N,GYDJEQRTZSCIOI-LJGSYFOKSA-N,XULZWQRXYTVUTE-ZETCQYMHSA-N,YYIUHLPAZILPSG-SMILAEQMSA-N,XULZWQRXYTVUTE-UHFFFAOYSA-N,SQECYPINZNWUTE-FXQIFTODSA-N	HMDB14447,C12535,HMDB33433,C06185,C08283,C10155	annotated
464	228.196	244.82	1.00256e+06	1.73743e+06	739485	1.84642e+06	1.9167e+06	711929	1.62275e+06	1.23866e+06	1437453	111985	478554	1.33503e+06	2.45154e+06	positive	Undecanoic acid;Undecanoic acid;Undecylic acid;Heptyl butanoate;Heptyl butyrate;9-Methyldecanoic acid;9-methyl-decanoic acid;Isobutyl enanthate;Octyl propanoate;7,7-Diethoxy-3-heptene;xi-8-Methyldecanoic acid;8-methyl-decanoic acid;Methyl decanoate;formyl decanoate;2-Methylbutyl hexanoate;2-Methylbutyl hexanoate;Propyl octanoate;Hexyl 2-methylbutanoate;Ethyl nonanoate;Heptyl 2-methylpropanoate;No…	ZDPHROOEEOARMN-UHFFFAOYSA-N,ZDPHROOEEOARMN-UHFFFAOYSA-N,ZDPHROOEEOARMN-UHFFFAOYSA-N,JPQHLIYIQARLQM-UHFFFAOYSA-N,JPQHLIYIQARLQM-UHFFFAOYSA-N,VSAJTRPXXNCHGB-UHFFFAOYSA-N,VSAJTRPXXNCHGB-UHFFFAOYSA-N,HXJOYVPESRRCDB-UHFFFAOYSA-N,CEQGYPPMTKWBIU-UHFFFAOYSA-N,BOALWZNGHWYCRG-FPLPWBNLSA-N,WGKCPRZDCLXOIQ-UHFFFAOYSA-N,WGKCPRZDCLXOIQ-UHFFFAOYSA-N,YRHYCMZPEVDGFQ-UHFFFAOYSA-N,YRHYCMZPEVDGFQ-UHFFFAOYSA-N,ZWMQVDO…	HMDB00947,C17715,LMFA01010011,HMDB34460,LMFA07010595,HMDB34456,LMFA01020188,HMDB34458,HMDB34134,HMDB38267,HMDB38237,LMFA01020187,HMDB33848,LMFA07010454,HMDB59860,LMFA07010571,HMDB59831,HMDB39215,HMDB40193,HMDB40171,HMDB40266,LMFA07010200,HMDB32044,HMDB32325,HMDB36034,HMDB36229,LMFA07010437,HMDB02373,LMFA01020288,HMDB41559,HMDB33618,HMDB32448,LMFA01020090,LMFA07010196,LMFA07010653,LMFA07010606,LMF…	annotated
465	240.196	244.66	45214.7	87310.4	22935.2	57006	65561.9	27775.7	50645.1	50000.7	47539.2	8915.49	28370.3	47838.7	49344.7	positive	trans-Dodec-2-enoic acid;2E-Lauroleic acid;Citronellyl acetate;5-Dodecenoic acid;5Z-dodecenoic acid;(±)-Citronellyl acetate;Citronellyl acetate;Citronellyl acetate;7-Hexyl-2-oxepanone;2-Hexenyl hexanoate;(E)-2-Hexenyl hexanoate;Hexyl 2E-hexenoate;2-Octenyl butyrate;Allyl nonanoate;Ethyl 4-decenoate;Hexyl 2-methyl-3-pentenoate;Hexyl 2-methyl-4-pentenoate;1,1-Dimethoxy-3,7-dimethyl-2,6-octadiene;Me…	PAWGRNGPMLVJQH-ZHACJKMWSA-N,PAWGRNGPMLVJQH-ZHACJKMWSA-N,JOZKFWLRHCDGJA-LLVKDONJSA-N,IJBFSOLHRKELLR-FPLPWBNLSA-N,IJBFSOLHRKELLR-FPLPWBNLSA-N,JOZKFWLRHCDGJA-UHFFFAOYSA-N,JOZKFWLRHCDGJA-UHFFFAOYSA-N,JOZKFWLRHCDGJA-UHFFFAOYSA-N,FRTMRFCNTDDSOB-UHFFFAOYSA-N,UQPLEMTXCSYMEK-VQHVLOKHSA-N,UQPLEMTXCSYMEK-VQHVLOKHSA-N,NGQTTWDHJIMWOI-CSKARUKUSA-N,GPINUUWEKPNDBB-HJWRWDBZSA-N,MFLWLDDOGSNSKO-UHFFFAOYSA-N,AWNIQMQ…	HMDB10729,LMFA01030788,HMDB34844,HMDB00529,LMFA01030226,HMDB34160,C12298,LMPR0102010015,HMDB38895,HMDB38924,LMFA07010587,HMDB38269,HMDB38081,HMDB29763,HMDB39220,HMDB40158,HMDB40163,HMDB40361,HMDB29585,HMDB32214,LMFA07010207,HMDB32235,HMDB32248,LMFA01030043,HMDB36182,HMDB41449,HMDB31683,LMFA07040042,HMDB41264,HMDB33378,LMFA07010594,HMDB37742,LMFA07040040,HMDB37813,HMDB37305,HMDB37329,HMDB37498,HMD…	annotated
466	148.06	683.36	1.86939e+06	2437543	206517	83968.1	308019	95899.8	61887.6	92196.8	92335.8	110657	68479.3	864389	300553	positive	L-Glutamic acid;L-Glutamate;L-Glutamate;Glyceric acid;D-Glycerate;DL-Glutamate;DL-Glutamate;N-Acetylserine;N-Methyl-D-aspartic acid;N-Methyl-D-aspartic acid;D-2,3-Dihydroxypropanoic acid;L-Glyceric acid;L-4-Hydroxyglutamate semialdehyde;L-4-Hydroxyglutamate semialdehyde;3-(Carboxymethylamino)propanoic acid;N-lactoyl-Glycine;D-Glutamic acid;D-Glutamate;O-Acetylserine;O-Acetyl-L-serine;O-Acetyl-L-s…	WHUUTDBJXJRKMK-VKHMYHEASA-N,WHUUTDBJXJRKMK-VKHMYHEASA-N,WHUUTDBJXJRKMK-VKHMYHEASA-N,RBNPOMFGQQGHHO-UWTATZPHSA-N,RBNPOMFGQQGHHO-UWTATZPHSA-N,WHUUTDBJXJRKMK-UHFFFAOYSA-N,WHUUTDBJXJRKMK-UHFFFAOYSA-N,JJIHLJJYMXLCOY-BYPYZUCNSA-N,HOKKHZGPKSLGJE-GSVOUGTGSA-N,HOKKHZGPKSLGJE-GSVOUGTGSA-N,RBNPOMFGQQGHHO-UHFFFAOYSA-N,RBNPOMFGQQGHHO-REOHCLBHSA-N,XCXUZPXOFFRGGP-DMTCNVIQSA-N,XCXUZPXOFFRGGP-DMTCNVIQSA-N,GAUBNQM…	HMDB00148,C00025,Stds1_2_24JAN20_20200220_152633_55,HMDB00139,C00258,HMDB60475,C00302,HMDB02931,HMDB02393,C12269,HMDB31818,HMDB06372,HMDB06556,C05938,HMDB33550,HMDB62183,HMDB03339,C00217,HMDB03011,C00979,Stds3_2_24JAN20_20200220_152740_5,C05574,C03790,C03618,C05941	identified
467	214.006	684.3	582426	686804	85581.2	32710.6	117122	46445.5	29141.2	38072.9	44041.4	46508.9	27884.5	304103	118079	positive				annotated
468	253.999	683.08	533273	614417	90534.4	47354.3	116643	57752.9	27612	44220.7	55355.6	61923.6	36343.9	297644	114097	positive	3-Chlorotyrosine	ACWBBAGYTKWBCD-UHFFFAOYSA-N	HMDB01885	annotated
469	319.97	683.35	390274	497938	51840.1	27851.1	88070.1	33951.3	20666.2	26995.4	35539.8	37792.1	23071.2	208756	95419.2	positive				annotated
470	359.963	677.72	225159	237598	40508.2	40590.7	60005.9	41643.5	35257.8	41143	35400.7	39730.4	34520.2	126281	71293	positive	Tiludronate;Tiludronic acid;3,3',4,4'-Tetrachloroazobenzene	DKJJVAGXPKPDRL-UHFFFAOYSA-N,DKJJVAGXPKPDRL-UHFFFAOYSA-N,SOBGIMQKWDUEPY-ISLYRVAYSA-N	HMDB15265,C08141,HMDB32856	annotated
471	128.953	930.06	2.30856e+06	2255107	1.81174e+06	2330475	1911285	1.83666e+06	2.16673e+06	2317483	2.15775e+06	2.36318e+06	1.93018e+06	1.95181e+06	2400411	positive				annotated
472	186.944	942.32	266692	298421	417699	296867	427162	437084	349087	352457	418745	340897	457504	329067	309981	positive				annotated
473	226.936	940.79	119926	124261	169693	126336	171567	169875	145008	146132	153952	143262	176709	130576	134978	positive				annotated
474	292.908	938.03	73513.5	77620.9	91198.9	95197.3	99415.9	94727.9	87260.6	103609	109983	92383.2	108320	82696.2	90450.6	positive				annotated
475	162.929	950.22	92911.9	93438.7	76493	96757.7	90786.9	77818.7	87443.7	91748.3	86216.3	96688.5	81327.4	78410.3	98598.4	positive				annotated
476	203.956	955.25	63184.2	58702.2	44903.1	61731.4	51908	51403.1	60286.6	59040.9	54731.7	58636.2	53344.8	52284.3	59315.5	positive				annotated
477	200.863	945.42	37473.5	33770.2	36993.1	41548.2	31863.1	38345.6	33382.2	36776.3	34973.6	41840.9	32939.5	30941.8	32561.8	positive				annotated
478	240.855	947.85	20042.3	20623.6	22747.2	23375.3	20084.2	18759.3	24682	23821.7	25946.4	24600.6	19220.7	26219.8	23055	positive				annotated
479	164.921	804.69	2.32594e+06	2173300	2170696	2383634	1.68859e+06	1.96379e+06	2.01195e+06	2126356	2.10258e+06	2169446	1.98417e+06	2233316	2288280	positive	Sodium sulfate	PMZURENOXWZQFD-UHFFFAOYSA-L	C13199	annotated
480	204.913	804.99	839735	888028	946246	1.14776e+06	792408	992431	982108	1058775	1.00155e+06	1.09674e+06	980102	724096	995974	positive				annotated
481	270.885	802.95	421161	490360	487083	661753	468756	608682	501130	622730	608332	612695	571287	367240	508253	positive				annotated
482	306.851	804.69	411802	378572	411295	495788	220051	358694	334375	338475	396284	414282	358961	425692	445587	positive				annotated
483	346.844	805.38	185487	214354	219860	311416	146388	211036	192773	213585	238584	235817	214190	167041	238626	positive				annotated
484	412.815	805.17	101106	112966	110266	175563	71912.7	117343	116599	135218	145653	135080	129293	91599.8	125250	positive				annotated
485	244.905	803.92	82156.9	88207.9	94385.3	123044	79653.1	108991	98095.8	109816	111060	122281	107440	73282.4	96880.2	positive				annotated
486	239.923	809.15	47826.9	40780.3	41409.6	55559.7	30903	35572.1	41416.4	41485.6	42409	44811	36372.3	54154.6	51167.9	positive				annotated
487	238.889	809.33	41170.1	41036.5	38348.9	52551	30904.1	32594.9	37176.3	38782.2	42124.1	46992.1	42730	32835.8	40196.4	positive				annotated
488	304.86	810.12	37896.2	35026.4	42010.8	43755.5	30008.7	36265.3	42182.6	40658.4	40749.2	46610.7	32572.8	27158.5	40960.3	positive	Chlorquinox	NHTGQOXRZFUGJX-UHFFFAOYSA-N	C18936	annotated
489	522.832	801.3	25425	28904.4	29666.9	43556.8	26057.3	42655.5	37431.6	35299.2	38254.6	36508.4	35843.5	27813.7	30824.3	positive				annotated
490	240.957	809.45	35047.2	37799	27722.1	41002.4	25060	25910.2	30592.1	27762.8	32207.3	29091.5	32509.3	35970.2	37424.2	positive	4-Sulfobenzoate	HWAQOZGATRIYQG-UHFFFAOYSA-N	C02236	annotated
491	354.867	803.34	23139.3	29385.9	30697.1	40997.2	28639.3	35440.8	27106.5	37266.7	35275.8	33939.3	33469.7	19129.2	28583.6	positive				annotated
492	362.818	809.15	23727.6	25473.3	25027.5	28580.3	13647	20175.9	23701.9	23080.1	23372.5	23753.5	20626.3	20157.1	35514.2	positive				annotated
493	245.94	806.52	21027.9	20752.7	18619.9	28922.1	17692.5	26168.3	22514.7	24448.8	23344.9	25264.5	25220.2	19313.9	28506.8	positive				annotated
494	260.001	809.66	20427.9	21571.5	18352.2	18831.6	15715	13010.4	17529.4	15677.2	17350.8	15974	17740.2	28630.9	22192.5	positive				annotated
495	376.008	810.03	21497.5	20893.5	16920.9	27245.7	14970.4	18306	21747.3	28582.4	21821.5	21886	18002.9	18351	21324.6	positive	Famotidine	XUFQPHANEAPEMJ-UHFFFAOYSA-N	HMDB01919	annotated
496	165.92	804.31	17938.7	18744.6	16749.9	19014.4	13071.4	17538.4	14808.1	12972.4	19402.2	18116.2	18415.8	14850.8	16862.9	positive				annotated
497	175.108	644.34	1.04705e+06	656522	488380	567549	600925	1.70392e+06	1.83094e+06	1.58523e+06	1.71024e+06	2350132	2305159	1.24691e+06	1.34457e+06	positive	L-Theanine;Glycyl-Valine;1,4-Dideoxy-1,4-imino-D-ribitol;Valyl-Glycine;N-Lactoyl ethanolamine;L-2-Amino-5-hydroxypentanoic acid;N(5)-ethyl-L-glutamine;N5-Ethyl-L-glutamine;N-Acetylornithine;N-Acetylornithine;N-Hydroxy-L-valine	DATAGRPVKZEWHA-UHFFFAOYSA-N,STKYPAFSDFAEPH-UHFFFAOYSA-N,OQEBIHBLFRADNM-UHFFFAOYSA-N,IOUPEELXVYPCPG-UHFFFAOYSA-N,RZCHTMXTKQHYDT-UHFFFAOYSA-N,CZWARROQQFCFJB-UHFFFAOYSA-N,DATAGRPVKZEWHA-YFKPBYRVSA-N,DATAGRPVKZEWHA-YFKPBYRVSA-N,JRLGPAXAGHMNOL-LURJTMIESA-N,JRLGPAXAGHMNOL-LURJTMIESA-N,PXEKBQAJOBYINU-BYPYZUCNSA-N	HMDB34365,HMDB28854,HMDB39499,HMDB29127,HMDB32356,HMDB31658,HMDB62764,C01047,HMDB03357,C00437,C20313	annotated
498	219.071	645.93	27039	39687	29020.8	44666.2	20582	74870.9	86741.6	106180	96376.8	116808	106080	59431.5	90361.4	positive				annotated
499	367.022	647.92	NA	NA	NA	NA	NA	25800.6	72322.9	36804.6	43275.1	38068.6	31224.2	NA	NA	positive	Aflatoxin M4;Aflatoxin Q1;Aflatoxin M1;Aflatoxin M1;Aflatoxin G;2,3-Epoxyaflatoxin B1;Aflatoxin B1-exo-8,9-epoxide;Rhamnalpinogenin;Aflatoxin Q1;Aflatoxin B1-endo-8,9-epoxide;Triazolidinonethione;Thiadiazolidinone;(-)-Acanthocarpan;(-)-Acanthocarpan;M1;Aflatoxin G1;Myclozolin;Bryaquinone;Kanzakiflavone 1;5,3'-Dihydroxy-2'-methoxy-6,7-methylenedioxyisoflavone;Dalspinin	JUJRETIUKMEFIA-UHFFFAOYSA-N,GYNOTJLCULOEIM-UHFFFAOYSA-N,MJBWDEQAUQTVKK-IAGOWNOFSA-N,MJBWDEQAUQTVKK-IAGOWNOFSA-N,XWIYFDMXXLINPU-UHFFFAOYSA-N,KHBXRZGALJGBPA-IRWJRLHMSA-N,KHBXRZGALJGBPA-IRWJRLHMSA-N,QEHCRDXGPIFLOF-UHFFFAOYSA-N,GYNOTJLCULOEIM-XKRJZGAWSA-N,KHBXRZGALJGBPA-NQZOLGFYSA-N,JJFWXELSEBZXEF-UHFFFAOYSA-N,UXHCYSLUHBOEGI-KAMYIIQDSA-N,OOCFJEXFOZXGCV-DLBZAZTESA-N,OOCFJEXFOZXGCV-DLBZAZTESA-N,KTXGWKX…	HMDB38806,HMDB30753,HMDB30479,C16756,HMDB30474,HMDB06558,C19586,HMDB31533,C19585,C19595,C10975,C10973,C10198,LMPK12070127,C14206,C16755,C18921,LMPK12070143,LMPK12111452,LMPK12050368,LMPK12050410	annotated
500	121.04	443.78	701635	461449	485707	469057	555876	766787	355683	593555	2.26943e+06	611381	413238	447008	446401	positive				annotated
501	170.118	433.42	2.26101e+06	119477	91812.4	227618	101943	114632	159504	90229.6	177555	107116	93571.5	180086	111961	positive	Ethyl tiglate;Ethyl tiglate;2-Hexenyl formate;Homoarecoline;4-Heptenoic acid;4Z-heptenoic acid;Allyl butyrate;2,4-Dimethyl-2-pentenoic acid;cis-3-Hexenyl formate;Isopentenyl acetate;1-Methoxy-3-methylene-2-pentanone;1,3-Diacetylpropane;3-Methyl-3-butenyl acetate;Ethyl 4-pentenoate;5-Methyl-2,3-hexanedione;Dihydro-5-propyl-2(3H)-furanone;4-heptanolide;4-Methyl-5-hexanolide;Cyclohexyl formate;Cyclo…	OAPHLAAOJMTMLY-GQCTYLIASA-N,OAPHLAAOJMTMLY-GQCTYLIASA-N,SLWYMCAVYPZTRN-SNAWJCMRSA-N,UNARQANIGOBIHM-UHFFFAOYSA-N,KFXPOIKSDYRVKS-ARJAWSKDSA-N,KFXPOIKSDYRVKS-ARJAWSKDSA-N,RMZIOVJHUJAAEY-UHFFFAOYSA-N,DMHLGGQHOSTMJG-GQCTYLIASA-N,XJHQVZQZUGLZLS-ARJAWSKDSA-N,XXIKYCPRDXIMQM-UHFFFAOYSA-N,PEPJPZZZBHWOCM-UHFFFAOYSA-N,VAIFYHGFLAPCON-UHFFFAOYSA-N,OCUAPVNNQFAQSM-UHFFFAOYSA-N,PTVSRINJXWDIKP-UHFFFAOYSA-N,PQCLJXV…	HMDB38962,C08487,HMDB38271,HMDB38321,HMDB33793,LMFA01030452,HMDB40591,HMDB39819,HMDB40214,HMDB29314,HMDB30330,HMDB29165,HMDB32391,HMDB31603,HMDB31593,HMDB31681,LMFA07040012,HMDB31174,HMDB31351,HMDB31342,C09822,HMDB31500,HMDB31504,HMDB31484,LMFA01030012,HMDB31477,HMDB31476,LMFA12000013,HMDB32460,C11950,LMFA01020123,C10921,C10976,C13717,C13714,C17730,LMFA06000026,LMFA07040011,LMFA12000245,LMFA01030…	annotated
502	218.139	432.88	59110.6	33444.9	26919.4	30413.7	20555.5	23223.6	26142.4	27318.9	29757.1	27947.2	21102	39031.6	29303.2	positive	Propionylcarnitine;O-Propanoylcarnitine;O-propanoyl-carnitine;O-propanoyl-carnitine;Metaldehyde;L-Cladinose;6,8-dihydroxy-octanoic acid	UFAHZIUFPNSHSL-UHFFFAOYSA-N,UFAHZIUFPNSHSL-UHFFFAOYSA-N,UFAHZIUFPNSHSL-MRVPVSSYSA-N,UFAHZIUFPNSHSL-MRVPVSSYSA-N,GKKDCARASOJPNG-UHFFFAOYSA-N,AJSDVNKVGFVAQU-BIIVOSGPSA-N,LJWTVHKBGBUURN-UHFFFAOYSA-N	HMDB00824,C03017,HMDB62514,LMFA07070005,C18744,C11917,LMFA01050228	annotated
503	150.058	587.86	477232	334848	751138	1.63892e+06	312266	2.05732e+06	2.08523e+06	2.20015e+06	2133364	1.96022e+06	1.90097e+06	430505	117658	positive	L-Methionine;L-Methionine;L-Methionine;Penicillamine;Racemethionine;Methionine;Penicillamine;D-Methionine	FFEARJCKVFRZRR-BYPYZUCNSA-N,FFEARJCKVFRZRR-BYPYZUCNSA-N,FFEARJCKVFRZRR-BYPYZUCNSA-N,VVNCNSJFMMFHPL-UHFFFAOYSA-N,FFEARJCKVFRZRR-UHFFFAOYSA-N,FFEARJCKVFRZRR-UHFFFAOYSA-N,VVNCNSJFMMFHPL-VKHMYHEASA-N,FFEARJCKVFRZRR-SCSAIBSYSA-N	HMDB00696,C00073,Stds1_2_24JAN20_20200220_152633_13,HMDB14997,HMDB33951,C01733,C07418,C00855	identified+fragment
504	194.022	587.84	13388.1	NA	15311.9	46585.3	NA	55384.8	68360.4	61941.8	57414.8	57681.2	43290.5	11911.4	6002.85	positive				annotated
505	234.015	587.52	8127.27	NA	11570.6	30640	NA	31883.1	40558.1	43532.8	45164.8	45981.8	40991.1	NA	NA	positive				annotated
506	254.042	590.32	NA	NA	13613.9	25696.4	NA	40115.3	31763	34152.9	39589.1	21797.3	40018.6	9412.38	NA	positive	6-Formylumbelliferone;8H-1,3-Dioxolo[4,5-h][1]benzopyran-8-one;Coumarin-4-carboxylic acid;3,5-Dihydroxy-1,4-naphthoquinone;Ayapin;Eglinazine;2-Phosphinomethylmalate	YYVVBACXPUHKFH-UHFFFAOYSA-N,OZRUEXJYRHKIJC-UHFFFAOYSA-N,DORZTUIRBJRLFD-UHFFFAOYSA-N,VYGYXAIGQZWAQC-UHFFFAOYSA-N,MLQTZXHZYMNZJE-UHFFFAOYSA-N,IAUFMJOLSFEAIJ-UHFFFAOYSA-N,ZKRDXWTUWPUWEG-UHFFFAOYSA-N	HMDB39147,HMDB39045,HMDB32944,C04110,C18078,C19102,C17947	annotated
507	228.099	702.24	2.02785e+06	1.73321e+06	2005786	2.04752e+06	1.70706e+06	2066952	1.99329e+06	2.09221e+06	1.97188e+06	1891620	2163175	1791905	1.8328e+06	positive	Epoxyanethole;Thymoquinone;3-Phenylpropyl formate;Benzenebutanoic acid;2-Phenylbutyric acid;Egomaketone;2-Phenylethyl acetate;Phenethyl acetate;4-Isopropylbenzoic acid;p-Cumate;beta-Thujaplicin;beta-Thujaplicin;3-Phenylbutyric acid;Lepalone;1-(2,3-Dihydro-1H-pyrrolizin-5-yl)-1,4-pentanedione;Eugenol;Eugenol;Isoeugenol;Isoeugenol;1,2-Dimethoxy-4-vinylbenzene;4-Methylbenzyl alcohol acetate;Benzyl p…	YUWWNQUBHDXKMT-UHFFFAOYSA-N,KEQHJBNSCLWCAE-UHFFFAOYSA-N,AMHRXSOVSAQOKL-UHFFFAOYSA-N,OBKXEAXTFZPCHS-UHFFFAOYSA-N,OFJWFSNDPCAWDK-UHFFFAOYSA-N,MGIXHQSSTZKVOO-UHFFFAOYSA-N,MDHYEMXUFSJLGV-UHFFFAOYSA-N,MDHYEMXUFSJLGV-UHFFFAOYSA-N,CKMXAIVXVKGGFM-UHFFFAOYSA-N,CKMXAIVXVKGGFM-UHFFFAOYSA-N,FUWUEFKEXZQKKA-UHFFFAOYSA-N,FUWUEFKEXZQKKA-UHFFFAOYSA-N,ZZEWMYILWXCRHZ-UHFFFAOYSA-N,XUCQQLCBOJJVRF-UHFFFAOYSA-N,BDWPPPW…	HMDB34615,HMDB34732,HMDB34471,HMDB00543,HMDB00329,HMDB38184,HMDB33945,C12303,HMDB35268,C06578,HMDB35213,C09904,HMDB01955,HMDB35414,HMDB40046,HMDB05809,C10453,HMDB05802,C10469,HMDB40359,HMDB40460,HMDB30063,HMDB30060,HMDB32038,HMDB32336,HMDB36098,HMDB41473,HMDB41472,HMDB41612,HMDB31761,HMDB33723,HMDB37174,HMDB37160,HMDB32891,HMDB32618,HMDB32620,HMDB32586,C19729,C19229,C09905,C10846,C09858,LMFA01030…	annotated
508	256.82	701.22	495729	376238	448814	450716	398284	520345	440319	469882	450937	469628	503416	460483	380343	positive				annotated
509	244.079	702.24	504799	373296	433774	418575	354800	379358	329786	376317	422900	400698	378654	477180	352891	positive	N-Acetyl-b-D-galactosamine;N-Acetyl-beta-D-galactosamine;Levoinositol;D-chiro-Inositol;Beta-D-Glucose;beta-D-Glucose;D-Fructose;beta-D-Fructose;Beta-N-Acetylglucosamine;N-Acetyl-beta-D-glucosamine;D-Mannose;D-Mannose;D-Galactose;alpha-D-Galactose;Avenic acid B;D-Glucose;D-Glucose;N-Acetylgalactosamine;N-Acetyl-D-glucosamine;N-Acetylhexosamine;N-Acetyl-D-glucosamine;Myoinositol;myo-Inositol;3-Deox…	OVRNDRQMDRJTHS-JAJWTYFOSA-N,OVRNDRQMDRJTHS-JAJWTYFOSA-N,CDAISMWEOUEBRE-LKPKBOIGSA-N,CDAISMWEOUEBRE-LKPKBOIGSA-N,WQZGKKKJIJFFOK-VFUOTHLCSA-N,WQZGKKKJIJFFOK-VFUOTHLCSA-N,RFSUNEUAIZKAJO-ARQDHWQXSA-N,RFSUNEUAIZKAJO-ARQDHWQXSA-N,OVRNDRQMDRJTHS-FMDGEEDCSA-N,OVRNDRQMDRJTHS-FMDGEEDCSA-N,WQZGKKKJIJFFOK-QTVWNMPRSA-N,WQZGKKKJIJFFOK-QTVWNMPRSA-N,WQZGKKKJIJFFOK-PHYPRBDBSA-N,WQZGKKKJIJFFOK-PHYPRBDBSA-N,YVTYLIZ…	HMDB00853,C05021,HMDB34220,C19891,HMDB00516,C00221,HMDB00660,C02336,HMDB00803,C03878,HMDB00169,C00159,HMDB00143,C00984,HMDB38751,HMDB00122,C00031,HMDB00212,HMDB00215,C02711,C00140,HMDB00211,C00137,HMDB00346,HMDB06088,HMDB01129,HMDB01151,HMDB01266,C08356,HMDB32222,HMDB61922,HMDB12326,C15923,HMDB33704,C00124,HMDB62724,HMDB62473,HMDB62538,C10906,HMDB62500,HMDB62641,HMDB62202,HMDB62170,C00738,HMDB033…	annotated
510	314.779	702.21	383444	362588	432868	388273	369702	385862	377087	436348	370779	375088	346072	393617	356554	positive				annotated
511	254.823	701.31	360987	294817	335844	344631	278089	345616	344855	360204	329332	357625	372430	311930	278796	positive				annotated
512	372.738	702.52	301046	270129	291013	226865	246053	254250	255860	260460	277824	251423	218677	245819	237153	positive				annotated
513	316.776	700.94	291855	248549	269773	287538	238054	267839	274262	275687	268897	236474	267302	272204	268317	positive				annotated
514	312.782	700.54	254695	205608	222781	225971	211281	280784	246035	214167	237335	229614	214272	248508	259332	positive				annotated
515	258.818	700.48	247435	209183	230759	202593	219246	262860	226707	212904	272207	221652	214960	232643	204782	positive				annotated
516	374.735	701.41	230474	210036	230939	250397	189679	211746	223482	235597	225994	225856	230494	214336	219860	positive				annotated
517	304.826	698.16	177229	188709	190075	213792	199030	191605	211872	219468	186420	182033	173386	203256	194313	positive				annotated
518	238.854	698.83	191381	159341	187211	184530	196254	173556	205689	179363	180297	189743	149406	163135	211151	positive				annotated
519	302.829	699.14	186448	169693	188164	186518	192902	172635	182205	210314	170203	209498	169753	186045	203778	positive				annotated
520	238.855	696.4	191381	159341	187211	184530	196254	151473	205689	179363	180297	189743	149406	163135	180710	positive				annotated
521	236.857	698.6	164760	181359	158053	192101	190405	153227	160995	170021	162614	178204	162586	178180	185908	positive				annotated
522	236.857	698.42	164760	181359	158053	192101	190405	153227	160995	170021	162614	178204	162586	178180	160088	positive				annotated
523	318.97	700.94	132969	116965	167060	104293	125909	124997	107285	137618	143579	127848	116453	150875	105205	positive	Bis(4'-chlorophenyl)acetate;1,1-Dichloro-2,2-bis(4-hydroxyphenyl)ethylene	YIOCIFXUGBYCJR-UHFFFAOYSA-N,OWEYKIWAZBBXJK-UHFFFAOYSA-N	C06640,C14238	annotated
524	492.845	700.65	138398	129778	135039	114635	130773	143052	106819	122113	129162	114909	121347	162470	105119	positive				annotated
525	370.741	702.23	142697	135279	162416	125783	110347	152964	137497	134958	125313	136331	122123	153902	109042	positive				annotated
526	244.87	703.27	134308	157358	142840	130819	156416	152235	139372	139899	143723	143456	137592	149271	145740	positive				annotated
527	376.928	700.2	118316	94087.8	133779	103630	116617	156935	93903.5	92173.3	134386	133259	115695	133522	79893.7	positive				annotated
528	488.655	701.79	143499	105533	132647	136909	114778	125901	150539	128225	115008	121905	135286	128922	121058	positive				annotated
529	434.69	703.26	141948	141866	143182	122694	134754	137471	136711	127164	130136	126158	118408	127028	134341	positive				annotated
530	428.699	702.43	128661	120672	134189	107900	99336.6	99940.6	104048	122869	106803	133432	136291	113607	88245	positive				annotated
531	296.813	698.81	122299	125986	111311	117103	119660	121741	122632	125852	110191	113990	120361	106248	119521	positive				annotated
532	408.793	707.4	87194	98167.9	87419.5	111619	99995.3	92244.2	99075.5	97111.8	82202.4	81728.6	88115.8	88164.2	121418	positive				annotated
533	362.784	704.42	105282	98962.3	109640	116755	106063	83654.8	100436	87519	100587	108060	84357.6	104262	99412	positive				annotated
534	318.773	701.32	90427.1	90968.5	90385.7	116263	110493	110669	84186.8	92111.1	101816	99727.6	70659.5	89748.7	103473	positive				annotated
535	246.868	699.36	106543	90826.9	95818.6	93516.8	99604.7	89225.6	82370.1	92949.9	114865	90196.4	90525	114841	98784.5	positive				annotated
536	342.822	700.83	96585.1	105235	105471	94273.8	95546	100236	93054.4	97922.7	85872.2	101834	88729.6	93077	113679	positive				annotated
537	354.771	705.76	82838.7	98369.4	88051.7	111559	78664.8	74293	78653.5	92680.4	78855.1	75992.9	70756.9	91306.9	90272	positive				annotated
538	456.799	715.58	88180.6	94996.9	87082.9	107341	100658	80778	106890	85754.7	76239.9	87733.2	90737.1	96516.8	108115	positive				annotated
539	344.818	700.13	95249.6	98995.1	90851.2	98351.6	106089	83679.5	103757	103464	99420.5	94688.1	102341	86175.2	101921	positive				annotated
540	320.967	700.93	97314.3	81446.3	100034	76594.2	79194.8	94254.6	77496.2	74036.1	102229	101401	78404.6	91782.1	82148.1	positive				annotated
541	294.816	701.54	84650.4	96733.1	90885.1	99263.4	88758.9	94429.3	99522.7	86253.2	83548.4	91555.9	75443.6	86748	93991.4	positive				annotated
542	294.816	696.57	84650.4	96733.1	90885.1	99263.4	88758.9	81161.2	99522.7	76678.7	81509	91555.9	74278.7	86748	83827	positive				annotated
543	500.859	710.43	67718.7	74226.7	70443	72999.3	79937.3	89624.6	78204.6	70902.5	69805.8	78764.9	66323.2	75522.1	81693.6	positive				annotated
544	500.859	710.43	67718.7	74226.7	70443	72999.3	79937.3	89624.6	78204.6	70902.5	69805.8	78764.9	66323.2	75522.1	81693.6	positive				annotated
545	460.841	714.95	63821.8	79662.8	55129.1	65138.9	89119.1	65488.7	70842.6	77762.4	52829.9	62202.9	57258.1	74719.7	69709.1	positive				annotated
546	360.788	700.88	75734.3	80313.2	68227.7	88234.3	80707.1	69782.3	84537.8	75903.9	79994.4	79429.9	71614.7	76047.7	74715.7	positive				annotated
547	354.876	707.93	68360.8	77183.8	64155.9	68233.1	78774.1	74920	87798.7	75038	72033.7	82252.5	75813.8	70435.9	81570.3	positive				annotated
548	402.777	702.98	66698.9	83041.2	81367.7	84719.6	68521.7	68747.6	71032.1	65911.8	82046.1	59294.2	59569	83423.7	64266.7	positive				annotated
549	548.61	701.02	69594.6	58602.8	82744.6	67870.4	70011.9	63488.4	69191.8	70567.9	76494.2	80881.5	73027.2	81607.1	60014.4	positive				annotated
550	360.788	711.26	73243	80313.2	68227.7	73777.7	76716.1	65937.3	71352.1	74270.4	73964.9	60872	71614.7	76047.7	72237.8	positive				annotated
551	412.73	702.75	56979.8	66159.4	62587	69872.3	78002.9	62776.3	63166	52365.7	61972.3	55605.6	55190.5	73137.2	69508.7	positive				annotated
552	610.768	719.52	55082.7	61906.9	60659.7	59556.5	62883.4	71217	58151.6	63797.7	46402.9	61453.5	50127	56683.8	53331.9	positive				annotated
553	690.805	716.58	47784.2	41726.7	45248.4	51921.6	46085.6	45167.2	48493.8	42770.5	40224.4	41692.6	38876.4	41384.6	69237.2	positive				annotated
554	606.823	714.97	46720.3	54201.2	57057.3	56612.6	62158.9	55469.7	62456	57270.7	50785.6	53440.1	52159.8	56339.2	59356.8	positive				annotated
555	412.835	707.23	48347.4	45215.4	54288.6	46352.9	57595.8	48541.5	47237.2	44439.2	56797	53442.1	58052.8	47401.5	60392.9	positive				annotated
556	474.835	708.42	40665.3	45082.9	47414.3	45267.6	49278	38327.3	40358	39251.9	45437.5	56577.1	45445.2	37532.1	48762.1	positive				annotated
557	544.822	715.13	41014.3	40704.6	40132.8	41132.7	41660.2	53444.8	45651.1	47249.4	38379.9	42207.7	34334	53226.4	50166.9	positive				annotated
558	562.763	714.9	38944.9	35266.6	39847.3	51808.9	37232.7	46576.6	37966.7	45984.1	43353.7	41814.6	33983.8	49711.2	44571.8	positive				annotated
559	668.823	714.51	40571.1	37180.4	32997.2	37517.9	48798.1	40067.4	42740.5	39380.2	41253.4	37536.9	39392.3	44916.3	43927.5	positive				annotated
560	378.855	711.37	30938.5	34328	36253	35038	41521.6	32328.1	42310.1	30334.3	31814.8	36595.8	47464.2	42567.4	41721.1	positive				annotated
561	584.841	714.25	33810.5	38743.3	35868.1	31219.7	37162.4	41675.2	31700.3	41792.1	39506.6	45718	44056	38605.5	44656.8	positive				annotated
562	628.805	716.78	32805.3	44558.4	32247.3	37702.2	32878.4	40333.9	34962	42984	27830.1	37156	37627.6	41822.3	41573.7	positive				annotated
563	506.802	715.47	36932.1	37017.2	35949.6	32688.6	44190.9	35227.6	36633.3	35613.6	35192	35169.8	42492.5	42792.7	38707.9	positive				annotated
564	248.912	704.44	19080.2	24590.8	25751.3	18433.9	24118.6	27578.9	27925.8	22916.6	23762.7	22852.2	23193.4	18813.9	26036.5	positive	2,5-Dichloro-cis,cis-muconate;2,4-Dichloro-cis,cis-muconate;2,4-Dichloro-2,5-dihydro-5-oxofuran-2-acetate	HECLTTZJJYETPR-ZPUQHVIOSA-N,FHXOPKKNGKBBKG-DXLKSGPOSA-N,RNYNGUYSDYOCLB-UHFFFAOYSA-N	C07095,C03918,C04625	annotated
565	647.458	209.43	1.59843e+06	1.01637e+06	1.35072e+06	1.21445e+06	1.51857e+06	2.064e+06	1699524	1.5439e+06	1.347e+06	1.85063e+06	1.89509e+06	1.44481e+06	1.72554e+06	positive				annotated
566	776.558	212.55	13892.3	NA	15385.3	24966	27948.4	70640.7	44277.4	45981.3	40764.5	60450.1	59904.3	NA	45237.3	positive	PE(22:6(4Z,7Z,10Z,13Z,16Z,19Z)/P-18:0);PE(22:5(7Z,10Z,13Z,16Z,19Z)/P-18:1(11Z));PE(22:5(7Z,10Z,13Z,16Z,19Z)/dm18:1(9Z));PE(22:5(4Z,7Z,10Z,13Z,16Z)/P-18:1(11Z));PE(22:5(4Z,7Z,10Z,13Z,16Z)/P-18:1(9Z));PE(20:2(11Z,14Z)/P-18:1(11Z));PE(20:2(11Z,14Z)/P-18:1(9Z));PE(20:3(5Z,8Z,11Z)/P-18:0);PE(20:3(8Z,11Z,14Z)/P-18:0);PE(P-18:0/22:6(4Z,7Z,10Z,13Z,16Z,19Z));PE(P-18:0/22:6(4Z,7Z,10Z,13Z,16Z,19Z));PE(P-18:…	USEPMOIFGHPDNK-MNDXXDKYSA-N,QBDUQNOINHFFSW-GUTIQBPVSA-N,MKBJNHCATMRUSP-GTTJCIGDSA-N,CDUOVOWUHCCKIY-RCWWZEBWSA-N,XRJFGWIUQIJGBR-UROQQLRXSA-N,AFRTZFQQOQHPJT-CCWLTMEVSA-N,IBIDTCQKTHZZPM-ZTCNOODVSA-N,GOKCOIYNLBLTCL-FTHMHTRFSA-N,CWPKVJPBYGQUHE-MTROFRMRSA-N,FIJFPUAJUDAZEY-MNDXXDKYSA-N,FIJFPUAJUDAZEY-MNDXXDKYSA-N,CPDVNQFVCLXOCQ-FTHMHTRFSA-N,AFHNYJFSTNQXTK-MTROFRMRSA-N,AFHNYJFSTNQXTK-MTROFRMRSA-N,BUWCJGA…	HMDB09709,HMDB09677,HMDB09678,HMDB09644,HMDB09645,HMDB09314,HMDB09315,HMDB09346,HMDB09379,HMDB11394,LMGP02030005,HMDB11383,HMDB11384,LMGP02030055,HMDB11415,HMDB11425,HMDB11426,HMDB11448,HMDB11458,HMDB11459,C05815,LMGP10020085,LMGP10020037,LMGP10020056,LMGP10020055,LMGP10030069,LMGP10030048,LMGP10030080,LMGP10030026,LMGP01020026,LMGP02030077,LMGP02030076,LMGP02020037,LMGP02020076,LMGP02020092	annotated
567	144.928	904.86	1.91598e+06	1.81915e+06	1.66738e+06	2.01959e+06	1.67422e+06	1.61216e+06	1.8779e+06	1.99558e+06	1.8137e+06	1.94997e+06	1.71207e+06	1.68879e+06	1921294	positive				annotated
568	266.865	898.9	271449	241171	199936	267720	212391	197301	259060	240473	230236	267482	202564	233522	253881	positive	2,6-Dibromohydroquinone	IELUPRVYGHTVHQ-UHFFFAOYSA-N	C16248	annotated
569	184.92	907.32	155816	152484	124129	174734	138800	120507	158998	164453	146717	168757	140533	135896	161344	positive	Antimony	FAWGZAFXDJGWBB-UHFFFAOYSA-N	HMDB04118	annotated
570	146.926	903.6	133422	132578	117822	147976	136205	117505	145956	135240	132326	140981	130564	128685	138508	positive				annotated
571	258.884	900.33	71352.3	74000.6	119122	83586	116987	124720	95640.3	90849.7	104130	88171.5	136585	83991.9	90409	positive				annotated
572	324.856	902.83	61771.7	73533.9	94285.3	69345.1	95426.7	103969	82332.4	79531.1	89514.1	78936.8	115297	78120.9	65004.2	positive				annotated
573	306.858	903.22	87357.4	83887.6	67515.8	96117.1	64468.8	59573.3	92545.6	87941.9	73963.2	87815.1	67747.5	73214.3	97549.5	positive				annotated
574	178.903	905.91	52811.1	53629	46554.5	58903	49979.7	50083.3	62824.3	61710	55932.7	58862.5	50048.5	47067.2	54050.1	positive				annotated
575	406.802	899.2	38510.5	36976.4	48122.5	38773.3	53237.8	51787.6	55130.9	48020.8	46596.8	48812.9	53955.1	39816.5	37214.4	positive				annotated
576	390.828	906.38	34188.1	36313.4	43305.1	32428.7	39569	45963.8	41399.5	37417.4	39897.4	39641.4	51073.9	29813.4	29959.5	positive				annotated
577	268.863	902.17	35541.7	37137.4	33299.5	44411.5	28657.9	30025.3	39161.4	36508.9	34799.2	39955.1	32736.6	32754.5	38316.6	positive				annotated
578	328.866	899.38	34704.3	30789.5	28883.2	43314.9	27211.8	25771	33746.9	33277.9	29890.3	35677.1	30548.9	23858.9	33505.9	positive				annotated
579	228.007	902.33	27927.5	24178.3	25598.5	32394.3	23136.3	20131	27248.2	24391.8	23740.9	27199.6	23140.5	21238.9	28298.9	positive				annotated
580	472.773	902.85	17905.4	21233.9	24270	16329.5	21352.6	21388.8	21963.5	23510.2	23618.9	20180.6	22550.6	19800.1	18315.9	positive				annotated
581	142.939	805.17	1.56445e+06	1.24914e+06	1246374	1.27432e+06	754775	928340	1.03115e+06	938312	1.12698e+06	1.12061e+06	964503	1.89488e+06	1370404	positive	Sodium sulfate	PMZURENOXWZQFD-UHFFFAOYSA-L	C13199	annotated
582	262.888	805.07	1.23189e+06	881861	813398	796427	350217	501228	544819	425993	703503	598281	558863	1.82261e+06	1.04403e+06	positive	Trimetaphosphoric acid;Trimetaphosphoric acid	AZSFNUJOCKMOGB-UHFFFAOYSA-N,AZSFNUJOCKMOGB-UHFFFAOYSA-N	HMDB59921,C02466	annotated
583	284.87	805.18	631718	527144	555484	552858	254225	375546	394567	351735	516104	422966	379703	702647	599340	positive				annotated
584	382.837	805.26	429751	248030	230622	214618	61429.1	123291	127860	85154.4	181379	158967	141948	674063	300139	positive				annotated
585	404.818	804.87	266198	189450	191183	189382	60777.3	104913	105817	89555.5	158129	121292	115844	330208	240820	positive				annotated
586	257.932	805.47	125753	81360.3	68678.3	64023.7	27005.6	46965.2	41177.2	39753.1	54476.1	44697.9	39332	203145	87748.1	positive				annotated
587	356.947	801.87	104800	78878.6	77489.4	68494.1	56769.5	33700.9	39145.1	44242.8	50191.6	44482.9	43363.9	140994	55664.5	positive				annotated
588	426.8	804.87	128073	101495	97668.5	139145	35211	81338.8	68374.5	53199.9	113889	88240.4	88963.7	128388	138070	positive				annotated
589	378.929	802.19	87482.1	74893.9	65944.5	59738.6	49187.8	30310	35540.3	42739.8	48460	39652	39558.6	118579	60740.5	positive	Aeroplysinin 1;3,5-Dibromo-tyrosine;3,5-Dibromo-L-tyrosine	BGYNLOSBKBOJJD-IUCAKERBSA-N,COESHZUDRKCEPA-UHFFFAOYSA-N,COESHZUDRKCEPA-ZETCQYMHSA-N	C17099,C17080,C03224	annotated
590	396.846	802.47	86029.4	58193.3	79980.6	41658.1	41887.2	40884.3	64744.9	35244.2	47049.4	46659.4	52907.1	95982.2	62362.9	positive				annotated
591	278.862	807.22	65237.1	38774.5	42835.9	35992.6	15631.1	21839.3	29308.1	22067.5	34313.8	28650.2	22028.6	82632.8	59001.6	positive	Trimetaphosphoric acid;Trimetaphosphoric acid	AZSFNUJOCKMOGB-UHFFFAOYSA-N,AZSFNUJOCKMOGB-UHFFFAOYSA-N	HMDB59921,C02466	annotated
592	400.911	802.66	45484.8	36514	46344.5	50090.4	37603.1	25263.5	25469	28198.7	31918.9	33371.7	27734.8	63802.9	39087.3	positive	Aeroplysinin 1;3,5-Dibromo-tyrosine;3,5-Dibromo-L-tyrosine	BGYNLOSBKBOJJD-IUCAKERBSA-N,COESHZUDRKCEPA-UHFFFAOYSA-N,COESHZUDRKCEPA-ZETCQYMHSA-N	C17099,C17080,C03224	annotated
593	300.844	808.09	52548.4	46032.2	32893.3	38923.4	22579.8	23177.5	26757.9	32100.4	37722.6	35705.1	30420.1	53242.1	44375.2	positive				annotated
594	354.026	807.5	46038	37264.2	27997.1	32833.6	21127.8	23753	25261.4	26646.1	28772.6	34692	27332.5	40263.8	44043.4	positive				annotated
595	218.975	808.18	14492.7	16084.2	12254.1	15676.5	9043.58	11385.9	9863.69	9929.28	13375.2	12832.4	12104.3	16595.5	15390.4	positive				annotated
596	123.04	1274.05	886477	966832	1.81196e+06	939926	1611514	1.85128e+06	1.20132e+06	1.15828e+06	1.36264e+06	991892	1.72448e+06	1.27924e+06	899292	positive				annotated
597	247.983	1264.74	62303.8	63656.6	101447	59954.2	97696.8	114244	82471.2	74038.4	81776.5	64623.9	102030	81626.1	60439.7	positive	N-phosphocreatinate(2-)	RMRKEMHUAGATCC-UHFFFAOYSA-L	HMDB62567	annotated
598	220.919	1300.59	29062.5	30502.8	35820.5	27365	32388.8	34381.7	31731.6	28355.9	34679.6	29925.7	37251	34930.3	26446.8	positive				annotated
599	228.099	1260.04	1665455	1.72213e+06	1.72887e+06	1.74175e+06	1.66459e+06	1.64669e+06	1639831	1.71259e+06	1.7078e+06	1.67479e+06	1.64124e+06	1.73933e+06	1651265	positive	Epoxyanethole;Thymoquinone;3-Phenylpropyl formate;Benzenebutanoic acid;2-Phenylbutyric acid;Egomaketone;2-Phenylethyl acetate;Phenethyl acetate;4-Isopropylbenzoic acid;p-Cumate;beta-Thujaplicin;beta-Thujaplicin;3-Phenylbutyric acid;Lepalone;1-(2,3-Dihydro-1H-pyrrolizin-5-yl)-1,4-pentanedione;Eugenol;Eugenol;Isoeugenol;Isoeugenol;1,2-Dimethoxy-4-vinylbenzene;4-Methylbenzyl alcohol acetate;Benzyl p…	YUWWNQUBHDXKMT-UHFFFAOYSA-N,KEQHJBNSCLWCAE-UHFFFAOYSA-N,AMHRXSOVSAQOKL-UHFFFAOYSA-N,OBKXEAXTFZPCHS-UHFFFAOYSA-N,OFJWFSNDPCAWDK-UHFFFAOYSA-N,MGIXHQSSTZKVOO-UHFFFAOYSA-N,MDHYEMXUFSJLGV-UHFFFAOYSA-N,MDHYEMXUFSJLGV-UHFFFAOYSA-N,CKMXAIVXVKGGFM-UHFFFAOYSA-N,CKMXAIVXVKGGFM-UHFFFAOYSA-N,FUWUEFKEXZQKKA-UHFFFAOYSA-N,FUWUEFKEXZQKKA-UHFFFAOYSA-N,ZZEWMYILWXCRHZ-UHFFFAOYSA-N,XUCQQLCBOJJVRF-UHFFFAOYSA-N,BDWPPPW…	HMDB34615,HMDB34732,HMDB34471,HMDB00543,HMDB00329,HMDB38184,HMDB33945,C12303,HMDB35268,C06578,HMDB35213,C09904,HMDB01955,HMDB35414,HMDB40046,HMDB05809,C10453,HMDB05802,C10469,HMDB40359,HMDB40460,HMDB30063,HMDB30060,HMDB32038,HMDB32336,HMDB36098,HMDB41473,HMDB41472,HMDB41612,HMDB31761,HMDB33723,HMDB37174,HMDB37160,HMDB32891,HMDB32618,HMDB32620,HMDB32586,C19729,C19229,C09905,C10846,C09858,LMFA01030…	annotated
600	268.104	491.83	98650.8	1.6956e+06	60180.2	121858	82878.2	82823.4	44933.5	107978	77535	40212.8	107523	964274	95559.7	positive	Adenosine;Adenosine;Adenosine;Deoxyguanosine;Deoxyguanosine;Zidovudine;Zidovudine;Glutamyl-Valine;Vidarabine;5-Acetylamino-6-formylamino-3-methyluracil;5-Acetylamino-6-formylamino-3-methyluracil;Valyl-Glutamate	OIRDTQYFTABQOQ-KQYNXXCUSA-N,OIRDTQYFTABQOQ-KQYNXXCUSA-N,OIRDTQYFTABQOQ-KQYNXXCUSA-N,YKBGVTZYEHREMT-KVQBGUIXSA-N,YKBGVTZYEHREMT-KVQBGUIXSA-N,HBOMLICNUCNMMY-XLPZGREQSA-N,HBOMLICNUCNMMY-XLPZGREQSA-N,SITLTJHOQZFJGG-UHFFFAOYSA-M,OIRDTQYFTABQOQ-UHTZMRCNSA-N,RDZNZFGKEVDNPK-UHFFFAOYSA-N,RDZNZFGKEVDNPK-UHFFFAOYSA-N,UPJONISHZRADBH-UHFFFAOYSA-M	HMDB00050,C00212,Stds2_2_24JAN20_20200220_152709_11,HMDB00085,C00330,HMDB14638,C07210,HMDB28832,HMDB14340,HMDB11105,C16365,HMDB29126	identified+fragment
601	123.04	1021.65	805536	941897	1.53731e+06	823979	1.41844e+06	1.6124e+06	1.04043e+06	981247	1.19762e+06	885200	1.49898e+06	1.11946e+06	819627	positive				annotated
602	181.031	1031.19	30171.1	39689.6	116086	35982.9	100290	128704	60674	50484.6	74971.2	41265.3	108099	60411.9	35444.5	positive				annotated
603	197.008	1011.77	36830.9	45100.2	64531.2	40882.4	61641.4	67140.6	45240.8	47180.6	59460.3	40047.3	62252.3	47337.6	37543.3	positive				annotated
604	76.0757	564.49	123906	1.58946e+06	244962	485567	259100	256262	232275	254117	245918	232462	215656	1.41462e+06	232844	positive	Trimethylamine N-oxide;Trimethylamine N-oxide;1-Amino-propan-2-ol;1-Aminopropan-2-ol;(R)-1-Aminopropan-2-ol	UYPYRKYUKCHHIB-UHFFFAOYSA-N,UYPYRKYUKCHHIB-UHFFFAOYSA-N,HXKKHQJGJAFBHI-UHFFFAOYSA-N,HXKKHQJGJAFBHI-UHFFFAOYSA-N,HXKKHQJGJAFBHI-GSVOUGTGSA-N	HMDB00925,C01104,HMDB12136,C05771,C03194	annotated
605	310.31	223.01	787686	811863	372636	850414	1.2113e+06	655197	1538500	1.09416e+06	1.09897e+06	145382	268068	922781	994658	positive	Oleyl alcohol;Stearaldehyde;Octadecanal;Stearaldehyde;(9Z)-octadecen-1-ol;9Z-Octadecen-1-ol;N-Hexadecanoylpyrrolidine;11-Octadecen-1-ol;13Z-Octadecen-1-ol;octadec-11Z-enol;9,10-Epoxyoctadecane;7R,8S-Epoxyoctadecane;cis-6,7-Epoxy-2-methylheptadecane	ALSTYHKOOCGGFT-MDZDMXLPSA-N,FWWQKRXKHIRPJY-UHFFFAOYSA-N,FWWQKRXKHIRPJY-UHFFFAOYSA-N,FWWQKRXKHIRPJY-UHFFFAOYSA-N,ALSTYHKOOCGGFT-KTKRTIGZSA-N,ALSTYHKOOCGGFT-KTKRTIGZSA-N,ULDNZNZTSYZQKK-UHFFFAOYSA-N,XMLQWXUVTXCDDL-BQYQJAHWSA-N,XHJRPRSNHKNGLW-WAYWQWQTSA-N,XMLQWXUVTXCDDL-FPLPWBNLSA-N,WAEWJBWJSRGWFY-UHFFFAOYSA-N,ABMJUFOPOPEJRG-MSOLQXFVSA-N,MYAXSLNSJQGASK-UHFFFAOYSA-N	HMDB29632,HMDB02384,C01838,LMFA06000098,HMDB62710,LMFA05000213,HMDB32740,LMFA05000215,LMFA05000212,LMFA05000095,LMFA12000289,LMFA12000280,LMFA12000279	annotated
606	350.305	224.85	62292.1	85502.6	87392.9	115439	131267	69934.9	106274	96360.2	132220	7981.34	31997.8	92348.4	116507	positive	Eicosadienoic acid;Icosadienoic acid;Sclareol;Dihomo-linoleate (20:2n6);8Z,11Z-eicosadienoic acid;8Z,11Z-eicosadienoic acid;Dihomo-gamma-Linolenoyl ethanolamide;8,11,14-Eicosatrienoylethanolamide;Dihomo-gamma-linolenoyl-EA;Sclareol;sclareol;(Z)-3,7-Dimethyl-2,6-octadienyl decanoate;(E)-3,7-Dimethyl-2,6-octadienyl decanoate;2Z,13E-Octadecadienyl acetate;3Z,13E-Octadecadienyl acetate;2E,13Z-Octadec…	XSXIVVZCUAHUJO-HZJYTTRNSA-N,XSXIVVZCUAHUJO-HZJYTTRNSA-N,XVULBTBTFGYVRC-UHFFFAOYSA-N,LNAVIIOBBICBIS-NBRVCOCJSA-N,XUJWOMMOEOHPFP-UTJQPWESSA-N,XUJWOMMOEOHPFP-UTJQPWESSA-N,ULQWKETUACYZLI-QNEBEIHSSA-N,ULQWKETUACYZLI-QNEBEIHSSA-N,ULQWKETUACYZLI-QNEBEIHSSA-N,XVULBTBTFGYVRC-HHUCQEJWSA-N,XVULBTBTFGYVRC-HHUCQEJWSA-N,ICAWXCQTUNYABR-MNDPQUGUSA-N,ICAWXCQTUNYABR-KNTRCKAVSA-N,NWRSOYAGXTXEMK-NEOCRXKBSA-N,VVJPJXK…	HMDB05060,C16525,HMDB36827,HMDB61864,HMDB62432,LMFA01030377,HMDB13625,C13828,LMFA08040011,C09183,LMPR0104030010,LMFA07010624,LMFA07010612,LMFA07010390,LMFA07010391,LMFA07010385,LMFA07010386,LMFA07010384,LMFA07010392,LMFA07010393,LMFA07010394,LMFA08040037,LMFA08040005,LMFA01030859,LMFA01030860,LMFA01030865,LMFA01030867,LMFA01030898,LMFA01030900,LMFA01030130,LMFA01030373,LMFA01030376,LMFA01030375,L…	annotated
607	680.48	209.7	1.21528e+06	1.51844e+06	979348	1.45115e+06	1.24167e+06	1.29414e+06	1.07428e+06	1.16148e+06	1274597	1.0862e+06	1322853	1.09161e+06	1.20514e+06	positive				annotated
608	203.053	790.65	1.507e+06	1.28292e+06	797486	741534	798650	971008	798521	745209	630793	1.03617e+06	845975	887110	559608	positive	Levoinositol;D-chiro-Inositol;Beta-D-Glucose;beta-D-Glucose;D-Fructose;beta-D-Fructose;D-Mannose;D-Mannose;D-Galactose;alpha-D-Galactose;D-Glucose;D-Glucose;Myoinositol;myo-Inositol;3-Deoxyarabinohexonic acid;Scyllitol;Allose;L-Sorbose;alpha-L-Sorbopyranose;Dihydroxyacetone (dimer);Alpha-D-Glucopyranoside;L-Gulose;L-Gulose;L-Galactose;D-Galactose;Glycoprotein-phospho-D-mannose;Fructose-1P;D-Fruct…	CDAISMWEOUEBRE-LKPKBOIGSA-N,CDAISMWEOUEBRE-LKPKBOIGSA-N,WQZGKKKJIJFFOK-VFUOTHLCSA-N,WQZGKKKJIJFFOK-VFUOTHLCSA-N,RFSUNEUAIZKAJO-ARQDHWQXSA-N,RFSUNEUAIZKAJO-ARQDHWQXSA-N,WQZGKKKJIJFFOK-QTVWNMPRSA-N,WQZGKKKJIJFFOK-QTVWNMPRSA-N,WQZGKKKJIJFFOK-PHYPRBDBSA-N,WQZGKKKJIJFFOK-PHYPRBDBSA-N,WQZGKKKJIJFFOK-GASJEMHNSA-N,WQZGKKKJIJFFOK-GASJEMHNSA-N,CDAISMWEOUEBRE-GPIVLXJGSA-N,CDAISMWEOUEBRE-GPIVLXJGSA-N,YGMNHEP…	HMDB34220,C19891,HMDB00516,C00221,HMDB00660,C02336,HMDB00169,C00159,HMDB00143,C00984,HMDB00122,C00031,HMDB00211,C00137,HMDB00346,HMDB06088,HMDB01151,HMDB01266,C08356,HMDB32222,HMDB61922,HMDB12326,C15923,HMDB33704,C00124,HMDB62473,HMDB62538,C10906,HMDB62202,HMDB62170,C00738,HMDB03345,C00267,HMDB03449,C00962,HMDB03418,C06153,C06152,C06465,C06466,C06464,C06467,C06468,C05003,C08351,C00936,C00795,C007…	annotated
609	439.043	790.56	140900	104809	57857.2	48282.6	61578.6	22498.4	39796.7	51609.7	50801.4	49693.9	42621	104084	23805.5	positive	Theaflagallin;Flubenzimine;4-Demethylpremithramycinone;3,5,7,4'-Tetrahydroxy-8-C-(3-methylsuccinoyl)flavone;3,5,3'-Trimethoxy-6,7:4',5'-bis(methylenedioxy)flavone;3,5,8-Trimethoxy-6,7:3',4'-bis(methylenedioxy)flavone;Versiconal hemiacetal acetate	KOXRJHMEFYNYME-UHFFFAOYSA-N,KVKHBPGBGOVMBN-PWLVHAGJSA-N,PVBMPOWPNVAEKO-KAFSRPFYSA-N,YTHNLQXRJHZHMM-UHFFFAOYSA-N,XOQCFHSJZRFZEQ-UHFFFAOYSA-N,QIQROODGFFUJKS-UHFFFAOYSA-N,MOSFIJXAXDLOML-UHFFFAOYSA-N	HMDB33287,C19041,C12382,LMPK12111983,LMPK12113042,LMPK12113351,C20505	annotated
610	126.066	559.23	1197177	1.47226e+06	1.1561e+06	728479	834782	623674	634559	906896	803886	475127	574516	1.45525e+06	1.10234e+06	positive	2-O-Methylcytosine;Imidazolone;Imidazolone;3-Methylcytosine ;5-Methylcytosine;5-Methylcytosine;Imidazol-2-one	DHYLZDVDOQLEAQ-UHFFFAOYSA-N,CAAMSDWKXXPUJR-UHFFFAOYSA-N,CAAMSDWKXXPUJR-UHFFFAOYSA-N,KOLPWZCZXAMXKS-UHFFFAOYSA-N,LRSASMSXMSNRBT-UHFFFAOYSA-N,LRSASMSXMSNRBT-UHFFFAOYSA-N,AICIYIDUYNFPRY-UHFFFAOYSA-N	HMDB04339,HMDB04363,C06195,HMDB11601,HMDB02894,C02376,C20382	annotated+fragment
611	97.0397	434.52	1.11498e+06	889752	558209	234169	1.13864e+06	190160	149461	128611	253277	132636	145585	1.45786e+06	244456	positive				annotated
612	167.093	434.33	153600	220470	222655	133047	250276	112697	95484.1	115861	82849.8	97997.2	101108	471159	79723.6	positive	2-O-Methylcytosine;3-Methylcytosine ;5-Methylcytosine;5-Methylcytosine;N-Formyl-4-amino-5-aminomethyl-2-methylpyrimidine	DHYLZDVDOQLEAQ-UHFFFAOYSA-N,KOLPWZCZXAMXKS-UHFFFAOYSA-N,LRSASMSXMSNRBT-UHFFFAOYSA-N,LRSASMSXMSNRBT-UHFFFAOYSA-N,PVWNFAGYFUUDRC-UHFFFAOYSA-N	HMDB04339,HMDB11601,HMDB02894,C02376,C19872	annotated
613	140.071	433.78	48512.2	58066.9	42739.9	44168.4	55674.3	50902.3	45317.3	39150.8	56396.7	36520.2	42201.1	75992.5	38788.5	positive	5-Acetyl-2,4-dimethyloxazole;Ethyl 2-pyrrolecarboxylate;5-Hydroxy-4-pentenoic acid d-lactone;5-Methyl-2(3H)-furanone;3,4-Dihydroxybenzylamine;2-Furanmethanol;Furfuryl alcohol;Gabaculine;beta-vinyl acrylic acid;Tulipalin A	YJWCNOMJKJYKLQ-UHFFFAOYSA-N,PAEYAKGINDQUCT-UHFFFAOYSA-N,VEFDLKXOSOFUIN-UHFFFAOYSA-N,BGLUXFNVVSVEET-UHFFFAOYSA-N,YFMPSMITLLBENU-UHFFFAOYSA-N,XPFVYQJUAUNWIW-UHFFFAOYSA-N,XPFVYQJUAUNWIW-UHFFFAOYSA-N,KFNRJXCQEJIBER-UHFFFAOYSA-N,SDVVLIIVFBKBMG-ONEGZZNKSA-N,MOSFIJXAXDLOML-UHFFFAOYSA-N	HMDB38174,HMDB59856,HMDB40145,HMDB29609,HMDB12153,HMDB13742,C20441,C12110,LMFA01030099,C20578	annotated
614	114.055	433.87	55168.9	61289.3	39076.9	29482.4	43589	46810.1	40791	28987.9	43901.8	26288.2	36252.8	58508.6	35592.8	positive	Malondialdehyde;Malonaldehyde;1-Pyrroline-5-carboxylic acid;Pyruvaldehyde;Methylglyoxal;Acrylic acid;Acrylic acid;Acrylic acid;1-Pyrroline-2-carboxylic acid;1-Pyrroline-2-carboxylate;Propiolactone;Glycidaldehyde;Glutarimide;(S)-1-Pyrroline-5-carboxylate;delta-1-Pyrroline-5-carboxylate	WSMYVTOQOOLQHP-UHFFFAOYSA-N,WSMYVTOQOOLQHP-UHFFFAOYSA-N,DWAKNKKXGALPNW-UHFFFAOYSA-N,AIJULSRZWUXGPQ-UHFFFAOYSA-N,AIJULSRZWUXGPQ-UHFFFAOYSA-N,NIXOWILDQLNWCW-UHFFFAOYSA-N,NIXOWILDQLNWCW-UHFFFAOYSA-N,NIXOWILDQLNWCW-UHFFFAOYSA-N,RHTAIKJZSXNELN-UHFFFAOYSA-N,RHTAIKJZSXNELN-UHFFFAOYSA-N,VEZXCJBBBCKRPI-UHFFFAOYSA-N,IWYRWIUNAVNFPE-UHFFFAOYSA-N,KNCYXPMJDCCGSJ-UHFFFAOYSA-N,DWAKNKKXGALPNW-BYPYZUCNSA-N,MOSFIJX…	HMDB06112,C19440,HMDB01301,HMDB01167,C00546,HMDB31647,C00511,LMFA01030193,HMDB06875,C03564,C19297,C19246,C07275,C03912,C04322	annotated
615	196.097	433.06	46463.4	55529.3	28098.1	21158.8	38798	21128.4	28644.3	26387.8	19858.1	24900.5	29435.8	39350.9	21531.2	positive	2,6-Dimethoxyphenol;2,6-Dimethoxyphenol;Metyrosine;Metyrosine;3,5-Dimethoxyphenol;2-Phenyl-1,3-propanediol monocarbamate;2-Phenyl-1,3-propanediol monocarbamate;N-methyl-4,6,7-trihydroxy-1,2,3,4-tetrahydroisoquinoline;Hydroxytyrosol;Sylvopinol;Tyrosine methylester;L-Tyrosine methyl ester;4-Hydroxy-3-methoxybenzenemethanol;Vanillyl alcohol;N-Acetyldopamine;Propyl 2-furoate;2-Furanylmethyl propanoat…	KLIDCXVFHGNTTM-UHFFFAOYSA-N,KLIDCXVFHGNTTM-UHFFFAOYSA-N,NHTGHBARYWONDQ-JTQLQIEISA-N,NHTGHBARYWONDQ-JTQLQIEISA-N,XQDNFAMOIPNVES-UHFFFAOYSA-N,JQVQIZWJBLGVRW-UHFFFAOYSA-N,JQVQIZWJBLGVRW-UHFFFAOYSA-N,PIJDIPDQQMXWEM-UHFFFAOYSA-N,JUUBCHWRXWPFFH-UHFFFAOYSA-N,OANKJSUXMPAWAT-UHFFFAOYSA-N,MWZPENIJLUWBSY-VIFPVBQESA-N,MWZPENIJLUWBSY-VIFPVBQESA-N,ZENOXNGFMSCLLL-UHFFFAOYSA-N,ZENOXNGFMSCLLL-UHFFFAOYSA-N,OFSAJYZ…	HMDB34158,C10787,HMDB14903,C07921,HMDB59966,HMDB60351,C16586,HMDB60065,HMDB05784,HMDB30570,HMDB29217,C03404,HMDB32012,C06317,HMDB41943,HMDB37724,HMDB37728,C18622,C10588,C11820	annotated
616	236.998	789.81	845256	594462	560626	456053	545433	195662	286415	350659	362986	313773	262880	1.38024e+06	480294	positive	Fenpiclonil	FKLFBQCQQYDUAM-UHFFFAOYSA-N	C14268	annotated
617	280.962	788.49	642378	517439	494143	424419	470476	176592	255642	356872	333005	313648	232851	989322	389226	positive				annotated
618	320.954	787.84	387326	328970	347293	295789	308113	122994	173792	232502	220213	192530	175607	617006	282890	positive				annotated
619	386.926	787.09	258735	222114	239984	199240	212054	90455.1	131045	163269	162348	146531	113889	402175	201476	positive				annotated
620	492.891	785.87	88216	90144.7	84691	76148.2	77795.7	31593.3	50594.7	69203.1	64791.9	61914.9	41977	148893	77402.1	positive				annotated
621	448.926	786.9	106582	80080.4	86733.5	78575.9	70875.6	46988	49588.8	63538.1	63365.6	53864.9	43609.5	146899	73390.6	positive				annotated
622	426.918	787.38	93572.2	86070.5	76709.7	76938.8	76601.7	30916.9	45110.6	62356.2	56893.5	54140.3	44364.3	134076	66822.5	positive				annotated
623	554.891	786.81	87923.4	81974.8	105580	84099.9	79833.7	39934.1	47546.8	80558.8	60668.3	67497.4	48957.3	127612	80207.9	positive				annotated
624	594.909	786.53	88315.9	62859.6	77022.9	63687.7	56186.4	32427.4	41102.4	53433	51101.4	52417.3	33604.1	121318	70131.8	positive				annotated
625	470.909	787.65	90927.9	76937.3	87688.6	70930.4	60901.1	40625.6	48355.1	65242	61227.7	51702.1	41153.8	115066	57138.6	positive				annotated
626	364.944	787.73	68654.9	60196.3	67294.7	61379.5	60706.9	27931.3	34591.1	49069.7	51953.2	44481.2	33311.2	112678	46423.1	positive				annotated
627	510.927	787.65	85359.4	65599.4	66737.2	57800.8	50790.6	25653.1	41645.2	56306.3	49548.7	41237.7	39253.3	111514	53217.6	positive				annotated
628	532.909	787.93	71106.2	66867.5	71904.1	57413.7	55604.9	28324.5	33325.7	46365.1	41684.9	40527.6	35373.4	94528.2	52704.4	positive				annotated
629	297.057	787.09	31207.7	27540.9	56949.5	21178.3	43717.9	24284.1	15050.4	22657.7	23059.9	18276.1	21764.3	88107.3	18836.8	positive	N-Acetyldjenkolic acid;modafinil acid;Enilconazole;Enilconazole;Propyzamide	KXLLUVVNYPFZTI-UHFFFAOYSA-N,QARQPIWTMBRJFX-UHFFFAOYSA-N,PZBPKYOVPCNPJY-UHFFFAOYSA-N,PZBPKYOVPCNPJY-UHFFFAOYSA-N,PHNUZKMIPFFYSO-UHFFFAOYSA-N	HMDB29421,HMDB61039,HMDB31794,C18739,C14333	annotated
630	638.872	786.16	51270.4	45408.8	64756.8	43998	37312	18797.1	22798.1	35436.4	32253.4	36269.4	22541.5	86324.5	43053.4	positive				annotated
631	700.873	786.24	62777.9	45311.4	48268.8	42393.3	43274.3	15237.8	26070.1	47875.6	29803.8	27370.5	27502.1	78014.8	38910.6	positive				annotated
632	276.964	788.3	51225.6	35288.3	39275.8	30248.6	34893.7	12529	24905.7	28337.1	26585.5	24780.4	21952	75730.6	33504.4	positive				annotated
633	266.897	791.6	52166.1	47221.6	34192	22587	43689.6	20764	29472.4	18668.5	13798.4	12893.1	21494.9	70849.4	61256.6	positive				annotated
634	298.96	789.24	31020.7	21629.9	54718.1	24566.4	38961.1	18025.5	18290.1	24141	30494.9	21481.1	24928.2	67220.9	23045.3	positive				annotated
635	784.855	786.16	52630.4	38613.6	46748.9	42829.8	37848.3	22992.4	27614	42772.6	42374	34845.6	26978.3	66755.5	42844.5	positive				annotated
636	426.944	788.21	37108.6	42942.5	33638.1	25803.6	30046.4	14075	18038	26045.1	25362.8	20297.5	20506.1	59881	24350.3	positive				annotated
637	338.952	788.98	29876.8	28549	44820	22292.6	44997.9	22430.9	21433.5	27113.8	30224.4	19497.5	22356.5	56799.1	26165.5	positive				annotated
638	616.891	786.25	48257.1	38023.1	50263.2	35696	33480.3	20772.8	18285.7	34626.5	26984.9	27918.2	27187.5	54667.6	36065.6	positive				annotated
639	302.943	787.75	31364.2	28472.5	31188.7	26077.3	33041.7	11025.7	14843	18101.1	16308.2	18540.7	14981.2	52354	27681.2	positive				annotated
640	678.891	786.24	33550.2	30004.5	32105.8	24078.3	35511.2	15704.1	18822.1	26671.3	18893.1	22674.9	17700	48432.4	25133.6	positive				annotated
641	298.973	787.65	35270.4	23977.6	20440.2	20828.5	24606.6	17101.1	19870.2	22760.7	20646.5	17318.7	17243.6	44917	26137.5	positive				annotated
642	123.117	263.95	699613	1.37344e+06	726675	834100	1.16396e+06	275554	557827	1.0248e+06	300827	515887	589459	670032	665575	positive	Santene;3-Allyl-1-cyclohexene	LSIXBBPOJBJQHN-UHFFFAOYSA-N,RGURBRHZWFDJBM-UHFFFAOYSA-N	HMDB38140,HMDB61784	annotated
643	183.102	266.78	106732	158236	117249	116199	181694	31705.5	122144	186467	91423.1	74287.4	91256	102824	130533	positive	Peperinic acid;2-Ethoxy-4-(methoxymethyl)phenol;Isoamyl 2-furoate;Furfuryl isovalerate;Amyl 2-furoate;Verimol J;4-Ethyl-2,6-dimethoxyphenol;Furfuryl pentanoate;4-(Ethoxymethyl)-2-methoxyphenol;(±)-threo-Anethole glycol;Bis(2,3-epoxycyclopentyl)ether;Iridotrial;[(1R)-2,2,3-Trimethyl-5-oxocyclopent-3-enyl]acetate;2-Oxo-delta3-4,5,5-trimethylcyclopentenylacetate;Dihydroconiferyl alcohol;5-Oxo-1,2-ca…	LBNWZGLSMCTAQB-UHFFFAOYSA-N,FNEWGEWRECZWQM-UHFFFAOYSA-N,FPBZWZKAUPNMMV-UHFFFAOYSA-N,FKGUIBCHHSHJNQ-UHFFFAOYSA-N,BGJZMKPSRLHMME-UHFFFAOYSA-N,JHAZVELQNMEUTR-UHFFFAOYSA-N,PJWDIHUFLXQRFF-UHFFFAOYSA-N,HRYAVTBTUKVHBU-UHFFFAOYSA-N,KOCVACNWDMSLBM-UHFFFAOYSA-N,MRDZSBVJWOXBRW-OIBJUYFYSA-N,ADAHGVUHKDNLEB-UHFFFAOYSA-N,PFGBAVLSGZLAAY-JYPFKNLRSA-N,UJJNLVMCZZZXFW-ZETCQYMHSA-N,UJJNLVMCZZZXFW-UHFFFAOYSA-N,MWOMNLD…	HMDB38181,HMDB38354,HMDB59891,HMDB39874,HMDB29456,HMDB36522,HMDB33394,HMDB37727,HMDB37641,HMDB32607,C19351,C06070,C20271,C07159,C10448,C02952,C17822,C17823,C17825,LMPR0102070004,LMFA01060085,LMFA01030579,LMPR0102120042	annotated
644	133.101	263.48	88172.5	153912	79711.3	100966	124160	38158.3	85885.5	105192	67550.9	54654.3	63068.5	83664.9	75545.2	positive	p-Mentha-1,3,5,8-tetraene;Tetralin;Dicyclopentadiene	MMSLOZQEMPDGPI-UHFFFAOYSA-N,CXWXQJXEFPUFDZ-UHFFFAOYSA-N,HECLRDQVFMWTQS-UHFFFAOYSA-N	HMDB29641,C14114,C14411	annotated
645	267.172	224.39	318334	401384	208908	273668	329075	132248	1.09958e+06	1.35001e+06	263493	75564.9	132960	389504	321438	positive	Heptyl heptanoate;Myristic acid;Tetradecanoic acid;Myristic acid;Dodecyl acetate;Dodecyl acetate;Nonyl isovalerate;Ethyl dodecanoate;ethyl dodecanoate;12-Methyltridecanoic acid;(+)-Isomyristic acid;Isobutyl decanoate;Panaxynol;Hexanal octane-1,3-diol acetal;10-Methyltridecanoic acid;Hexyl octanoate;hexyl octanoate;2,6,10-Trimethylundecanoic acid;2,6,10-trimethyl-undecanoic acid;4-Acetyl-6-tert-bu…	QOIIBPAJVWFEPE-UHFFFAOYSA-N,TUNFSRHWOTWDNC-UHFFFAOYSA-N,TUNFSRHWOTWDNC-UHFFFAOYSA-N,TUNFSRHWOTWDNC-UHFFFAOYSA-N,VZWGRQBCURJOMT-UHFFFAOYSA-N,VZWGRQBCURJOMT-UHFFFAOYSA-N,JHKZVDVMXZGMOX-UHFFFAOYSA-N,MMXKVMNBHPAILY-UHFFFAOYSA-N,MMXKVMNBHPAILY-UHFFFAOYSA-N,YYVJAABUJYRQJO-UHFFFAOYSA-N,YYVJAABUJYRQJO-UHFFFAOYSA-N,AXTPGRJJIGEOOY-UHFFFAOYSA-N,UGJAEDFOKNAMQD-ZHACJKMWSA-N,JTGGXBHDIVDFHP-UHFFFAOYSA-N,OVRJJCK…	HMDB34461,HMDB00806,C06424,LMFA01010014,HMDB38969,LMFA07010262,HMDB38034,HMDB33788,LMFA07010464,HMDB31072,LMFA01020007,HMDB59865,HMDB39588,HMDB32318,HMDB61781,HMDB36216,LMFA07010448,HMDB02221,LMFA01020285,HMDB31867,HMDB37312,LMFA07010422,HMDB37495,HMDB32548,C17447,C08450,C14439,LMFA05000530,LMFA01020035,LMFA01020036,LMFA01020069,LMFA01020070,LMFA01010053,LMFA07010661,LMFA07010439,LMFA05000019,LMF…	annotated
646	305.124	474.12	348628	1322107	300298	256864	255547	13998.7	57499.1	36293	42793.8	50973.4	42971.5	661608	877940	positive				annotated
647	229.155	522.22	753538	1314700	231265	374436	646284	143468	163354	101586	107248	152684	143119	1.03441e+06	167152	positive	Isoleucyl-Proline;L-isoleucyl-L-proline ;Leucyl-Proline;L-leucyl-L-proline ;Polyethylene glycol;8-Amino-7-oxononanoate;7-oxo-8-amino-nonanoic acid;N-Heptanoylglycine;(E)-2-Butenyl-4-methyl-threonine	BBIXOODYWPFNDT-UHFFFAOYSA-N,BBIXOODYWPFNDT-UHFFFAOYSA-N,VTJUNIYRYIAIHF-UHFFFAOYSA-N,VTJUNIYRYIAIHF-UHFFFAOYSA-N,GUAHPAJOXVYFON-UHFFFAOYSA-N,GUAHPAJOXVYFON-UHFFFAOYSA-N,GUAHPAJOXVYFON-UHFFFAOYSA-N,RNFCYFVPNIXAHP-UHFFFAOYSA-N,RPALEGQGCGCFCX-FIWMUJSFSA-N	HMDB28915,HMDB11174,HMDB28937,HMDB11175,HMDB37790,C01092,LMFA01060168,HMDB13010,C12029	annotated
648	340.882	775.49	1.17299e+06	1.1068e+06	1.18224e+06	1296507	1.12823e+06	1.17839e+06	1.25522e+06	1.25727e+06	1.20022e+06	1.21414e+06	1.20572e+06	1141504	1.24732e+06	positive				annotated
649	380.874	771.99	745461	719308	744175	860007	752822	741606	802356	826131	762684	788170	771092	738690	796734	positive				annotated
650	446.846	773.14	576889	549546	551140	606200	564775	555948	618323	609733	563532	574487	563612	560789	588136	positive				annotated
651	402.882	772.63	400194	400412	425170	440271	429140	412563	418966	494195	419233	414843	419700	389802	414201	positive				annotated
652	526.883	771.94	318713	301420	302113	335014	305032	312569	347866	340828	335170	314766	312169	304577	311295	positive				annotated
653	548.865	771.9	269072	256057	310660	301594	280734	280838	301345	305743	288191	306963	271439	260387	273989	positive				annotated
654	486.865	771.36	292243	281921	288777	310580	303655	291828	308614	295392	295719	300431	296650	286894	292291	positive				annotated
655	610.865	770.94	149398	139274	163937	188474	156969	148082	172609	178126	156688	160750	150004	138141	165353	positive				annotated
656	674.838	772.16	91494.5	76295.5	104275	106298	98550.1	98387.2	107498	111189	108793	113959	87791	82505.1	95145.1	positive				annotated
657	663.847	767.69	45160	43901.3	46440.1	61429.2	50741.3	51573.3	64305.1	64178	51628.6	66690.1	57804.7	42603.5	46884.1	positive				annotated
658	430.389	433.78	1.25203e+06	542701	314684	280736	375801	645008	383725	290648	710537	481736	565810	520754	1.29029e+06	positive				annotated
659	251.185	255.2	114958	134961	59267.9	111296	96100.8	26438.3	1.2741e+06	823185	191679	18887.2	21696.3	159601	83915.5	positive				annotated
660	129.066	701.67	1.25408e+06	906966	1.03267e+06	757433	607849	769104	861359	534067	536506	721280	767566	1.15336e+06	980995	positive	Dihydrothymine;5,6-Dihydrothymine;Squamolone;3-Isoxazolidinone;L-Cyclo(alanylglycyl);pyroglutamine;2-Aminoacrylic acid;Dehydroalanine;2-Oxazolidinone;Aminoacrylate;gamma-Amino-gamma-cyanobutanoate;4-amino-4-cyano-butanoic acid;alpha-Amino-gamma-cyanobutanoate;2-amino-4-cyano-butanoic acid	NBAKTGXDIBVZOO-UHFFFAOYSA-N,NBAKTGXDIBVZOO-UHFFFAOYSA-N,XYVMBSCIEDOIJQ-UHFFFAOYSA-N,QXDOFVVNXBGLKK-UHFFFAOYSA-N,ICCHEGCKVBMSTF-UHFFFAOYSA-N,NPWMTBZSRRLQNJ-UHFFFAOYSA-N,UQBOJOOOTLPNST-UHFFFAOYSA-N,UQBOJOOOTLPNST-UHFFFAOYSA-N,IZXIZTKNFFYFOF-UHFFFAOYSA-N,YTLYLLTVENPWFT-UPHRSURJSA-N,DXWQLTOXWVWMOH-UHFFFAOYSA-N,DXWQLTOXWVWMOH-UHFFFAOYSA-N,VZSTVUJXUYNIOQ-UHFFFAOYSA-N,VZSTVUJXUYNIOQ-UHFFFAOYSA-N	HMDB00079,C00906,HMDB29874,HMDB39426,HMDB31547,HMDB62558,HMDB03609,C02218,C06695,C20253,C05715,LMFA01100037,C05717,LMFA01100038	annotated
661	137.046	551.09	801423	152673	993595	257911	410814	584927	516128	1.01456e+06	1.21251e+06	916672	739013	1.06006e+06	65277.6	positive	Hypoxanthine;Hypoxanthine;Hypoxanthine;Allopurinol	FDGQSTZJBFJUBT-UHFFFAOYSA-N,FDGQSTZJBFJUBT-UHFFFAOYSA-N,FDGQSTZJBFJUBT-UHFFFAOYSA-N,OFCNXPDARWKPPY-UHFFFAOYSA-N	HMDB00157,C00262,Stds2_2_24JAN20_20200220_152709_12,HMDB14581	identified+fragment
662	239.139	379.29	783168	806966	1.19135e+06	956568	1.17993e+06	936005	401281	792151	918121	1.14555e+06	1.05661e+06	529071	773136	positive	Secobarbital;Metanephrine;Desglymidodrine;Tenuazonic acid;L-Metanephrine;L-Metanephrine;Ecgonone methyl ester;Tenuazonic acid	KQPKPCNLIDLUMF-UHFFFAOYSA-N,JWJCTZKFYGDABJ-UHFFFAOYSA-N,VFRCNXKYZVQYLX-UHFFFAOYSA-N,CEIZFXOZIQNICU-UHFFFAOYSA-N,JWJCTZKFYGDABJ-VIFPVBQESA-N,JWJCTZKFYGDABJ-VIFPVBQESA-N,WXEMSGQRTGSYOG-QXUHLLMWSA-N,KLBSRSYHIIAQTG-PZICIZFRSA-N	HMDB14562,HMDB04063,HMDB60558,HMDB36074,HMDB62493,C05588,C20371,C08511	annotated
663	277.089	663.8	1.17484e+06	203583	78280.4	67554.1	280441	73708.2	69681.6	131806	123851	228260	203218	209540	102750	positive	(2R)-1-O-beta-D-Galactopyranosylglycerol;Galactosylglycerol;3-beta-D-Galactosyl-sn-glycerol;2-(beta-D-Glucosyl)-sn-glycerol	NHJUPBDCSOGIKX-UHFFFAOYSA-N,NHJUPBDCSOGIKX-VGPGGAHRSA-N,NHJUPBDCSOGIKX-NTXXKDEISA-N,AQTKXCPRNZDOJU-SYHAXYEDSA-N	HMDB38664,HMDB06790,C05401,C11546	annotated
664	338.965	664.66	75620.8	47383.4	36570.9	39508.2	49071.9	41151.9	48602.8	49153.4	39183.3	41433.2	33410.6	61601.7	37632.4	positive				annotated
665	121.072	593.84	1.06103e+06	744554	895242	1.1243e+06	767649	664568	652878	795533	777880	667275	713996	886709	439418	positive				annotated
666	203.074	593.55	90198.1	49310.9	123141	118644	97826.3	89861.3	62553.8	74206.1	102576	57846.1	85282.1	97921.3	25444.5	positive				annotated
667	200.045	593.75	69527.2	47030.1	63760.8	84496.3	53525.5	45851.1	48136.2	60511.1	56232.9	54975.9	45349.7	63262.1	34713.9	positive				annotated
668	181.051	592.89	76098.7	44972.8	50306.7	79984.8	43619.9	37617.1	45772.5	52512.8	45235.3	41919.4	40316.2	62096	29704.9	positive				annotated
669	250.081	650.24	1.11645e+06	809461	653503	763439	667345	634358	708329	672106	623426	777058	580825	739088	717512	positive				annotated
670	116.071	441.09	167998	564425	427363	1107529	316104	363457	524574	351862	339642	246290	267856	423542	335315	positive	Pterolactam;L-Proline;L-Proline;Propionic acid;Propanoate;Propionic acid;4-Amino-2-methylenebutanoic acid;Acetamidopropanal;3-Acetamidopropanal;Hydroxyacetone;Hydroxyacetone;Ethyl formate;D-Lactaldehyde;(R)-Lactaldehyde;Methyl acetate;Methyl acetate;D-Proline;D-Proline;3-Hydroxypropanal;3-Hydroxypropanal;Lactaldehyde;(S)-Lactaldehyde;Glycidol;Proline;Lactaldehyde	VULIHENHKGDFAB-UHFFFAOYSA-N,ONIBWKKTOPOVIA-BYPYZUCNSA-N,ONIBWKKTOPOVIA-BYPYZUCNSA-N,XBDQKXXYIPTUBI-UHFFFAOYSA-N,XBDQKXXYIPTUBI-UHFFFAOYSA-N,XBDQKXXYIPTUBI-UHFFFAOYSA-N,FTWHFXMUJQRNBK-UHFFFAOYSA-N,ARJPPNFIEQKVBB-UHFFFAOYSA-N,ARJPPNFIEQKVBB-UHFFFAOYSA-N,XLSMFKSTNGKWQX-UHFFFAOYSA-N,XLSMFKSTNGKWQX-UHFFFAOYSA-N,WBJINCZRORDGAQ-UHFFFAOYSA-N,BSABBBMNWQWLLU-GSVOUGTGSA-N,BSABBBMNWQWLLU-GSVOUGTGSA-N,KXKVLQR…	HMDB34208,HMDB00162,C00148,HMDB00237,C00163,LMFA01010003,HMDB30409,HMDB12880,C18170,HMDB06961,C05235,HMDB31229,HMDB06458,C00937,HMDB31523,C17530,HMDB03411,C00763,HMDB03453,C00969,HMDB03052,C00424,C10920,C16435,C05999	annotated
671	144.102	555.26	97942.2	346350	74803.3	313152	145983	181640	176993	108203	150725	132493	137698	1.09968e+06	236301	positive	Valeric acid;Pentanoate;Valeric acid;Propyl acetate;Isovaleric acid;3-Methylbutanoic acid;Isovaleric acid;3beta,6beta-Dihydroxynortropane;Proline betaine;Stachydrine;(S)-2-Methylbutanoic acid;Methyl butyrate;Methyl butyrate;1-Hydroxy-2-pentanone;Butyl formate;Tetrahydro-2-methyl-3-furanol;L-2-Amino-3-methylenehexanoic acid;Ethyl propionate;ethyl propionate;2,4-Dimethyl-1,3-dioxolane;Ethylene oxid…	NQPDZGIKBAWPEJ-UHFFFAOYSA-N,NQPDZGIKBAWPEJ-UHFFFAOYSA-N,NQPDZGIKBAWPEJ-UHFFFAOYSA-N,YKYONYBAUNKHLG-UHFFFAOYSA-N,GWYFCOCPABKNJV-UHFFFAOYSA-N,GWYFCOCPABKNJV-UHFFFAOYSA-N,GWYFCOCPABKNJV-UHFFFAOYSA-N,MVUIPZFMWQBRCM-UHFFFAOYSA-N,CMUNUTVVOOHQPW-LURJTMIESA-N,CMUNUTVVOOHQPW-LURJTMIESA-N,WLAMNBDJUVNPJU-BYPYZUCNSA-N,UUIQMZJEGPQKFD-UHFFFAOYSA-N,UUIQMZJEGPQKFD-UHFFFAOYSA-N,WOVLKKLXYZJMSN-UHFFFAOYSA-N,NMJJFJN…	HMDB00892,C00803,LMFA01010005,HMDB34237,HMDB00718,C08262,LMFA01020181,HMDB38949,HMDB04827,C10172,HMDB33742,HMDB33890,LMFA07010528,HMDB59678,HMDB40575,HMDB39799,HMDB30410,HMDB30058,LMFA07010411,HMDB32230,HMDB32263,HMDB41992,LMFA01020073,HMDB02176,C18319,LMFA01020072,HMDB31175,HMDB31241,HMDB31249,HMDB31247,HMDB31516,LMFA12000022,C04114,LMFA12000066,LMFA12000015	annotated
672	163.123	299.13	1.07816e+06	355607	115410	145087	212427	121807	86064.1	198886	67661.4	190751	139894	213602	174660	positive	Nicotine;(R,S)-Nicotine;Anabasine;Anabasine;2,6-Dimethylaniline;2,6-Dimethylaniline;2-Phenylethanaminium;Phenylethylamine;Phenethylamine;L(-)-Nicotine;Nicotine;Trimethyl-2-propenylpyrazine;N,N-Dimethylaniline;N,N-Dimethylaniline;5-Ethyl-2-methylpyridine;2-Ethyl-5-methylpyridine;1-Phenylethylamine;1-Phenylethylamine;2-Propylpyridine;2,4-Xylidine;(-)-Anabasine;N-Ethylaniline;2,5-Xylidine;(R)-Nicoti…	SNICXCGAKADSCV-UHFFFAOYSA-N,SNICXCGAKADSCV-UHFFFAOYSA-N,MTXSIJUGVMTTMU-UHFFFAOYSA-N,MTXSIJUGVMTTMU-UHFFFAOYSA-N,UFFBMTHBGFGIHF-UHFFFAOYSA-N,UFFBMTHBGFGIHF-UHFFFAOYSA-N,BHHGXPLMPWCGHP-UHFFFAOYSA-N,BHHGXPLMPWCGHP-UHFFFAOYSA-N,BHHGXPLMPWCGHP-UHFFFAOYSA-N,SNICXCGAKADSCV-JTQLQIEISA-N,SNICXCGAKADSCV-JTQLQIEISA-N,ZFPORMYSWAHSAQ-UHFFFAOYSA-N,JLTDJTHDQAWBAV-UHFFFAOYSA-N,JLTDJTHDQAWBAV-UHFFFAOYSA-N,NTSLROI…	HMDB14330,C16150,HMDB04350,C06180,HMDB60677,C11004,HMDB60276,HMDB12275,C05332,HMDB01934,C00745,HMDB39982,HMDB01020,C02846,HMDB29729,HMDB40041,HMDB02017,C02455,HMDB32497,C11003,C11357,C14455,C18993,C16386	annotated+fragment
673	169.086	299.03	110706	186536	85690.4	174311	302431	149257	1.06787e+06	147223	471432	34557.2	37155.9	189105	161761	positive	(4-Hydroxy-3-methoxyphenyl)ethanol;1,3,5-Trimethoxybenzene;4-Ipomeanol;1-Ipomeanol;2,6-Dimethoxy-4-methylphenol;Epoxyoxophorone;2-Furanylmethyl butanoate;Ethyl 2-furanpropionate;N-Trimethyl-2-aminoethylphosphonate	XHUBSJRBOQIZNI-UHFFFAOYSA-N,LKUDPHPHKOZXCD-UHFFFAOYSA-N,RJYQLMILDVERHH-UHFFFAOYSA-N,IGGLYMZTLQKWGT-UHFFFAOYSA-N,ZFBNNSOJNZBLLS-UHFFFAOYSA-N,VOFRQXZPJRQJIW-UHFFFAOYSA-N,IXISGRHWGVGCAK-UHFFFAOYSA-N,OWIWZQQFSTZZIG-UHFFFAOYSA-N,VCANKBLUHKRQLL-UHFFFAOYSA-O	HMDB38925,HMDB59963,HMDB30472,HMDB30473,HMDB29680,HMDB32252,HMDB37729,HMDB32921,C06459	annotated
674	177.112	297.96	69762.7	110834	55667.4	79486.4	101959	69613.5	316427	134451	78406.7	108632	89107.3	132238	81235.1	positive	Metaldehyde;L-Cladinose;6,8-dihydroxy-octanoic acid	GKKDCARASOJPNG-UHFFFAOYSA-N,AJSDVNKVGFVAQU-BIIVOSGPSA-N,LJWTVHKBGBUURN-UHFFFAOYSA-N	C18744,C11917,LMFA01050228	annotated
675	245.138	299.13	65681.8	80236.9	67965.6	96473.1	53662.9	72814.9	280243	77964.4	91643.8	35790.2	41945.4	46665.8	40054.9	positive	Polyethylene, oxidized	AZUZXOSWBOBCJY-UHFFFAOYSA-N	HMDB32472	annotated
676	278.248	230.03	175770	214486	57388.2	214941	326482	247028	1.06727e+06	138017	816945	9099.91	17632.8	340633	260199	positive	Ambronide;3-(5,6,6-Trimethylbicyclo[2.2.1]hept-1-yl)cyclohexanol;Bombykal;10E,12Z-Hexadecadienal;9E,11E-Hexadecadienal;4E,6Z,10Z-Hexadecatrien-1-ol;13Z-Hexadecen-11-yn-1-ol;11-Hexadecynal;7Z,11E-Hexadecadienal;9Z,11E-Hexadecadienal;10Z,12Z-Hexadecadienal;11Z,13Z-Hexadecadienal;7Z,11Z-Hexadecadienal;9Z,11Z-Hexadecadienal;10Z,12E-Hexadecadienal;11Z,13E-Hexadecadienal;8E,11Z-Hexadecadienal;9E,11Z-He…	YPZUZOLGGMJZJO-UHFFFAOYSA-N,BWVZAZPLUTUBKD-UHFFFAOYSA-N,OSFASEAZCNYZBW-SCFJQAPRSA-N,OSFASEAZCNYZBW-SCFJQAPRSA-N,YLYWMNJAJOQSGH-BSWSSELBSA-N,AHUWGXXXQILFPZ-BFMSGXKYSA-N,MUVIYYKFZAILBT-ARJAWSKDSA-N,CJULORNYMKTGAE-UHFFFAOYSA-N,PNIJIQLUXSITRW-QMRMAQATSA-N,YLYWMNJAJOQSGH-MDAAKZFYSA-N,OSFASEAZCNYZBW-RZSVFLSASA-N,ZTJGMVSDMQAJPE-OUPQRBNQSA-N,PNIJIQLUXSITRW-WBHJMADESA-N,YLYWMNJAJOQSGH-ISTTXYCBSA-N,OSFASEA…	HMDB36831,HMDB31851,C20128,LMFA06000200,LMFA06000195,LMFA05000201,LMFA05000202,LMFA06000227,LMFA06000220,LMFA06000221,LMFA06000222,LMFA06000223,LMFA06000224,LMFA06000225,LMFA06000218,LMFA06000219,LMFA06000204,LMFA06000205,LMFA06000201,LMFA06000202,LMFA06000203,LMFA06000093,LMFA06000094,LMFA06000095,LMFA05000198,LMSP01080036,LMSP01080035	annotated
677	163.133	254.02	277466	377187	367879	288596	439302	1.05958e+06	188655	273255	167181	510360	452505	376262	278582	positive	(3R,7R)-1,3,7-Octanetriol	NGACGNKKNNNNHK-UHFFFAOYSA-N	HMDB33625	annotated
678	123.04	827.4	470230	486998	955198	484539	863554	1.03755e+06	647095	630774	774881	545371	931597	613253	484478	positive				annotated
679	202.918	840.32	191693	194909	380805	204891	342914	379076	264603	261997	311682	244627	382147	240719	192271	positive				annotated
680	242.91	836.43	93426.1	102322	164105	104906	161719	173240	130921	134628	144472	114670	166798	101428	107819	positive				annotated
681	308.882	833.27	73128	89078.1	132261	89610.1	131208	145006	114776	120529	142673	112559	150850	89398.9	99283.1	positive				annotated
682	374.854	829.64	38163.2	40960.5	68847.5	52722.6	60810.2	67562.2	62513.8	62836	70228.4	58118.3	73056.1	40584.3	47845.4	positive				annotated
683	244.934	822.1	13675	17867.9	60349.7	19175	46886.3	67246.5	26834.5	29238.5	45564.5	25427.5	63446.5	22958.2	21368.9	positive				annotated
684	161.999	819.84	30478.5	31850.4	56957.9	32886.6	46658.7	53870.8	38138.7	38052.9	44522.1	31529.2	48880.7	37450.9	28857.5	positive				annotated
685	228.934	819.82	23670	29416.5	49571.9	33795.6	43749.3	54258.7	44184.3	42153.7	48387.3	36207.3	56675.8	28525.3	29619.2	positive				annotated
686	203.919	838.98	27545.1	27476.6	45051.9	32321.2	44269.3	49799.8	39683	34607.6	37742.4	28578.2	48921	36111.7	32129.7	positive				annotated
687	243.911	835.7	12314.5	14799.4	23862.2	13518.2	20756.5	27194.9	20784.5	18309.8	21690.9	16905	24142.1	13635.9	15881.6	positive				annotated
688	136.062	520.16	1.0329e+06	416122	541859	448723	613262	254634	207905	149751	194232	199009	216122	999137	323523	positive	Adenine;Adenine;Adenine	GFFGJBXGBJISGV-UHFFFAOYSA-N,GFFGJBXGBJISGV-UHFFFAOYSA-N,GFFGJBXGBJISGV-UHFFFAOYSA-N	HMDB00034,C00147,Stds1_2_24JAN20_20200220_152633_6	identified
689	123.04	596.92	415545	455108	969748	475668	840376	1.02232e+06	676231	622418	780820	537316	935288	665121	478097	positive				annotated
690	275.091	571.11	88848	101108	209913	108172	195552	224734	155995	137751	200036	135452	207425	152370	126669	positive	Milrinone;Milrinone;(2S,3S,4R)-3,4,4',7-Tetrahydroxyflavan;11-Methoxynoryangonin;Hemigossypolone;(-)-Epiafzelechin;(-)-Epiafzelechin;Epiafzelechin;Afzelechin;Wyerone epoxide;(Z)-4-Methoxy-3,3',5,5'-tetrahydroxystilbene;3,3',4',7-Tetrahydroxyflavan;beta-Pyrufuran;beta-Pyrufuran;alpha-Pyrufuran;alpha-Pyrufuran;5'-Hydroxy-O-desmethylangolensin;6'-Hydroxy-O-desmethylangolensin;3'-Hydroxy-O-desmethyla…	PZRHRDRVRGEVNW-UHFFFAOYSA-N,PZRHRDRVRGEVNW-UHFFFAOYSA-N,NTLUSUFJOUMRLA-UHFFFAOYSA-N,YHVDGZPFCGLBOW-HYXAFXHYSA-N,CERPPXZGSNEVMI-UHFFFAOYSA-N,RSYUFYQTACJFML-UKRRQHHQSA-N,RSYUFYQTACJFML-UKRRQHHQSA-N,RSYUFYQTACJFML-UKRRQHHQSA-N,RSYUFYQTACJFML-UHFFFAOYSA-N,FRIBCHAVILXSND-UITAMQMPSA-N,BKJYMZRGLINXRP-IHWYPQMZSA-N,VFZYLYJWCROVLO-UHFFFAOYSA-N,XLCIGBDZQKRLPH-UHFFFAOYSA-N,XLCIGBDZQKRLPH-UHFFFAOYSA-N,LZNMTWG…	HMDB14380,C07224,HMDB40828,HMDB30754,HMDB30744,HMDB30822,C12128,LMPK12020036,HMDB30823,HMDB30949,HMDB30377,HMDB30541,HMDB30634,C08948,HMDB30635,C08929,HMDB41685,HMDB41695,HMDB41654,HMDB33333,HMDB33590,HMDB33017,HMDB37760,HMDB37232,LMPK12020166,HMDB03306,C00774,LMPK12120525,C09735,LMPK12020013,C09952,C09320,LMPK12020035,C13767,C09029,C12124,C12122,C16415,LMPK12020015,LMPK12020014,LMPK12020037,LMPK…	annotated
691	125.038	604.68	65302.3	77272.6	149259	65928.9	135677	138848	99428.8	108645	105035	87708.2	138416	100531	70420.6	positive				annotated
692	290.061	617.03	22195.2	13312.6	31795.5	19799.9	29397.8	45707.8	27921.2	28019.8	38707	24476.8	44685.3	25542.9	21413.2	positive				annotated
693	132.066	689.2	192423	1.01772e+06	800388	523769	168626	267060	219456	349388	423539	234043	254440	638078	652645	positive	4-Hydroxyproline;Hydroxyproline;trans-4-Hydroxy-L-proline;Hydroxypropionic acid;3-Hydroxypropanoate;N-Acetyl-L-alanine;Propionylglycine;L-Lactic acid;(S)-Lactate;4-Hydroxy-L-proline;Trans-3-hydroxy-L-proline;trans-3-Hydroxy-L-proline;Dihydroxyacetone;Glycerone;cis-4-Hydroxy-D-proline;cis-4-Hydroxy-D-proline;D-Lactic acid;(R)-Lactate;Glyceraldehyde;Glyceraldehyde;5-Aminolevulinic acid;5-Aminolevul…	PMMYEEVYMWASQN-DMTCNVIQSA-N,PMMYEEVYMWASQN-DMTCNVIQSA-N,PMMYEEVYMWASQN-DMTCNVIQSA-N,ALRHLSYJTWAHJZ-UHFFFAOYSA-N,ALRHLSYJTWAHJZ-UHFFFAOYSA-N,KTHDTJVBEPMMGL-VKHMYHEASA-N,WOMAZEJKVZLLFE-UHFFFAOYSA-N,JVTAAEKCZFNVCJ-REOHCLBHSA-N,JVTAAEKCZFNVCJ-REOHCLBHSA-N,PMMYEEVYMWASQN-BKLSDQPFSA-N,BJBUEDPLEOHJGE-IMJSIDKUSA-N,BJBUEDPLEOHJGE-IMJSIDKUSA-N,RXKJFZQQPQGTFL-UHFFFAOYSA-N,RXKJFZQQPQGTFL-UHFFFAOYSA-N,PMMYEEV…	HMDB00725,C01157,Stds1_2_24JAN20_20200220_152633_23,HMDB00700,C01013,HMDB00766,HMDB00783,HMDB00190,C00186,HMDB06055,HMDB59659,C05147,HMDB01882,C00184,HMDB60460,C03440,HMDB01311,C00256,HMDB01051,C02154,HMDB01149,C00430,LMFA01100055,Stds3_2_24JAN20_20200220_152740_6,HMDB29580,HMDB61880,C01073,HMDB36576,HMDB41929,HMDB02113,HMDB02104,C01165,HMDB06272,C01110,LMFA01060169,HMDB31232,C19706,C00577,C01432…	identified
694	326.378	378.66	169557	786036	138460	1.01024e+06	84731.2	315724	102212	189589	229163	240488	208739	108418	382195	positive				annotated
695	155.054	608.74	850572	669146	506662	857876	581403	978650	588283	542779	470502	637227	569329	568024	655354	positive	Methylenediurea	KQVLODRFGIKJHZ-UHFFFAOYSA-N	C06381	annotated
696	189.16	959.72	540220	960172	299954	337163	283025	334225	354254	330771	330106	503508	427576	502428	347404	positive	N6,N6,N6-Trimethyl-L-lysine;N6,N6,N6-Trimethyl-L-lysine;Propamocarb;7,8-Diaminononanoate	MXNRLFUSFKVQSK-QMMMGPOBSA-N,MXNRLFUSFKVQSK-QMMMGPOBSA-N,WZZLDXDUQPOXNW-UHFFFAOYSA-N,KCEGBPIYGIWCDH-UHFFFAOYSA-N	HMDB01325,C03793,C18885,C01037	annotated+fragment
697	100.051	619.95	340583	835337	255169	539756	318097	244574	242859	405632	371374	246772	257020	940708	314132	positive				annotated
698	130.061	623.26	105388	261755	62769.6	138378	90788.8	65011.3	61654.9	89994.3	95145.6	54882.3	64051.9	339035	80212.3	positive				annotated
699	311.138	619.96	35898.8	58080.2	27873.2	42632.6	22358.1	24245.9	22417.1	35714.1	26141.3	17896.3	22920.6	80417.6	32389.1	positive	alpha-(p-Methoxyphenyl)-6-methyl-2-pyridineacrylic acid	DXKRVBFWTXQSNQ-GDNBJRDFSA-N	C15122	annotated
700	309.227	246.65	67217.1	53089.1	22107.2	76636.8	73303.4	57011.4	821012	113369	224715	6301.52	8598.09	93678.1	61606.6	positive	N1,N12-Diacetylspermine;N1,N12-Diacetylspermine;1,2,3-Tris(1-ethoxyethoxy)propane	NPDTUDWGJMBVEP-UHFFFAOYSA-N,NPDTUDWGJMBVEP-UHFFFAOYSA-N,NSVOKCWMHBVBIU-UHFFFAOYSA-N	HMDB02172,C03413,HMDB37162	annotated
701	236.113	233.93	220538	318287	315932	212339	458414	811972	86801.2	151604	80466.6	667067	480985	355093	267140	positive	L-Quebrachitol;(-)-Quebrachitol;L-Pinitol;D-Pinitol;D-Pinitol;Mytilitol;Methyl beta-D-glucopyranoside;4-O-Methyl-myo-inositol;D-4-O-Methyl-myo-inositol;6-O-Methyl-myo-inositol;Sequoyitol;5-O-Methyl-myo-inositol;(-)-Bornesitol;1D-5-O-methyl-chiro-inositol;O-Methyl-scyllo-inositol;4-O-Methyl-myo-inositol;Methyl beta-D-galactoside;3-O-Methyl-myo-inositol;1-O-Methyl-myo-inositol	DSCFFEYYQKSRSV-FIZWYUIZSA-N,DSCFFEYYQKSRSV-FIZWYUIZSA-N,DSCFFEYYQKSRSV-KLJZZCKASA-N,DSCFFEYYQKSRSV-KLJZZCKASA-N,DSCFFEYYQKSRSV-KLJZZCKASA-N,AJGYLNFUYLRZFR-VQPJZGIOSA-N,HOVAGTYPODGVJG-UHFFFAOYSA-N,DSCFFEYYQKSRSV-HYBKHIPXSA-N,DSCFFEYYQKSRSV-HYBKHIPXSA-N,DSCFFEYYQKSRSV-HYBKHIPXSA-N,DSCFFEYYQKSRSV-GWJPIIGYSA-N,DSCFFEYYQKSRSV-GWJPIIGYSA-N,DSCFFEYYQKSRSV-AGZHHQKVSA-N,DSCFFEYYQKSRSV-MYRJGQQHSA-N,DSCFFEY…	HMDB34221,C08257,HMDB34222,HMDB34219,C03844,HMDB33816,HMDB29965,HMDB29916,HMDB29915,C06353,HMDB31449,C03365,HMDB31437,HMDB62564,C05163,C06352,C03619,C03660,C03659	annotated
702	213.149	225.95	139883	233262	159139	157563	190698	786860	106830	128745	66253.7	243101	207222	187363	112127	positive	Vulgarole;Cucurbic acid;3-Ethenyl-4-hydroxy-2,5-dimethylhex-5-en-2-yl acetate;Dihydrojasmonic acid;Traumatin;Traumatin;Traumatin;Cucurbic acid;(+)-cucurbic acid;Putaminoxin;12-Oxo-9(Z)-dodecenoic acid;12-oxo-9Z-dodecenoic acid;(-)-7-epi--9,10-dihydrojasmonic acid;(+)-7-epi--9,10-dihydrojasmonic acid;8-oxo-3,7-Dimethyl-6E-octenyl acetate;12-oxo-10Z-dodecenoic acid;7-oxo-11-Dodecenoic acid;12-hydro…	QRRSWTCVSAQEPQ-UHFFFAOYSA-N,LYSGIJUGUGJIPS-ONEGZZNKSA-N,NONPMXXPXAQDJV-UHFFFAOYSA-N,PQEYTAGBXNEUQL-UHFFFAOYSA-N,INMKWUNQKOWGEZ-VQHVLOKHSA-N,INMKWUNQKOWGEZ-VQHVLOKHSA-N,INMKWUNQKOWGEZ-VQHVLOKHSA-N,LYSGIJUGUGJIPS-UOMVISFLSA-N,LYSGIJUGUGJIPS-UOMVISFLSA-N,SQAZDQDTNRHIGZ-QGXXYDBCSA-N,KIHXTOVLSZRTHJ-ALCCZGGFSA-N,KIHXTOVLSZRTHJ-ALCCZGGFSA-N,PQEYTAGBXNEUQL-ZJUUUORDSA-N,PQEYTAGBXNEUQL-VHSXEESVSA-N,HEUSWAZ…	HMDB35085,HMDB29388,HMDB41572,HMDB33601,HMDB37326,C16309,LMFA01060093,C08482,LMFA02020013,C08509,C16311,LMFA01060167,LMFA02020006,LMFA02020005,LMFA07010190,LMFA01060094,LMFA01060182,LMFA01050171,LMFA01050373,LMFA01030787	annotated
703	259.19	223.92	117678	125276	107050	96211.5	132716	609225	52680	78677.3	52094.6	184114	142562	107995	89822.9	positive	Tetradecanedioic acid;Tetradecanedioic acid;2-Hydroxypropyl 2-isopropyl-5-methylcyclohexyl carbonate;1-Hydroxypropan-2-yl 2-isopropyl-5-methylcyclohexyl carbonate;Diethyl decanedioate;Diisobutyl adipate;Diisobutyl adipate;Dibutyl adipate;2-methyl-tridecanedioic acid;3-methyl-tridecanedioic acid;4-methyl-tridecanedioic acid	HQHCYKULIHKCEB-UHFFFAOYSA-N,HQHCYKULIHKCEB-UHFFFAOYSA-N,FLYJSXDJKBHQAU-UHFFFAOYSA-N,ILYLFTONJARHOX-UHFFFAOYSA-N,ONKUXPIBXRRIDU-UHFFFAOYSA-N,RDOFJDLLWVCMRU-UHFFFAOYSA-N,RDOFJDLLWVCMRU-UHFFFAOYSA-N,XTJFFFGAUHQWII-UHFFFAOYSA-N,BNDKRNYIWRVFJZ-UHFFFAOYSA-N,XGGBLUZXXAOZCR-UHFFFAOYSA-N,CBWZQKMGWFWYMF-UHFFFAOYSA-N	HMDB00872,LMFA01170018,HMDB59946,HMDB59947,HMDB40429,HMDB41618,C14260,C14253,LMFA01170015,LMFA01170016,LMFA01170017	annotated
704	125.071	433.69	718263	771959	694413	648910	696888	646847	653998	683525	766432	744269	734162	663617	618888	positive	Methylimidazole acetaldehyde;Methylimidazole acetaldehyde;2-Methoxy-6-methylpyrazine;2-Methoxy-5-methylpyrazine;2-Methoxy-3-methylpyrazine;1-(1-Oxopropyl)-1H-imidazole	GCQHUBANENYTLB-UHFFFAOYSA-N,GCQHUBANENYTLB-UHFFFAOYSA-N,MYDVJLOKNIAHPH-UHFFFAOYSA-N,OHQNWZNVCSEVEQ-UHFFFAOYSA-N,VKJIAEQRKBQLLA-UHFFFAOYSA-N,GDBUORNHWAZSNU-UHFFFAOYSA-N	HMDB04181,C05827,HMDB40143,HMDB40141,HMDB31852,C03007	annotated
705	138.066	433.78	168760	172961	175519	136465	181159	179475	164400	176866	167926	164527	154657	180881	162941	positive	Isoniazid;Isoniazid	QRXWMOHMRWLFEY-UHFFFAOYSA-N,QRXWMOHMRWLFEY-UHFFFAOYSA-N	HMDB15086,C07054	annotated
706	332.331	433.24	156150	153586	136893	119034	139118	123090	139466	157853	171678	152313	150164	135520	123176	positive	3Z,6Z,9Z-Heneicosatriene;6Z,9Z,20-Heneicosatriene	KTTJXXJFKCTVBZ-JTBMWNAQSA-N,JEADKAHJFBCEDU-MLWYYCKJSA-N	LMFA11000164,LMFA11000137	annotated
707	204.123	433.87	113336	119161	120284	94688.3	99417.5	93396.5	117961	86936.7	109165	105057	97767.2	113712	93293	positive	L-Acetylcarnitine;2-(1-Ethoxyethoxy)propanoic acid;Dimethicone;N-lactoyl-Leucine;Oleandrose;beta-Cymaropyranose	RDHQFKQIGNGIED-UHFFFAOYSA-N,FRGRNGNKLISCCU-UHFFFAOYSA-N,UQEAIHBTYFGYIE-UHFFFAOYSA-N,BUMIGZVUJKNXCO-BQBZGAKWSA-N,DBDJCJKVEBFXHG-AXMZGBSTSA-N,DBDJCJKVEBFXHG-XZBKPIIZSA-N	HMDB00201,HMDB59918,HMDB33532,HMDB62176,C08237,C08234	annotated
708	202.18	434.69	93134.9	76706.6	85944.5	83464.9	82800.4	90239.6	92516.6	85808.2	73080.9	87017.9	112838	104271	79227.5	positive	1,1-Diethoxypentane;1,1-Dimethoxyheptane;xi-1-Ethoxy-1-pentyloxyethane;11-Aminoundecanoic acid;11-amino-undecanoic acid	XCWKYQWOLSOBCC-UHFFFAOYSA-N,BBMCNYFBAIUERL-UHFFFAOYSA-N,QMLYOIJQQWWNKE-UHFFFAOYSA-N,GUOSQNAUYHMCRU-UHFFFAOYSA-N,GUOSQNAUYHMCRU-UHFFFAOYSA-N	HMDB38393,HMDB40432,HMDB37634,C19325,LMFA01100004	annotated
709	227.139	424.26	71406.6	105662	74989.5	76671.9	87454.3	56759.7	57643.7	56105.5	50010.1	72897.2	83828.3	77750.8	63746.4	positive	Pentobarbital;Pentobarbital;Amobarbital;Amobarbital;Pseudoecgonine;Pseudoecgonine;Ecgonine;Ecgonine;Otonecine;N-Isovaleryl-L-homoserine lactone	WEXRUCMBJFQVBZ-UHFFFAOYSA-N,WEXRUCMBJFQVBZ-UHFFFAOYSA-N,VIROVYVQCGLCII-UHFFFAOYSA-N,VIROVYVQCGLCII-UHFFFAOYSA-N,PHMBVCPLDPDESM-GHNGIAPOSA-N,PHMBVCPLDPDESM-GHNGIAPOSA-N,PHMBVCPLDPDESM-RLXKETGRSA-N,PHMBVCPLDPDESM-RLXKETGRSA-N,GRAGROPQORVALZ-VKWJFSHESA-N,MOSFIJXAXDLOML-UHFFFAOYSA-N	HMDB14457,C07422,HMDB15440,C07536,HMDB06348,C12449,HMDB06548,C10858,C10356,C20673	annotated
710	172.097	433.51	73314.5	86479.5	71043.9	53710.7	56838.1	46962.9	73356.3	73963.3	57822	49714	53082	79966.9	76620.8	positive	3-Oxohexanoic acid;3-Oxohexanoic acid;3-keto-n-caproic acid;2-Methyl-3-ketovaleric acid;3-Methyl-2-oxovaleric acid;3-Methyl-2-oxopentanoate;Ketoleucine;4-Methyl-2-oxopentanoate;Mevalonolactone;Pantolactone;2-Ketohexanoic acid;2-Oxohexanoic acid;2-keto-n-caproic acid;4-Acetylbutyrate;5-Oxohexanoic acid;5-keto-n-caproic acid;Adipate semialdehyde;Adipate semialdehyde;Methyl levulinate;Ethyl acetoace…	BDCLDNALSPBWPQ-UHFFFAOYSA-N,BDCLDNALSPBWPQ-UHFFFAOYSA-N,BDCLDNALSPBWPQ-UHFFFAOYSA-N,QTLYPQZWYOHATR-UHFFFAOYSA-N,JVQYSWDUAOAHFM-UHFFFAOYSA-N,JVQYSWDUAOAHFM-UHFFFAOYSA-N,BKAJNAXTPSGJCU-UHFFFAOYSA-N,BKAJNAXTPSGJCU-UHFFFAOYSA-N,JYVXNLLUYHCIIH-LURJTMIESA-N,SERHXTVXHNVDKA-UHFFFAOYSA-N,XNIHZNNZJHYHLC-UHFFFAOYSA-N,XNIHZNNZJHYHLC-UHFFFAOYSA-N,XNIHZNNZJHYHLC-UHFFFAOYSA-N,MGTZCLMLSSAXLD-UHFFFAOYSA-N,MGTZCLM…	HMDB10717,C02122,LMFA01060008,HMDB00408,HMDB00491,C03465,HMDB00695,C00233,HMDB06024,HMDB59876,HMDB01864,C00902,LMFA01060007,HMDB61881,C02129,LMFA01060010,HMDB12882,C06102,HMDB41602,HMDB31216,HMDB31218,C03500,HMDB31214,HMDB33302,HMDB33698,HMDB33286,C06008,LMFA01020280,C11837,C10284,C12314,C00671,LMFA01020275,C14530,C03467,LMFA01020276,C01012,C03241,LMFA07040003,LMFA01060009,LMFA08030002	annotated
711	158.081	434.06	73254.9	77607.7	68292.4	56633.8	65083.4	59087.4	61555	60187.5	74743.1	59087.3	63643.1	71872.2	68177.6	positive	Tiglylglycine;Acetoxyacetone;3-Methylcrotonylglycine;Levulinic acid;Levulinic acid;Alpha-ketoisovaleric acid;3-Methyl-2-oxobutanoic acid;3-methyl-2-oxo-butanoic acid;Paramethadione;Paramethadione;Methylacetoacetic acid;2-Oxovaleric acid;2-Oxopentanoic acid;2-keto valeric acid;Glutarate semialdehyde;5-Oxopentanoate;5-oxo-pentanoic acid;Ethyl pyruvate;2-Methylacetoacetic acid;2methyl-3-ketovaleric …	WRUSVQOKJIDBLP-HWKANZROSA-N,DBERHVIZRVGDFO-UHFFFAOYSA-N,PFWQSHXPNKRLIV-UHFFFAOYSA-N,JOOXCMJARBKPKM-UHFFFAOYSA-N,JOOXCMJARBKPKM-UHFFFAOYSA-N,QHKABHOOEWYVLI-UHFFFAOYSA-N,QHKABHOOEWYVLI-UHFFFAOYSA-N,QHKABHOOEWYVLI-UHFFFAOYSA-N,VQASKUSHBVDKGU-UHFFFAOYSA-N,VQASKUSHBVDKGU-UHFFFAOYSA-N,WRQNANDWMGAFTP-UHFFFAOYSA-N,KDVFRMMRZOCFLS-UHFFFAOYSA-N,KDVFRMMRZOCFLS-UHFFFAOYSA-N,KDVFRMMRZOCFLS-UHFFFAOYSA-N,VBKPPDY…	HMDB00959,HMDB34466,HMDB00459,HMDB00720,LMFA01060006,HMDB00019,C00141,LMFA01020274,HMDB14755,C07411,HMDB00310,HMDB01865,C06255,LMFA01060004,HMDB12233,C03273,LMFA01060161,HMDB31643,HMDB03771,LMFA01060192,C17361,C02724,C02233,LMFA01060005,C17724	annotated
712	250.105	433.42	46885.8	42737.3	69068.2	52571.6	51784.5	49098	58527.1	57129.2	58585.6	71050.6	51811.8	52602.1	52355.5	positive	5-Butyltetrahydro-2-oxo-3-furancarboxylic acid;5-(2-Methylpropyl)tetrahydro-2-oxo-3-furancarboxylic acid;cis-2-Carboxycyclohexyl-acetic acid	XCIYLBHMPNYNTF-UHFFFAOYSA-N,ODKYFEYTVOPOOV-UHFFFAOYSA-N,GCGCKIUIBPEAQE-BQBZGAKWSA-N	HMDB30992,HMDB30988,C14112	annotated
713	126.091	433.24	59855.4	36321.5	46636.5	48011.9	41738.6	44846.8	60369.6	45364.6	52581.6	50602.6	44934.8	53216.9	48481.3	positive	3,4-Dihydro-5-propanoyl-2H-pyrrole;4-Butyloxazole;5-Butyloxazole;2,3-Dihydro-4-methylfuran;2-Ethyl-5-imino-1-cyclopenten-1-ol;Methyl propenyl ketone;3E-pentene-2-one;6-Acetyl-1,2,3,4-tetrahydropyridine;3-Methyl-2-butenal;3-Methyl-2-butenal;Prenal;2-Pentenal;1-Penten-3-one;1-Penten-3-one;4-Penten-2-one;4-penten-2-one;Cyclopentanone;Cyclopentanone;Tiglic aldehyde;3-Methyl-3-buten-2-one;xi-2,3-Dihyd…	OVNCGQSYSSYBPO-UHFFFAOYSA-N,NREHHAUYDCWOQF-UHFFFAOYSA-N,HVDQDMRCRULNJN-UHFFFAOYSA-N,FWGYRFWKBWPRJD-UHFFFAOYSA-N,QWYZDNYETGLKEE-UHFFFAOYSA-N,LABTWGUMFABVFG-ONEGZZNKSA-N,LABTWGUMFABVFG-ONEGZZNKSA-N,GNZWXNKZMHJXNU-UHFFFAOYSA-N,SEPQTYODOKLVSB-UHFFFAOYSA-N,SEPQTYODOKLVSB-UHFFFAOYSA-N,SEPQTYODOKLVSB-UHFFFAOYSA-N,DTCCTIQRPGSLPT-ARJAWSKDSA-N,JLIDVCMBCGBIEY-UHFFFAOYSA-N,JLIDVCMBCGBIEY-UHFFFAOYSA-N,PNJWIWW…	HMDB34883,HMDB38288,HMDB38289,HMDB40584,HMDB39583,HMDB01184,LMFA12000028,HMDB30345,HMDB12157,C07330,C15604,HMDB31601,HMDB31607,LMFA12000069,HMDB31606,LMFA12000034,HMDB31407,C00557,HMDB31512,HMDB31530,HMDB37788,HMDB37860,HMDB37861,HMDB37866,HMDB37865,HMDB37867,HMDB37853,HMDB37854,HMDB32458	annotated
714	241.203	435.9	40640.2	52820.9	39507.8	43836.5	35385.9	43719.2	34865.5	32166.3	34277.2	41102.9	48436.6	44631.3	48621.9	positive	Hexamethonium	VZJFGSRCJCXDSG-UHFFFAOYSA-N	C07510	annotated
715	188.092	433.78	46555.6	49732.8	29779.7	34164.8	42188.6	30780.1	34412.1	24352.6	36331.6	39001.5	40599.3	32267	32998.2	positive	Monomethyl glutaric acid;Adipic acid;Adipate;Adipic acid;2-Methylglutaric acid;2-methyl-glutaric acid;Methylglutaric acid;Methylglutaric acid;Dimethyl succinate;4-Ethoxy-4-oxobutanoic acid;2-Keto-6-acetamidocaproate;6-Acetamido-2-oxohexanoate;2,2-Dimethylsuccinic acid;2,2-dimethyl-succinic acid;Solerol;(S)-2-Aceto-2-hydroxybutanoic acid;(S)-2-Aceto-2-hydroxybutanoate;2S-acetyl-2-hydroxy-butanoic …	IBMRTYCHDPMBFN-UHFFFAOYSA-N,WNLRTRBMVRJNCN-UHFFFAOYSA-N,WNLRTRBMVRJNCN-UHFFFAOYSA-N,WNLRTRBMVRJNCN-UHFFFAOYSA-N,AQYCMVICBNBXNA-UHFFFAOYSA-N,AQYCMVICBNBXNA-UHFFFAOYSA-N,XJMMNTGIMDZPMU-UHFFFAOYSA-N,XJMMNTGIMDZPMU-UHFFFAOYSA-N,MUXOBHXGJLMRAB-UHFFFAOYSA-N,LOLKAJARZKDJTD-UHFFFAOYSA-N,NGCXIFFZXAZRAF-UHFFFAOYSA-N,NGCXIFFZXAZRAF-UHFFFAOYSA-N,GOHPTLYPQCTZSE-UHFFFAOYSA-N,GOHPTLYPQCTZSE-UHFFFAOYSA-N,QFCPIZS…	HMDB00858,HMDB00448,C06104,LMFA01170048,HMDB00422,LMFA01170084,HMDB00752,LMFA01170117,HMDB33837,HMDB61930,HMDB12150,C05548,HMDB02074,LMFA01170080,HMDB02173,HMDB06900,C06006,LMFA01050383,C04237,LMFA01020278,C16272,C06762,LMFA01050343,C11842,LMFA08030005,C00772,C00966,C12988,C00659,C14463,C03682,C01053	annotated
716	318.154	433.25	32342.3	32206	26186	27836.9	34134.6	24172.6	31972.8	36374.2	22480.1	25818.4	28506.5	30637.5	31172.4	positive	Triethyl citrate;Histidinyl-Valine;Homoanserine;Valyl-Histidine;(S)-Argpyrimidine	DOOTYTYQINUNNV-UHFFFAOYSA-N,VLDVBZICYBVQHB-UHFFFAOYSA-N,HXBKNURIXGGFCX-VIFPVBQESA-N,BNQVUHQWZGTIBX-UHFFFAOYSA-N,DCPBQSFZQHFSMR-UHFFFAOYSA-N	HMDB34263,HMDB28898,HMDB05767,HMDB29129,HMDB37180	annotated
717	261.159	434.98	23069.6	23593.8	25788	32074.4	25184	25156.2	21222.5	21437.5	24686.1	28282.5	25143.7	28731.8	26174.6	positive	1-(2,3-Dihydro-6-methyl-1H-pyrrolizin-5-yl)-1,4-pentanedione;Tanakamine;Tanakine;Baptifoline;Cyclohexyl 2-aminobenzoate;cis-3-Hexenyl 2-aminobenzoate;Ritalinic acid;Baptifoline;Darlingine;Cyclo(L-leucyl-L-phenylalanyl)	NLJUZIDVCBWHAK-UHFFFAOYSA-N,YIOZHBVIUYOSFP-UHFFFAOYSA-N,JPRWHAIHJJJQTF-UHFFFAOYSA-N,AOOCSKCGZYCEJX-UHFFFAOYSA-N,KFEZETDKFSMLMG-UHFFFAOYSA-N,VZWCCPAVZNSCEO-ARJAWSKDSA-N,INGSNVSERUZOAK-UHFFFAOYSA-N,AOOCSKCGZYCEJX-CXHDDBMJSA-N,WBTZDCUVPGAROE-UHFFFAOYSA-N,MOSFIJXAXDLOML-UHFFFAOYSA-N	HMDB40006,HMDB33429,HMDB33430,HMDB33481,HMDB37695,HMDB37694,HMDB42008,C10755,C10857,C20519	annotated
718	180.113	433.96	15980.6	16823	16242.3	16036	18647.3	26053.3	18098.9	18728.6	19964.3	19549	19539.1	19521	16741.2	positive	2-Methoxy-3,5-dimethylpyrimidine;3-Ethyl-2-methoxypyrazine;2-Ethoxy-5-methylpyrazine;2-Ethoxy-6-methylpyrazine;2-Ethoxy-3-methylpyrazine;2,4-Diaminoanisole;1-Methyl-1,6-dihydropyridine-2-carbaldoxime;Iproniazid;4-Hydroxymethylphenylhydrazine	BXKLSVWRSUPMBO-UHFFFAOYSA-N,DPCILIMHENXHQX-UHFFFAOYSA-N,MGDMTRSONRZXOH-UHFFFAOYSA-N,XBLZVFYOCZVABA-UHFFFAOYSA-N,MMKWCKGYULOKET-UHFFFAOYSA-N,BAHPQISAXRFLCL-UHFFFAOYSA-N,ZWDNKJLSSOTOJV-SOFGYWHQSA-N,NYMGNSNKLVNMIA-UHFFFAOYSA-N,BBJOGQWGYPHPCA-UHFFFAOYSA-N	HMDB40911,HMDB40054,HMDB40142,HMDB40144,HMDB31850,C19218,C11765,C11777,C03994	annotated
719	175.058	653.63	766422	279379	299549	366452	465524	354007	326736	286512	213485	392666	296282	508440	269630	positive	Ribitol;Ribitol;D-Arabitol;L-2-(Hydroxymethyl)-1,2,3,4-butanetetrol;L-Arabitol;L-Arabitol;D-Xylitol;Xylitol;D-Arabitol;D-Apiitol	HEBKCHPVOIAQTA-ZXFHETKHSA-N,HEBKCHPVOIAQTA-ZXFHETKHSA-N,HEBKCHPVOIAQTA-UHFFFAOYSA-N,SDXWEZQDLHNYFR-UHFFFAOYSA-N,HEBKCHPVOIAQTA-IMJSIDKUSA-N,HEBKCHPVOIAQTA-IMJSIDKUSA-N,HEBKCHPVOIAQTA-NGQZWQHPSA-N,HEBKCHPVOIAQTA-SCDXWVJYSA-N,HEBKCHPVOIAQTA-QWWZWVQMSA-N,SDXWEZQDLHNYFR-BYPYZUCNSA-N	HMDB00508,C00474,HMDB00568,HMDB33730,HMDB01851,C00532,HMDB02917,C00379,C01904,C01569	annotated
720	91.0542	256.09	180535	758622	165527	376995	211540	103440	167518	221936	122468	101699	117483	246125	145926	positive				annotated
721	195.138	235.42	109977	194195	112124	138140	152828	48378.8	111439	142287	57857.1	71065.4	93212	134404	99694.7	positive	Neocnidilide;Menthadienyl acetate;4-Hydroxypropofol;Carvyl acetate;(2S,4R)-p-Mentha-1(7),5-dien-2-ol acetate;(±)-Myrtenyl acetate;Ethyl (2E,4E,7Z)-Decatrienoate;Ethyl (2E,4Z,7Z)-Decatrienoate;8-Ocimenyl acetate;1-(2-Furanyl)-1-octanone;(S)-Neolyratyl acetate;(2,2-Diethoxyethyl)benzene;(S,Z)-Lyratol acetate;(R)-2-Acetoxy-p-mentha-1,8-diene;(S)-p-Mentha-1,8-dien-10-yl acetate;Perillyl acetate;Hexyl…	UPJFTVFLSIQQAV-UHFFFAOYSA-N,CCLNPVCMIJDJLR-UHFFFAOYSA-N,UFWIJKBKROBWTG-UHFFFAOYSA-N,YTHRBOFHFYZBRJ-UHFFFAOYSA-N,FOSCFYGDBSMRFI-UHFFFAOYSA-N,BKATZVAUANSCKN-UHFFFAOYSA-N,KRCQDQXKPOKJOE-APXPRGKNSA-N,KRCQDQXKPOKJOE-GCTHIBTKSA-N,RNKUOBQYBVPNSU-AMMQDNIMSA-N,OQMUCISCOICEGC-UHFFFAOYSA-N,OMXMXPLKVRQEIQ-UHFFFAOYSA-N,FYERTDTXGGOMGT-UHFFFAOYSA-N,MYZPBDIATBBLPX-JXMROGBWSA-N,JHXHCWZOYQCWJN-UHFFFAOYSA-N,BCTDJPZ…	HMDB34450,HMDB38292,HMDB14018,HMDB38046,HMDB35801,HMDB35126,HMDB35375,HMDB35376,HMDB39685,HMDB40439,HMDB41497,HMDB41610,HMDB31840,HMDB37389,HMDB37018,HMDB37231,HMDB32567,C17002,C16937,C14305,LMFA07040024,LMFA07040037,LMFA07040036	annotated
722	121.101	233.32	61274.3	136489	56970.8	153680	72146.4	36077	61473.9	71150.9	38991.2	39256.2	52652	75426	50591.2	positive	Isopropylbenzene;Cumene;Hemimellitene;o-Ethyltoluene;2-Ethyltoluene;Propylbenzene;m-Ethyl_toluene;3-Ethyltoluene;1,2,4-Tris(methylene)cyclohexane;Mesitylene;Mesitylene;1,2,4-Trimethylbenzene;1,2,4-Trimethylbenzene;1,2,3-Trimethylbenzene	RWGFKTVRMDUZSP-UHFFFAOYSA-N,RWGFKTVRMDUZSP-UHFFFAOYSA-N,FYGHSUNMUKGBRK-UHFFFAOYSA-N,HYFLWBNQFMXCPA-UHFFFAOYSA-N,HYFLWBNQFMXCPA-UHFFFAOYSA-N,ODLMAHJVESYWTB-UHFFFAOYSA-N,ZLCSFXXPPANWQY-UHFFFAOYSA-N,ZLCSFXXPPANWQY-UHFFFAOYSA-N,AMBNQWVPTPHADI-UHFFFAOYSA-N,AUHZEENZYGFFBQ-UHFFFAOYSA-N,AUHZEENZYGFFBQ-UHFFFAOYSA-N,GWHJZXXIDMPWGX-UHFFFAOYSA-N,GWHJZXXIDMPWGX-UHFFFAOYSA-N,MOSFIJXAXDLOML-UHFFFAOYSA-N	HMDB34029,C14396,HMDB59901,HMDB59819,C14572,HMDB59877,HMDB59848,C14522,HMDB40458,HMDB41924,C14508,HMDB13733,C14533,C14518	annotated
723	168.138	264.29	76442.4	121088	72996.4	102196	98830.2	75584.2	77683.9	104527	48290.6	76627.9	86032.9	93673.6	83352.5	positive	Sulcatone;Sulcatone;6-Methyl-5-hepten-2-one;(S,E)-Filbertone;5-Octen-2-one;6-Octenal;(Z)-5-Octenal;5-octenal;(2E,4E)-2,4-Octadien-1-ol;2,5-Octadien-1-ol;(3E,5Z)-3,5-Octadien-1-ol;2-Octenal;(3xi,5Z)-1,5-Octadien-3-ol;1,5E-Octadien-3-ol;Myrtine;2-Ethyl-2-hexenal;Buccoxime;5-Methyl-5-hepten-2-one;3-Methyl-3-hepten-2-one;2,4,4-Trimethylcyclopentanone;2-Octen-4-one;1-Octen-3-one;1-Octen-3-one;3-Octen-…	UHEPJGULSIKKTP-UHFFFAOYSA-N,UHEPJGULSIKKTP-UHFFFAOYSA-N,UHEPJGULSIKKTP-UHFFFAOYSA-N,ARJWAURHQDJJAC-XQRVVYSFSA-N,NBFKNCBRFJKDDR-PLNGDYQASA-N,KVNBGNGISDIZRP-IHWYPQMZSA-N,ZUSUVEKHEZURSD-ONEGZZNKSA-N,ZUSUVEKHEZURSD-ONEGZZNKSA-N,LMBAOEUOOJDUBP-DEQVHDEQSA-N,INXWZSVGTHMNEU-FDTUMDBZSA-N,ZVVFQUSSYQVVJC-VNKDHWASSA-N,LVBXEMGDVWVTGY-SREVYHEPSA-N,APFBWMGEGSELQP-AATRIKPKSA-N,APFBWMGEGSELQP-AATRIKPKSA-N,GDQCWCO…	HMDB35915,C07287,LMFA12000039,HMDB35242,HMDB35390,HMDB39769,HMDB39770,LMFA06000032,HMDB40151,HMDB40146,HMDB40149,HMDB30961,HMDB30966,LMFA05000488,HMDB30371,HMDB61945,HMDB36030,HMDB31591,HMDB31590,HMDB31197,HMDB31301,HMDB31309,LMFA12000011,HMDB33547,LMFA12000009,HMDB13809,HMDB37864,HMDB37884,HMDB37883,HMDB37886,HMDB37885,HMDB37888,HMDB37887,HMDB62471,HMDB62529,HMDB62536,HMDB37152,HMDB32451,HMDB324…	annotated
724	177.127	239.77	30141.2	60466.9	25728.3	52273.1	30268.6	15631.2	30469.2	27960.7	17761.3	14612.9	15310.9	33959.6	23532.7	positive	(S)-4-(4-Methylphenyl)-2-pentanone;Rhubafuran;3-(4-Isopropylphenyl)propanal;4-Methyl-1-phenyl-2-pentanone	QPTHNVGZXBEQOJ-UHFFFAOYSA-N,GPMLJOOQCIHFET-UHFFFAOYSA-N,RLEFOSDUWZYGOS-UHFFFAOYSA-N,DTYGTEGDVPAKDA-UHFFFAOYSA-N	HMDB34177,HMDB36021,HMDB36171,HMDB31569	annotated
725	251.2	228.48	28378	56221	24022.4	41843	26269.6	21115.9	30443.2	35191.2	18288.9	15699.6	19612.5	27352.7	28052.7	positive	Norambreinolide;[2,2-Bis(2-methylpropoxy)ethyl]benzene;3-Methyl-alpha-ionyl acetate;Methyl farnesoate;(E)-2-Hexenyl (E)-7,9-decadienoate;9Z,11E,13-Tetradecatrienyl acetate;3E,8Z,11Z-Tetradecatrienyl acetate;16:3(6Z,9Z,12Z);4,7,10,13-Hexadecatetraenoic acid;5E,8E,11E-hexadecatrienoic acid;4,7,10-hexadecatrienoic acid;9,12,15-hexadecatrienoic acid;7,10,13-hexadecatrienoic acid;Hiragonic acid;6,9,12…	IMKJGXCIJJXALX-UHFFFAOYSA-N,IORFKGJOBOCHPX-UHFFFAOYSA-N,TYUPZTIJMKMYHL-ZRDIBKRKSA-N,NWKXNIPBVLQYAB-VDQVFBMKSA-N,SBTGHFZCYIFQIH-OAPZVAQESA-N,WPJGJVIVVQDMIG-DEQVHDEQSA-N,HWPJPNQEVWTZSJ-XBZOLNABSA-N,SBEXLJDCZSJDLW-YSTUJMKBSA-N,YCKJXDKTCUJPDD-ZRXPTQEJSA-N,JGTFGPXKMOGVGT-XSHSMGBESA-N,SBIXFICRPNNLIR-YHTMAJSVSA-N,OAXMYGCFSSOPQP-AOSYACOCSA-N,KBGYPXOSNDMZRV-PDBXOOCHSA-N,ZKCRKOCVERWCLP-DJWHJZFYSA-N,SBEXLJD…	HMDB35293,HMDB37712,HMDB37631,C16503,LMFA07010584,LMFA07010320,LMFA07010306,LMFA01030869,LMFA01030702,LMFA01030135,LMFA01030134,LMFA01030139,LMFA01030138,LMFA01030137,LMFA01030136	annotated
726	164.067	1269.31	376699	361418	706025	373555	654955	753336	466537	433517	551076	433653	681561	507394	364390	positive	O-Ureido-L-serine;O-Ureido-D-serine	MOSFIJXAXDLOML-UHFFFAOYSA-N,MOSFIJXAXDLOML-UHFFFAOYSA-N	C20639,C20651	annotated
727	277.199	1356.39	724784	585895	659739	662046	657788	687539	689078	709989	691609	742277	644216	663404	659418	positive				annotated
728	316.188	1356.7	124862	95517.9	91888.3	120488	87943.5	96698.1	100383	122575	96033.5	124884	91520	96549.7	116442	positive	Apotrichodiol;Bisacurone B;alpha-Carissanol;Epioxylubimin;Dihydromyoporone;Piperalol;6alpha-Carissanol;2,3-Dihydroabscisic alcohol;Nonivamide;1-Hydroxyepiacorone;Acorusdiol;3(4->5)-Abeo-4,11:4,12-diepoxy-3-eudesmanol;Zedoarondiol;Hydroxypelenolide;Nordihydrocapsaicin;Nordihydrocapsaicin;(4R,5S,7R,11R)-11,12-Dihydroxy-1(10)-spirovetiven-2-one;Urodiolenone;Toxin FS2;Pramoxine;Sugetriol;Cuauhtemone;…	LRGJZQCUGTZKGE-UHFFFAOYSA-N,QJOWFYQIUZMPRY-UHFFFAOYSA-N,YLPXRNRUEGWUKL-UHFFFAOYSA-N,YIGYYGXJIDAEOF-UHFFFAOYSA-N,BROZQMCDYUJKFQ-UHFFFAOYSA-N,MABZIKXHSLOMDZ-UHFFFAOYSA-N,SFZZQUDRSYFRDA-UHFFFAOYSA-N,JIXIFPSGUSMCIL-FNORWQNLSA-N,RGOVYLWUIBMPGK-UHFFFAOYSA-N,LSSIJCQOMTUIIN-UHFFFAOYSA-N,XMGSOQRMWQXOKH-UHFFFAOYSA-N,LKEZYVLTHMLNIH-UHFFFAOYSA-N,TXIKNNOOLCGADE-UHFFFAOYSA-N,LAOQYXNUSDEVJK-UITAMQMPSA-N,VQEONGK…	HMDB34574,HMDB38502,HMDB35597,HMDB35613,HMDB35729,HMDB35767,HMDB35309,HMDB40685,HMDB29846,HMDB30918,HMDB30919,HMDB32122,HMDB36448,HMDB36663,HMDB36328,C20216,HMDB33149,HMDB37969,HMDB37063,C07892,C17502,C09645,C04875,C17605,C17607,C17612,C16504,LMPR0103600003,LMPR0103820001,LMPR0103810001	annotated
729	278.211	1356.68	93444.5	82503.1	88332.2	95802.3	96862.2	104789	95050.3	97509.2	93755.3	102283	87210.6	96398.4	93658.5	positive	Curdione;3-Hydroxy-1,10-bisaboladien-9-one;beta-Ionyl acetate;Petasitolone;Davanone;Curcumol;Isolubimin;Aubergenone;(-)-Myrtenyl isovalerate;Rishitinone;4alpha,5alpha-Epoxy-11-eudesmen-3a-ol;7-Hydroxycostol;Epilubimin;Dihydro-alpha-santalic acid;Tuberonone;Humulene diepoxide A;(2E,6E)-1-Hydroxy-2,6,10-farnesatrien-9-one;2-Hydroxyacorenone;Acorusnol;Venlafaxine;N,N,O-Didesmethylvenlafaxine;Venlafa…	KDPFMRXIVDLQKX-WDZFZDKYSA-N,OZDOAMOSJAOPRV-UHFFFAOYSA-N,WODKSVNXBYBTQC-CMDGGOBGSA-N,LYFRYUAWUBLCKH-UHFFFAOYSA-N,FJKKZNIYYVEYOL-UHFFFAOYSA-N,QRMPRVXWPCLVNI-UHFFFAOYSA-N,YKAYVNCAHDGJNI-UHFFFAOYSA-N,MSSWKGZMPUXALD-UHFFFAOYSA-N,TVGPYTOYKLZBPA-UHFFFAOYSA-N,MZPGODIAQREELD-UHFFFAOYSA-N,AXKKANUAFIGTQI-UHFFFAOYSA-N,SDWGOFYIBUYAQT-UHFFFAOYSA-N,CEVNHRPKRNTGKO-UHFFFAOYSA-N,GDGGAJNITUJKMP-UHFFFAOYSA-N,JNIVOKD…	HMDB34714,HMDB34722,HMDB38027,HMDB38144,HMDB38178,HMDB38122,HMDB35648,HMDB35827,HMDB35127,HMDB35147,HMDB35301,HMDB35040,HMDB35032,HMDB39525,HMDB39688,HMDB40712,HMDB30891,HMDB30916,HMDB30920,HMDB05016,HMDB61166,C07187,HMDB32048,HMDB32292,HMDB36446,HMDB36549,HMDB36680,HMDB36687,HMDB36668,HMDB02352,C09627,LMPR0103250002,HMDB31348,HMDB33083,HMDB33104,HMDB37906,HMDB37393,HMDB32681,C17493,C09678,C09681…	annotated
730	680.48	1350.74	87507.5	59264.5	68261.7	69993.6	73167.1	76786.2	81390.7	91308.7	90914.7	99313.3	76481.4	81292	72630.7	positive				annotated
731	400.244	1360.81	88637.1	86285.3	90184.9	77370.7	88121.3	86537.8	88478.3	94857.6	78573.1	91140.5	85246.6	85480.1	89231.8	positive				annotated
732	663.453	1355	60786.3	49040.9	52397.9	45183.9	50668.4	53105.2	64873.4	62285.8	81123	65185.2	49916.4	55765.3	58899.3	positive				annotated
733	383.217	1360.68	66133	66098.5	65918.7	59825.3	64244.8	66162.6	61071.8	73623.9	65085.9	71029.4	63811.3	63927.3	60915.6	positive	Acetylintermedine;Acetyllycopsamine	RKDOFSJTBIDAHX-CYHLAULCSA-N,RKDOFSJTBIDAHX-OFSOMGBPSA-N	C16750,C16751	annotated
734	447.396	1347.59	47497.9	38215.5	49217.8	45968.2	48409.9	57461.5	47659.3	51309.3	47036.8	48700.9	52886.2	46587.3	49212	positive	Octacosanal;octacosanal;3-Methyl-1,2-didehydro-2,3-dihydrobotryococcene;20-Methyl-21,22-didehydro-20,21-dihydrobotryococcene;3-Methyl-1,2-didehydro-2,3-dihydrosqualene;11-Methylheptacosan-2-one	LVXORIXZNUNHGQ-UHFFFAOYSA-N,LVXORIXZNUNHGQ-UHFFFAOYSA-N,FJYZTSTYDFHWJY-XTXCCEEPSA-N,UJRFKENHJISTAF-HZJHGMKZSA-N,ANCCRFGXJYBRIW-SKQHXPRYSA-N,MUKIPZDVTNEZJW-UHFFFAOYSA-N	HMDB29690,LMFA06000108,C20433,C20434,C20411,LMFA12000227	annotated
735	464.422	1347.99	37784.8	30639.2	44695.7	34580.5	34561.8	42601.8	38375.4	35950.4	36565.2	37342.7	40055.4	35489.6	40050.7	positive	Stigmastane;5alpha-Poriferastane	GKBHKNPLNHLYHT-LWQAOISPSA-N,GKBHKNPLNHLYHT-OHWAHKCESA-N	C19666,C19667	annotated
736	444.404	1352.01	44027.3	33645.7	40579.1	34999.9	33621.8	41712.9	37952.7	36511.8	35209.2	39725.2	35156.9	33682.8	35043.9	positive				annotated
737	405.199	1372.86	42885.7	36475.8	34167.6	38490.8	33995	38508.1	37009.9	36963.5	35603.2	38871.1	36254.2	38774.1	37037.6	positive	Acetylintermedine;Acetyllycopsamine;2alpha,3alpha-(Difluoromethylene)-5alpha-androstan-17beta-ol acetate	RKDOFSJTBIDAHX-CYHLAULCSA-N,RKDOFSJTBIDAHX-OFSOMGBPSA-N,BRZLCOPFROJRBE-WMFBMNODSA-N	C16750,C16751,C15322	annotated
738	292.169	1358.32	29851.1	30202.3	28583.4	28384.1	31790.2	30692.5	28738.8	34893.4	30165	36313.7	29770.3	34378.3	30348.3	positive	(S)-5-Deoxyindenestrol;(R)-5-Deoxyindenestrol;(S)-4'-Deoxyindenestrol;(R)-4'-Deoxyindenestrol	CFWDRXXJJXLZOZ-LBPRGKRZSA-N,CFWDRXXJJXLZOZ-GFCCVEGCSA-N,JVJKQJFQEQRNRY-LBPRGKRZSA-N,JVJKQJFQEQRNRY-GFCCVEGCSA-N	C14544,C14543,C14542,C14541	annotated
739	294.206	1348.53	34887.7	28616.6	30850.3	33422.3	31579.5	29249.7	34525.1	32938.7	31515.8	36053.1	31684.1	31399.1	33381.2	positive	Apotrichodiol;Bisacurone B;alpha-Carissanol;Epioxylubimin;Dihydromyoporone;Piperalol;6alpha-Carissanol;2,3-Dihydroabscisic alcohol;Nonivamide;1-Hydroxyepiacorone;Acorusdiol;3(4->5)-Abeo-4,11:4,12-diepoxy-3-eudesmanol;Zedoarondiol;Hydroxypelenolide;Nordihydrocapsaicin;Nordihydrocapsaicin;(4R,5S,7R,11R)-11,12-Dihydroxy-1(10)-spirovetiven-2-one;Urodiolenone;Toxin FS2;Pramoxine;Sugetriol;Cuauhtemone;…	LRGJZQCUGTZKGE-UHFFFAOYSA-N,QJOWFYQIUZMPRY-UHFFFAOYSA-N,YLPXRNRUEGWUKL-UHFFFAOYSA-N,YIGYYGXJIDAEOF-UHFFFAOYSA-N,BROZQMCDYUJKFQ-UHFFFAOYSA-N,MABZIKXHSLOMDZ-UHFFFAOYSA-N,SFZZQUDRSYFRDA-UHFFFAOYSA-N,JIXIFPSGUSMCIL-FNORWQNLSA-N,RGOVYLWUIBMPGK-UHFFFAOYSA-N,LSSIJCQOMTUIIN-UHFFFAOYSA-N,XMGSOQRMWQXOKH-UHFFFAOYSA-N,LKEZYVLTHMLNIH-UHFFFAOYSA-N,TXIKNNOOLCGADE-UHFFFAOYSA-N,LAOQYXNUSDEVJK-UITAMQMPSA-N,VQEONGK…	HMDB34574,HMDB38502,HMDB35597,HMDB35613,HMDB35729,HMDB35767,HMDB35309,HMDB40685,HMDB29846,HMDB30918,HMDB30919,HMDB32122,HMDB36448,HMDB36663,HMDB36328,C20216,HMDB33149,HMDB37969,HMDB37063,C07892,C17502,C09645,C04875,C17605,C17607,C17612,C16504,LMPR0103600003,LMPR0103820001,LMPR0103810001	annotated
740	427.378	1351.28	30485.8	25678.8	29436	26251.1	30934.4	30933	25666.6	26193.4	25915.1	28746.2	22806.5	26001.3	24990.4	positive	Hexacosanedioic acid	JJWZFUFNJNGKAF-UHFFFAOYSA-N	LMFA01170040	annotated
741	447.346	1345.62	23682.5	21326.2	25621.8	18621.7	22344.9	22473.6	20389.8	22371.7	22659.2	19824.2	24272.2	24769.6	19364.3	positive	Secasterone;(3beta,5alpha,6beta,7alpha,22E,24R)-Ergosta-8,22-diene-3,5,6,7-tetrol;(3beta,5alpha,6alpha,9alpha,22E,24R)-Ergosta-7,22-diene-3,5,6,9-tetrol;13'-Carboxy-gamma-tocopherol;3-Dehydroteasterone;3,5,9-Trihydroxyergost-7-en-6-one;Di-n-decyl phthalate;Diisodecyl phthalate;Stylisterol B;3-Dehydroteasterone;KH 1049;2beta-methoxy-1alpha,25-dihydroxyvitamin D3;1alpha-hydroxy-18-(4-hydroxy-4-meth…	WDGGOKUICSKRHH-UHFFFAOYSA-N,JYZONTNDJOOGSM-BQYQJAHWSA-N,NYMHFYDQBMRBMB-BQYQJAHWSA-N,WPZHQZIUOXUCOK-PXUFRVCMSA-N,SVBMASFUJDIDJC-UHFFFAOYSA-N,WNCDXWLLIJDSNA-UHFFFAOYSA-N,PGIBJVOPLXHHGS-UHFFFAOYSA-N,ZVFDTKUVRCTHQE-UHFFFAOYSA-N,SYIBODKBOJFRIS-AZEALQJHSA-N,SVBMASFUJDIDJC-QPPSPHNCSA-N,MEJNJVYTSDEKIO-OMVYWNHHSA-N,IYVWHAHWFGFFIF-ZWBLGGIOSA-N,HGAXPRRONVFXKS-NBCLANQFSA-N,SVBMASFUJDIDJC-XFJIFGBKSA-N,BYZUAVK…	HMDB40999,HMDB32107,HMDB32123,HMDB12557,HMDB41527,HMDB32875,C14505,C14578,C14158,C15792,LMST03060004,LMST03020603,LMST03020586,LMST01030131,LMST03020326,LMST03020380,LMST03020381,LMST03020382,LMST03020383,LMST03020384,LMST03020385,LMST03020387,LMST03020389,LMST03020375,LMST03020376,LMST03020377,LMST03020378,LMST03020379,LMST01031097,LMST01031099,LMST01031075,LMST01031077,LMST01031076,LMST01080063	annotated
742	343.295	1369.87	20047.7	17484.1	19012.5	18137.4	16635.3	19178.6	17843.7	19379.2	19726.1	19394.3	18881.1	17704.1	17350.9	positive				annotated
743	314.269	1354.7	15290.3	13073	17185.1	13532.9	17249.5	16139.2	18515	14256.5	14964.6	13906.1	13125	15860.3	16919.3	positive	(R)-3-Hydroxy-hexadecanoic acid;3R-hydroxypalmitic acid;(R)-2-Hydroxyhexadecanoic acid;2-hydroxy palmitic acid;3-hydroxyhexadecanoic acid;3-hydroxy-hexadecanoic acid;Palmitoylglycine;N-palmitoyl glycine;16-Hydroxypalmitate;Juniperic acid;(+)-Prosopinine;9-methoxy-pentadecanoic acid;7R-hydroxy-hexadecanoic acid;11-hydroxy palmitic acid;4-hydroxy palmitic acid;14-hydroxy palmitic acid;15-hydroxy-he…	CBWALJHXHCJYTE-OAHLLOKOSA-N,CBWALJHXHCJYTE-OAHLLOKOSA-N,JGHSBPIZNUXPLA-UHFFFAOYSA-N,JGHSBPIZNUXPLA-UHFFFAOYSA-N,CBWALJHXHCJYTE-UHFFFAOYSA-N,CBWALJHXHCJYTE-UHFFFAOYSA-N,KVTFEOAKFFQCCX-UHFFFAOYSA-N,KVTFEOAKFFQCCX-UHFFFAOYSA-N,UGAGPNKCDRTDHP-UHFFFAOYSA-N,UGAGPNKCDRTDHP-UHFFFAOYSA-N,KYBOBXNXZQTAKA-NXHRZFHOSA-N,QWMAMXJYEIAKRF-UHFFFAOYSA-N,PHFQJBDKBCFMOS-OAHLLOKOSA-N,YNQGVRJFSHTULP-UHFFFAOYSA-N,SPZURES…	HMDB10734,LMFA01050366,HMDB31057,LMFA01050047,HMDB61658,LMFA01050188,HMDB13034,LMFA08020079,C18218,LMFA01050051,C10167,LMFA01080013,LMFA01050414,LMFA01050049,LMFA01050048,LMFA01050050,LMFA01050187,LMFA01050190,LMFA01050269,LMFA01050268,LMFA01050267,LMFA01050266,LMFA01050265,LMFA01050264,LMFA01050365	annotated
744	306.3	1350.39	14749.8	13448	16240.1	15253.4	15513.4	16273.2	14038.5	15903.6	15813.5	17202.6	14757.3	15161.7	13453.4	positive				annotated
745	143.04	1236.6	719293	740562	657106	697907	672448	666380	740646	722206	707227	729689	679771	717959	737412	positive				annotated
746	180.003	1234.23	133787	127494	112985	137952	120480	112974	119277	137145	119880	132623	120685	122142	133659	positive				annotated
747	180.003	1234.23	133787	127494	112985	137952	120480	112974	119277	137145	119880	132623	120685	122142	133659	positive				annotated
748	200.951	1233.19	91229	103167	74319.3	110598	79905.4	75486.8	94176	94249.4	86209.6	91478.1	72022.9	85480.9	105609	positive				annotated
749	178.969	1238.18	79302.8	79977.3	62996.4	77121.1	69504.2	57827.6	71654.8	76894.1	72467.9	71749.4	63676.9	74904.8	82884.1	positive				annotated
750	186.944	819.55	321856	373174	681515	385472	628739	732322	466801	499926	593410	452898	698753	387153	337934	positive				annotated
751	226.936	818.87	169049	189537	354757	222020	343038	386328	262079	258908	324461	256904	395999	204622	190618	positive				annotated
752	292.908	818.48	128851	166140	265378	181550	240901	309843	222042	229900	264653	209506	296955	137215	148945	positive				annotated
753	358.88	805.84	65065.2	78896.8	114704	104383	118678	166455	103543	127566	129946	86051.3	156231	68150.5	77448.1	positive				annotated
754	187.945	820.06	47491.9	45331.2	81436.7	51681.4	71088.2	92801.4	57254	61285.3	74016.5	54186.8	80173	45438.7	46484.7	positive				annotated
755	203.223	814.03	65573.5	64147.2	75998.7	73156.5	72520	85808.5	77144.1	79817.6	74081.1	76020.7	85219.1	68860.6	62188.5	positive	Spermine;Spermine;Thermospermine	PFNFFQXMRSDOHW-UHFFFAOYSA-N,PFNFFQXMRSDOHW-UHFFFAOYSA-N,DODDBCGMRAFLEB-UHFFFAOYSA-N	HMDB01256,C00750,C19669	annotated
756	480.818	825.73	14634.4	20542.3	30952.8	21413.5	27927.7	28827.2	28549.4	26771.5	26227.8	26332.2	30349.6	14375.6	23832.1	positive				annotated
757	143.04	1252.98	679228	688438	624720	661034	652163	666380	676858	685657	636004	685286	640858	636991	728799	positive				annotated
758	180.003	1251.8	119472	120968	104206	124525	114535	102616	117190	126994	101557	119199	114707	110036	126019	positive				annotated
759	150.998	613.49	725849	341461	323537	480691	553539	70568.6	168096	94238.7	68380.6	136537	117887	490094	346255	positive	2-Ethylthiophene;3-Ethylthiophene;2,3-Dimethylthiophene;2,5-Dimethylthiophene;2,4-Dimethylthiophene;3,4-Dimethylthiophene	JCCCMAAJYSNBPR-UHFFFAOYSA-N,SLDBAXYJAIRQMX-UHFFFAOYSA-N,BZYUMXXOAYSFOW-UHFFFAOYSA-N,GWQOOADXMVQEFT-UHFFFAOYSA-N,CPULIKNSOUFMPL-UHFFFAOYSA-N,GPSFYJDZKSRMKZ-UHFFFAOYSA-N	HMDB35384,HMDB35385,HMDB32977,HMDB32979,HMDB32978,HMDB32980	annotated
760	362.085	613.42	175130	103264	98501.4	133072	135858	22153.2	45717.8	22084.2	23881.6	35722	35864.6	133724	106221	positive	Benzoyl glucuronide (Benzoic acid);5-Hydroxy-6-methoxyindole glucuronide;6-Hydroxy-5-methoxyindole glucuronide;D-Prephenyllactate	NLOPFVNXNMEEDI-UNLLLRGISA-N,MLRMPLSCFCMXGJ-DKBOKBLXSA-N,NECCHCPFFUXUOB-DKBOKBLXSA-N,LNGMWZFHTXFDNM-RBDZCENOSA-N	HMDB10324,HMDB10363,HMDB10362,C00994	annotated
761	227.087	617.88	169515	113803	120103	138075	134446	142450	106231	100549	77676.4	121593	104577	138019	123708	positive	Dimethylenetriurea	OKNSZPQWMKXIEO-UHFFFAOYSA-N	C06385	annotated
762	378.09	613.28	77244.8	40383.3	36173.2	46899.8	42129.7	NA	21057.8	15807.2	10417.2	17623.9	13709.5	49593.5	40606.5	positive				annotated
763	190.978	611.87	40274.3	47319.2	54338.5	49953.5	64276.2	20547.7	25123.7	14885.8	18383.7	22571.2	33811.1	55336.5	43017	positive				annotated
764	384.067	613.14	42464.7	34186.2	29474	40166.3	30059.2	NA	18842.7	7993.86	NA	16343.5	15158.3	37305.8	31647.3	positive	Boscalid	WYEMLYFITZORAB-UHFFFAOYSA-N	C18547	annotated
765	292.876	700.42	518226	584487	585801	686700	658209	585435	687278	619243	558066	634754	603884	641256	707364	positive				annotated
766	332.868	718.02	280845	316748	311799	296941	340653	307358	283996	287759	304708	282484	312201	311396	315878	positive				annotated
767	398.84	718.21	241483	255752	231581	248588	251853	272947	236868	239932	245632	231262	242482	262201	257363	positive				annotated
768	350.835	710.01	222128	240783	218454	222789	245745	221728	248028	221231	239170	226001	228459	228633	230304	positive				annotated
769	294.873	700.02	176385	179007	199856	189601	205793	203334	235989	206633	186474	200232	220281	231625	240628	positive				annotated
770	294.873	700.02	176385	179007	199856	189601	205793	203334	235989	206633	186474	200232	220281	231625	240628	positive				annotated
771	352.832	708.43	128880	154078	132633	143393	146409	147891	156130	148319	162662	140109	140564	157252	167242	positive				annotated
772	438.833	715.36	154387	141522	136344	122228	132095	136416	124189	129711	131867	123510	127840	125236	125478	positive				annotated
773	390.827	712.33	138525	127162	136260	134464	124577	114678	136588	123564	138018	113826	116905	138284	151656	positive				annotated
774	376.858	710.03	103659	94367.7	128283	123650	107115	116310	102454	103909	96054.9	100252	97703.3	105431	128525	positive				annotated
775	376.858	717.81	103659	94367.7	128283	105045	107115	116310	85743.9	103909	96054.9	100252	93574.4	105431	115878	positive				annotated
776	504.804	719.52	90657.9	109150	96642.5	107615	119055	104577	102220	102357	100840	109223	105859	97878.6	115685	positive				annotated
777	334.865	715.72	90292.9	96524.8	86865.8	103909	118982	103131	106251	96615.6	94092.7	94367.6	99468.6	93764.3	114244	positive				annotated
778	334.865	715.72	90292.9	96524.8	86865.8	103909	118982	103131	106251	96615.6	94092.7	94367.6	99468.6	93764.3	114244	positive				annotated
779	354.876	707.93	68360.8	77183.8	64155.9	68233.1	78774.1	74920	87798.7	75038	72033.7	82252.5	75813.8	70435.9	81570.3	positive				annotated
780	438.858	714.39	72194.6	71356.6	71989.1	73335.3	81757.7	70285.4	76277	73398.4	77727.4	76912.3	65319.9	78233.3	83038	positive				annotated
781	522.841	718.76	67313.6	63531	63738	62047.4	70675.8	74772.1	66462.9	77006	56071.4	66264.7	60723.2	72124.1	72513.3	positive				annotated
782	186.944	665.52	273049	294584	671400	351920	576064	697395	479998	446669	539367	417334	647711	447225	335106	positive				annotated
783	226.936	667.13	156574	175675	380993	222546	351140	386352	283918	292077	334797	224423	396457	253510	245481	positive				annotated
784	292.908	671.67	146475	174326	377480	244915	309318	346813	291258	284367	322456	232156	358240	231089	220479	positive				annotated
785	358.88	674.13	84078.4	83567.3	185884	125439	177886	222712	162422	150365	184634	117147	190947	134544	133788	positive				annotated
786	464.844	684.19	33481.6	48624.2	98408.4	64073.7	101621	119129	86954.9	82652.3	108023	68122.5	105808	60042.1	73407.3	positive				annotated
787	398.872	681.11	38467.3	37844.1	102521	64772.2	92084.3	106974	77742.2	68223.9	84948.5	64328.3	99245.8	63858	70908.8	positive				annotated
788	252.916	666.65	34306.7	42917.2	87808.9	47632.6	73667.7	75251	55858.4	59138.4	70574.1	51056.3	80366.7	56354.1	53898.1	positive				annotated
789	274.057	655.81	32536.3	41219	74728.6	43402	58867.3	79835.1	43048.3	55637.6	57970.3	43158	64348.3	41250.9	44554.9	positive	CNQX	RPXVIAFEQBNEAX-UHFFFAOYSA-N	C13668	annotated
790	293.909	669.84	23499.6	23522.3	53964.9	31531.2	44489.8	51029.7	43276.2	38875	46092.3	36843.9	53659	35553.9	30898.3	positive				annotated
791	227.937	667.42	24076.8	31145.7	51306.2	34778.5	43323.6	52612.3	39869.6	34839.7	47070.8	32109.9	48009.2	35400.3	34668.4	positive				annotated
792	332.901	672.78	22185.8	20621.5	51186	29849.7	46545.7	47546.5	40305.7	39361.2	43081.5	31570.7	47980.3	30453.4	38702.5	positive				annotated
793	380.021	660.76	23666.1	26788.9	43319.2	24368.9	38633.2	51074	34013.4	35967.4	37310.4	35507.1	44321.8	30252.6	30623.8	positive				annotated
794	209.138	272.26	69884.2	84213.9	42561.6	62795	68372.9	9199.06	692042	568174	101764	8824.35	12956.5	104568	48751.5	positive	5S,6S-epoxy-15R-hydroxy-ETE	ZNYRFEPBTVGZDN-UHFFFAOYSA-N	HMDB62236	annotated
795	383.116	701.32	623724	335132	690959	536113	406167	654922	391510	501410	591530	594646	558086	561349	315968	positive	Alkaloid A6;Ro 19-4603	WVAGDJQCWBNFRK-UHFFFAOYSA-N,ZIGMMUKDYCABPW-UHFFFAOYSA-N	HMDB41247,C13716	annotated
796	196.941	796.13	689868	530601	683995	301743	520291	309648	646775	415141	418999	525650	490299	535235	577857	positive				annotated
797	262.913	795.75	547657	433660	580397	289609	436603	275278	618299	349095	395699	442650	464154	438205	520023	positive				annotated
798	302.905	795.85	407399	374661	508076	270966	393116	291679	525007	316178	359609	412737	384416	369776	457906	positive				annotated
799	368.877	795.46	277013	256976	318411	178361	250634	196344	323338	208069	241525	281471	272522	226940	273056	positive				annotated
800	290.907	796.8	168983	86930.6	162305	29312.5	94870.8	42659.3	158337	46331.6	59168.2	85205.7	86665.4	142237	117426	positive				annotated
801	408.869	795.36	108449	98071.6	133933	77070.2	107099	77055.7	153719	85641.3	82350.9	117372	108427	84285	115248	positive				annotated
802	268.925	796.91	126721	81897.8	113126	18788.9	74076.7	29366	120035	34591.3	42288.6	70374.5	58215.2	127511	87413.9	positive				annotated
803	330.9	796.52	81914.7	60476.3	108280	23491.2	69250.3	23735.3	106071	33464.8	37212.6	56690.3	59530.7	91941.8	81389.1	positive				annotated
804	230.916	798.23	23064.9	20449	16366.3	11826.2	17189.6	12374.4	26505.2	14398.3	16642.3	16721.7	14081.4	15093.9	21159.9	positive				annotated
805	782.567	219.78	557615	NA	305486	272896	669984	337331	251321	292006	295054	405627	342202	582573	NA	positive	PE(22:1(13Z)/15:0);PE(15:0/22:1(13Z));DG(22:4n6/0:0/22:5n6);DG(22:4n6/0:0/22:5n3);PC(20:3(5Z,8Z,11Z)/16:1(9Z));PC(20:3(5Z,8Z,11Z)/16:1(9Z));PC(20:3(8Z,11Z,14Z)/16:1(9Z));PC(20:3(8Z,11Z,14Z)/16:1(9Z));PC(20:4(5Z,8Z,11Z,14Z)/16:0);PC(20:4(5Z,8Z,11Z,14Z)/16:0);PC(20:4(8Z,11Z,14Z,17Z)/16:0);PC(22:4(7Z,10Z,13Z,16Z)/14:0);PC(22:4(7Z,10Z,13Z,16Z)/14:0);PC(16:1(9Z)/20:3(8Z,11Z,14Z));PC(16:1(9Z)/20:3(8Z,1…	REDKBACMQCHVMH-LQOXNGKESA-N,MUWFEEOSXPAQIY-LQOXNGKESA-N,CLFIZKRELOFNQV-LAFANGLKSA-N,UOBZJTUXHMDYTP-ITOHUOIJSA-N,VRXRAEQYIWJLSH-OCTHSLKYSA-N,VRXRAEQYIWJLSH-OCTHSLKYSA-N,SMNBWWUNQGASFC-MLQXCARSSA-N,SMNBWWUNQGASFC-MLQXCARSSA-N,PUDHBQQGURLBGJ-IVFHWKNFSA-N,PUDHBQQGURLBGJ-IVFHWKNFSA-N,JWAPTBDWCHGPTG-HCYAGMRRSA-N,FHBLNLYBVANDFG-CCHOKCMJSA-N,FHBLNLYBVANDFG-CCHOKCMJSA-N,SCFKGVINVZBYAF-MLQXCARSSA-N,SCFKGVI…	HMDB09516,HMDB08908,HMDB56352,HMDB56357,HMDB08365,LMGP01012195,HMDB08398,LMGP01011873,HMDB08429,LMGP01011049,HMDB08462,HMDB08623,LMGP01012068,HMDB08014,LMGP01011491,HMDB08013,LMGP01012138,HMDB08003,LMGP01011483,HMDB08042,LMGP01010773,HMDB08035,LMGP01010744,HMDB08074,LMGP01012151,HMDB08073,LMGP01012150,HMDB08067,LMGP01012146,HMDB08138,LMGP01012169,LMGP01010937,HMDB08107,LMGP01010898,HMDB08106,LMGP…	annotated
806	203.15	957.79	346045	495054	475434	538522	301076	472351	471816	422009	453236	529173	478320	663272	563770	positive	Asymmetric dimethylarginine;NG,NG-Dimethyl-L-arginine;Symmetric dimethylarginine;Arg-OEt	YDGMGEXADBMOMJ-LURJTMIESA-N,YDGMGEXADBMOMJ-LURJTMIESA-N,HVPFXCBJHIIJGS-LURJTMIESA-N,AKGWUHIOEVNNPC-LURJTMIESA-N	HMDB01539,C03626,HMDB03334,C01404	annotated
807	143.04	1197.36	650156	637683	580250	585093	526952	562149	610156	605175	613901	614301	549699	570885	591427	positive				annotated
808	794.605	216.87	142324	628128	22125.5	68392.1	169761	39075.7	31683	58160.7	45477.1	35455.1	42394.4	115871	641796	positive	PC(P-18:1(11Z)/18:0);PC(P-18:1(11Z)/18:0);PC(P-18:1(11Z)/20:3(5Z,8Z,11Z));PC(P-18:1(11Z)/20:3(8Z,11Z,14Z));PC(P-18:0/18:1(9Z));PC(P-18:0/18:1(9Z));PC(P-18:0/18:1(11Z));PC(P-18:0/18:1(11Z));PC(P-18:0/20:4(8Z,11Z,14Z,17Z));PC(P-18:0/20:4(5Z,8Z,11Z,14Z));PC(P-18:0/20:4(5Z,8Z,11Z,14Z));PC(P-16:0/20:1(11Z));PC(P-16:0/20:1(11Z));PC(P-16:0/22:4(7Z,10Z,13Z,16Z));PC(P-18:1(9Z)/18:0);PC(P-18:1(9Z)/18:0);PC…	JYHADTSONAUXLU-NMAVXMHBSA-N,JYHADTSONAUXLU-NMAVXMHBSA-N,DYFGXBAIDOATAE-DSLLYOFSSA-N,DBQMOXDLWKVKKG-REWQMPQJSA-N,DSWOVBIRJNAJAF-NVJOKYTBSA-N,DSWOVBIRJNAJAF-NVJOKYTBSA-N,JDTHSYITWRQVSV-CESBNGMCSA-N,JDTHSYITWRQVSV-CESBNGMCSA-N,YPAPIRJFGNBODV-AMFPDOHCSA-N,FHHVIBPVBBRLOR-IYACIECVSA-N,FHHVIBPVBBRLOR-IYACIECVSA-N,WXILBCFZIXHZIG-KOUVQCMKSA-N,WXILBCFZIXHZIG-KOUVQCMKSA-N,DQZNSYOOQMCBDC-PZVMGWTJSA-N,ZOTYCHI…	HMDB11274,LMGP01030136,HMDB11284,HMDB11285,HMDB11243,LMGP01030013,HMDB11242,LMGP01030130,HMDB11254,HMDB11253,LMGP01030012,HMDB11216,LMGP01030037,HMDB11226,HMDB11307,LMGP01030146,HMDB11317,HMDB11318,HMDB11450,HMDB01060,HMDB08324,HMDB08393,HMDB08392,HMDB08456,HMDB08425,HMDB08424,HMDB08489,HMDB08652,HMDB08094,HMDB08063,HMDB08062,HMDB08127,HMDB13418,LMGP01020203,HMDB13428,LMGP01030112,HMDB13432,LMGP0…	annotated
809	158.154	241.79	300885	388921	325330	269053	438330	640017	182927	273816	136834	425577	367818	325589	287878	positive	(±)-2-Heptanol;xi-3-Heptanol;Heptan-3-ol;1-Heptanol;n-heptanol;Methyl hexyl ether;4S-Methylhexan-3R-ol;4S-Methylhexan-3S-ol; 3-Methylhexan-2-ol; 5-Methylhexan-3-ol;Heptan-2S-ol;Heptan-2R-ol;Heptan-4-ol	CETWDUZRCINIHU-UHFFFAOYSA-N,RZKSECIXORKHQS-UHFFFAOYSA-N,RZKSECIXORKHQS-UHFFFAOYSA-N,BBMCTIGTTCKYKF-UHFFFAOYSA-N,BBMCTIGTTCKYKF-UHFFFAOYSA-N,ICBJCVRQDSQPGI-UHFFFAOYSA-N,NZPGYIBESMMUFU-NKWVEPMBSA-N,NZPGYIBESMMUFU-BQBZGAKWSA-N,IRLSKJITMWPWNY-UHFFFAOYSA-N,RGCZULIFYUPTAR-UHFFFAOYSA-N,CETWDUZRCINIHU-ZETCQYMHSA-N,CETWDUZRCINIHU-SSDOTTSWSA-N,YVBCULSIZWMTFY-UHFFFAOYSA-N	HMDB33908,HMDB31481,LMFA05000483,HMDB31479,LMFA05000122,HMDB32407,LMFA05000461,LMFA05000462,LMFA05000465,LMFA05000466,LMFA05000478,LMFA05000477,LMFA05000484	annotated
810	183.078	241.59	159631	250552	222845	186378	279840	636022	119277	177240	99627	285455	232263	192613	185936	positive	Ethyl (±)-3-methylpentanoate;Heptyl formate;Caprylic acid;Octanoic acid;Caprylic acid;2-Methylpropyl butanoate;3-Methylbutyl propanoate;3-Methylbutyl propionate;3-Phenyl-4-pentenal;2-Phenyl-4-pentenal;Valproic acid;Valproic acid;Valproic acid;(±)-5-Hydroxy-4-octanone;Butyl butyrate;butryl butyrate;Isobutyl isobutyrate;2-Methylpropyl 2-methylpropionate;Butyl isobutyrate;Isopropyl 2-methylbutanoate…	TXAWGHYFBQBVNK-UHFFFAOYSA-N,XEAMDSXSXYAICO-UHFFFAOYSA-N,WWZKQHOCKIZLMA-UHFFFAOYSA-N,WWZKQHOCKIZLMA-UHFFFAOYSA-N,WWZKQHOCKIZLMA-UHFFFAOYSA-N,RGFNRWTWDWVHDD-UHFFFAOYSA-N,XAOGXQMKWQFZEM-UHFFFAOYSA-N,XAOGXQMKWQFZEM-UHFFFAOYSA-N,XQTAGXUFCZLHIQ-UHFFFAOYSA-N,PBWQZEMADHTUIF-UHFFFAOYSA-N,NIJJYAXOARWZEE-UHFFFAOYSA-N,NIJJYAXOARWZEE-UHFFFAOYSA-N,NIJJYAXOARWZEE-UHFFFAOYSA-N,BVEYJWQCMOVMAR-UHFFFAOYSA-N,XUPYJHC…	HMDB34234,HMDB34459,HMDB00482,C06423,LMFA01010008,HMDB34161,HMDB34164,LMFA07010573,HMDB38790,HMDB35207,HMDB01877,C07185,LMFA01020291,HMDB35457,HMDB39620,LMFA07010418,HMDB40252,LMFA07010566,HMDB40251,HMDB39217,HMDB40209,LMFA07010434,HMDB29980,LMFA07010184,HMDB40296,HMDB40298,HMDB30368,HMDB32047,HMDB32046,HMDB32203,HMDB32225,HMDB32272,HMDB32335,LMFA12000125,HMDB61931,HMDB36165,HMDB31638,HMDB31596,H…	annotated
811	191.164	241.49	72419.4	109671	105383	64342.8	128591	325915	38067.3	73397.8	34391.9	134426	98079.4	102130	81935.9	positive				annotated
812	143.04	1393.01	578497	542471	605671	523536	566089	609427	579287	544559	548175	578875	623908	632692	561727	positive				annotated
813	180.003	1391.96	120561	103508	120585	102719	109865	138024	115439	105372	111473	125842	130008	124674	116726	positive				annotated
814	297.96	1399.81	126229	128501	96533.9	133905	121419	97955.8	103569	115737	102204	122384	109621	109097	125283	positive				annotated
815	354.035	1393	8567.5	8923.91	14416.2	10215.6	10070.1	13199.8	11450.5	8773.69	10896.5	9801.62	12362.2	14042.4	11081.4	positive				annotated
816	143.04	1393.01	578497	542471	605671	523536	566089	609427	579287	544559	548175	578875	623908	632692	561727	positive				annotated
817	198.001	1394.83	171893	166670	161060	152293	161551	149196	152917	171221	157489	164362	161393	160881	174485	positive				annotated
818	280.983	1410.38	101394	99677.7	80291	96273.7	89460.9	78038.4	94617.5	89704.7	92378.2	94515.8	80053.8	94701.3	109696	positive				annotated
819	219.983	1392.33	82987.2	71095.1	73170.9	75709.7	69132.1	77330.6	76002.7	76013.4	71083.1	81402.9	77219	79221.6	85959.4	positive				annotated
820	218.949	1390.29	53917.3	51668.8	56719.5	56427.9	56591.6	57613.1	64978.8	62503.3	58399	58847.5	59226.4	61456.9	63516.3	positive				annotated
821	274.994	1399.7	52402.3	41335.8	35193.2	46676.5	43598.6	33781.6	37414.5	39911.9	43593.7	42933.7	34352	40425	44147.3	positive				annotated
822	200.951	1392.23	27133	23847.7	29603	29677.6	27666.9	34385.3	33645.4	28091.8	32093.5	31582.1	38432.3	36261.5	33832.9	positive				annotated
823	378.9	1405.54	27406.3	24404.5	16848.5	27258.1	23355.2	21282.4	23499.3	21720.7	20410.2	23309.8	16943.4	23589.2	24445.6	positive				annotated
824	167.154	1420.6	15083.1	22245	14737.2	17623	16722.6	17073.5	17392.9	15288.6	15633.8	15811.5	14659.7	15774.5	13941	positive	gamma-Coniceine	PQSOVRNZJIENNW-UHFFFAOYSA-N	C10138	annotated
825	332.053	1394.03	14406.8	13994.6	11793.9	12934.8	13377.9	16967.3	14851.4	12912.6	13238.2	14049.5	12817.7	13803.9	14185	positive	Coumesterol;Coumestrol;Coumestrol;(+)-2,7-Dideoxypancratistatin;N-(6-Oxo-6H-dibenzo[b,d]pyran-3-yl)maleamic acid	ZZIALNLLNHEQPJ-UHFFFAOYSA-N,ZZIALNLLNHEQPJ-UHFFFAOYSA-N,ZZIALNLLNHEQPJ-UHFFFAOYSA-N,DAJUDMPFTLBNMJ-SVUNVAICSA-N,HHGLRTMNBJCNJN-FPLPWBNLSA-N	HMDB02326,C10205,LMPK12090018,C12256,C15466	annotated
826	231.092	1391.74	11740.5	11793.6	13663.8	10191.9	11988	13330	9786.25	8416.47	11914.9	10773.3	12597.4	9887.85	11832.3	positive				annotated
827	189.087	550.13	243249	617077	299471	174521	193022	166079	157732	140931	127191	161230	162678	612625	146367	positive	L-Glutamic acid;L-Glutamate;Glycyl-Hydroxyproline;L-glycyl-L-hydroxyproline ;N-Acetylglutamine;N-Acetylglutamine;DL-Glutamate;DL-Glutamate;N-Acetylserine;N-Methyl-D-aspartic acid;N-Methyl-D-aspartic acid;L-4-Hydroxyglutamate semialdehyde;L-4-Hydroxyglutamate semialdehyde;3-(Carboxymethylamino)propanoic acid;N-lactoyl-Glycine;D-Glutamic acid;D-Glutamate;O-Acetylserine;O-Acetyl-L-serine;3-Aminopent…	WHUUTDBJXJRKMK-VKHMYHEASA-N,WHUUTDBJXJRKMK-VKHMYHEASA-N,ZJQXGJBINIMBOY-UHFFFAOYSA-N,ZJQXGJBINIMBOY-UHFFFAOYSA-N,KSMRODHGGIIXDV-UHFFFAOYSA-N,KSMRODHGGIIXDV-UHFFFAOYSA-N,WHUUTDBJXJRKMK-UHFFFAOYSA-N,WHUUTDBJXJRKMK-UHFFFAOYSA-N,JJIHLJJYMXLCOY-BYPYZUCNSA-N,HOKKHZGPKSLGJE-GSVOUGTGSA-N,HOKKHZGPKSLGJE-GSVOUGTGSA-N,XCXUZPXOFFRGGP-DMTCNVIQSA-N,XCXUZPXOFFRGGP-DMTCNVIQSA-N,GAUBNQMYYJLWNF-UHFFFAOYSA-N,CLNVOWM…	HMDB00148,C00025,HMDB28842,HMDB11173,HMDB06029,Stds2_2_24JAN20_20200220_152709_49,HMDB60475,C00302,HMDB02931,HMDB02393,C12269,HMDB06556,C05938,HMDB33550,HMDB62183,HMDB03339,C00217,HMDB03011,C00979,C05574,C03790,C03618,C05941	identified
828	782.567	236.19	134637	612916	120853	79818.2	249313	89211.1	61261.5	65929.4	75059.4	72967.7	82635.5	208228	241079	positive	PE(22:1(13Z)/15:0);PE(15:0/22:1(13Z));DG(22:4n6/0:0/22:5n6);DG(22:4n6/0:0/22:5n3);PC(20:3(5Z,8Z,11Z)/16:1(9Z));PC(20:3(5Z,8Z,11Z)/16:1(9Z));PC(20:3(8Z,11Z,14Z)/16:1(9Z));PC(20:3(8Z,11Z,14Z)/16:1(9Z));PC(20:4(5Z,8Z,11Z,14Z)/16:0);PC(20:4(5Z,8Z,11Z,14Z)/16:0);PC(20:4(8Z,11Z,14Z,17Z)/16:0);PC(22:4(7Z,10Z,13Z,16Z)/14:0);PC(22:4(7Z,10Z,13Z,16Z)/14:0);PC(16:1(9Z)/20:3(8Z,11Z,14Z));PC(16:1(9Z)/20:3(8Z,1…	REDKBACMQCHVMH-LQOXNGKESA-N,MUWFEEOSXPAQIY-LQOXNGKESA-N,CLFIZKRELOFNQV-LAFANGLKSA-N,UOBZJTUXHMDYTP-ITOHUOIJSA-N,VRXRAEQYIWJLSH-OCTHSLKYSA-N,VRXRAEQYIWJLSH-OCTHSLKYSA-N,SMNBWWUNQGASFC-MLQXCARSSA-N,SMNBWWUNQGASFC-MLQXCARSSA-N,PUDHBQQGURLBGJ-IVFHWKNFSA-N,PUDHBQQGURLBGJ-IVFHWKNFSA-N,JWAPTBDWCHGPTG-HCYAGMRRSA-N,FHBLNLYBVANDFG-CCHOKCMJSA-N,FHBLNLYBVANDFG-CCHOKCMJSA-N,SCFKGVINVZBYAF-MLQXCARSSA-N,SCFKGVI…	HMDB09516,HMDB08908,HMDB56352,HMDB56357,HMDB08365,LMGP01012195,HMDB08398,LMGP01011873,HMDB08429,LMGP01011049,HMDB08462,HMDB08623,LMGP01012068,HMDB08014,LMGP01011491,HMDB08013,LMGP01012138,HMDB08003,LMGP01011483,HMDB08042,LMGP01010773,HMDB08035,LMGP01010744,HMDB08074,LMGP01012151,HMDB08073,LMGP01012150,HMDB08067,LMGP01012146,HMDB08138,LMGP01012169,LMGP01010937,HMDB08107,LMGP01010898,HMDB08106,LMGP…	annotated
829	228.123	299.32	483580	450455	368013	501738	407502	502039	418566	604159	457603	511070	454801	523765	500263	positive	5-Butyltetrahydro-2-oxo-3-furancarboxylic acid;5-(2-Methylpropyl)tetrahydro-2-oxo-3-furancarboxylic acid;cis-2-Carboxycyclohexyl-acetic acid	XCIYLBHMPNYNTF-UHFFFAOYSA-N,ODKYFEYTVOPOOV-UHFFFAOYSA-N,GCGCKIUIBPEAQE-BQBZGAKWSA-N	HMDB30992,HMDB30988,C14112	annotated
830	240.142	299.13	280004	279417	263423	273727	311934	267590	250334	350118	261764	308984	309519	282850	285213	positive				annotated
831	505.221	301.55	49042.3	40862.8	42034.1	44036.5	35199.4	44278.9	34474.4	71741.5	34453.9	40841.2	46042.2	44579.8	42368.1	positive	Heterophyllin;Heterophyllin;3-alpha-hydroxy-5-alpha-androstane-17-one 3-D-glucuronide;Etiocholanolone glucuronide;Etiocholan-3alpha-ol-17-one 3-glucuronide;Etiocholan-3alpha-ol-17-one 3-glucuronide;Dulciol C;Androsterone glucuronide;Androsterone glucuronide;Androsterone 3-glucuronide;5-alpha-Dihydrotestosterone glucuronide;5-alpha-Dihydrotestosterone glucuronide;Dorsmanin C;Poinsettifolin A;Brous…	CBYLXVCMCVXUQQ-UHFFFAOYSA-N,CBYLXVCMCVXUQQ-UHFFFAOYSA-N,VFUIRAVTUVCQTF-YJBBFZLGSA-N,VFUIRAVTUVCQTF-SDHZCXLISA-N,VFUIRAVTUVCQTF-SDHZCXLISA-N,VFUIRAVTUVCQTF-SDHZCXLISA-N,AIKCUENREJQMNO-UHFFFAOYSA-N,VFUIRAVTUVCQTF-BSOWLZGZSA-N,VFUIRAVTUVCQTF-BSOWLZGZSA-N,VFUIRAVTUVCQTF-BSOWLZGZSA-N,CLQMBSSRTBUNDV-CPKOJWPQSA-N,CLQMBSSRTBUNDV-CPKOJWPQSA-N,HHAZEOQNUWGOLG-RQZCQDPDSA-N,MDRSLFCGMSYIKU-UHFFFAOYSA-N,FAVGADQ…	HMDB34660,LMPK12110929,HMDB10365,HMDB04484,C11136,LMST05010014,HMDB29991,HMDB02829,C11135,LMST05010013,HMDB06203,LMST05010041,LMPK12112299,LMPK12112296,LMPK12112294,LMPK12111527,LMPK12160009,LMST05010001	annotated
832	394.189	300.76	38029.3	64361.6	37401	41318.1	45079.3	39125.2	35282.4	49363.3	39508.2	44591.8	39562.3	49068.6	47347.4	positive	Palmatine	QUCQEUCGKKTEBI-UHFFFAOYSA-N	C05315	annotated
833	122.081	755.91	397175	499713	470063	316716	349185	534832	530379	216732	363329	361713	601323	221348	267513	positive	Tromethamine	LENZDBCJOHFCAS-UHFFFAOYSA-N	C07182	annotated
834	126.066	508.11	311464	574830	419520	564557	216035	219405	208930	368404	372307	167881	208287	275107	298297	positive	2-O-Methylcytosine;Imidazolone;Imidazolone;3-Methylcytosine ;5-Methylcytosine;5-Methylcytosine;Imidazol-2-one	DHYLZDVDOQLEAQ-UHFFFAOYSA-N,CAAMSDWKXXPUJR-UHFFFAOYSA-N,CAAMSDWKXXPUJR-UHFFFAOYSA-N,KOLPWZCZXAMXKS-UHFFFAOYSA-N,LRSASMSXMSNRBT-UHFFFAOYSA-N,LRSASMSXMSNRBT-UHFFFAOYSA-N,AICIYIDUYNFPRY-UHFFFAOYSA-N	HMDB04339,HMDB04363,C06195,HMDB11601,HMDB02894,C02376,C20382	annotated
835	166.072	528.72	335957	552362	487930	465797	273499	566298	540017	439330	435172	464953	427923	492922	411697	positive	7-Methylguanine;7-Methylguanine;N2-Methylguanine;3-Methylguanine;3-Methylguanine;1-Methylguanine	FZWGECJQACGGTI-UHFFFAOYSA-N,FZWGECJQACGGTI-UHFFFAOYSA-N,SGSSKEDGVONRGC-UHFFFAOYSA-N,XHBSBNYEHDQRCP-UHFFFAOYSA-N,XHBSBNYEHDQRCP-UHFFFAOYSA-N,RFLVMTUMFYRZCB-UHFFFAOYSA-N	HMDB00897,C02242,HMDB06040,HMDB01566,C02230,HMDB03282	annotated
836	78.9557	897.56	530881	521564	492106	547683	507881	506132	545109	521382	537768	556115	515183	493137	555914	positive	Sodium hydroxide;Potassium hydroxide	HEMHJVSKTPXQMS-UHFFFAOYSA-M,KWYUFKZDYYNOTN-UHFFFAOYSA-M	C12569,C12568	annotated
837	200.894	895.73	270883	252404	209860	262349	223919	238016	261602	268736	248003	262974	239326	224199	262236	positive				annotated
838	322.832	892.49	118367	111325	99144.5	132992	98279.5	92291.6	121448	111025	112572	123168	105261	95461	121177	positive				annotated
839	284.837	882.1	99433.3	89875	79399.1	105822	87450.2	85907.1	94279.1	91919.9	94948.9	97608.4	92720.4	87414.6	90770.4	positive				annotated
840	422.776	887.9	46636.6	43422.3	71085.4	47862.2	70582	71537	58570	61063.2	60279.8	54297.2	71854.5	56109.3	47380.4	positive				annotated
841	404.777	887.45	47791.8	48759.6	41628.1	54930.3	42521.7	41339.4	52538.1	48800.5	45179.3	59207.3	46848.1	43192.9	56498.4	positive				annotated
842	366.822	894.69	53361.2	52123.4	37040.7	49346	41996.2	42736.5	48977.4	47745.2	45772.7	52236.5	37882	43144.3	48551.2	positive				annotated
843	202.892	894.77	48042.3	36397.6	37832.4	46904.4	34927.2	32625.3	45489.7	41174.5	41272.7	41508.5	33055.7	34855.2	47081.6	positive				annotated
844	590.779	883.54	36459.1	35297.8	28893.8	37769.5	33393.6	37953.2	35972.4	34285.7	34373.5	41441.5	34613	33769.2	34426.5	positive				annotated
845	428.822	891.95	34641	29355.3	27053.7	35844.9	27266.9	28663.6	38093	32268	31264.5	40280.8	31543.1	23954.8	31229.9	positive				annotated
846	196.868	893.93	32871.2	33891	29643	38587.4	32175.3	28729.2	31455.5	32392.3	32157.3	36282.1	27637.5	27212.7	35119.7	positive	Potassium sulfate	OTYBMLCTZGSZBG-UHFFFAOYSA-L	C13192	annotated
847	168.065	462.51	49312.4	255417	64138.5	46331.7	101234	470379	448870	480672	548175	442257	383140	175519	NA	positive	3alpha,4,5,7alpha-Tetrahydro-5-hydroxy-1H-isoindole-1,3(2H)-dione;3alpha,4,7,7alpha-Tetrahydro-4-hydroxy-1H-isoindole-1,3(2H)-dione;5-Hydroxymethyl-2-furancarboxaldehyde;5-Hydroxymethyl-2-furaldehyde;Isopyridoxal;Isopyridoxal;5-Methylfuran-2-carboxylic acid;3-Methoxyanthranilate;3-Methoxyanthranilate;Pyridoxal;Pyridoxal;Methyl 2-furoate;Maltol;Maltol;4-Hydroxy-2H-pyran-3-carboxaldehyde;1,3,5-Trih…	GNUDNAYOODXBQP-UHFFFAOYSA-N,MLJWDNXRMUBJJU-UHFFFAOYSA-N,NOEGNKMFWQHSLB-UHFFFAOYSA-N,NOEGNKMFWQHSLB-UHFFFAOYSA-N,GNKXHPULSPWUAK-UHFFFAOYSA-N,GNKXHPULSPWUAK-UHFFFAOYSA-N,OVOCLWJUABOAPL-UHFFFAOYSA-N,SXOPCLUOUFQBJV-UHFFFAOYSA-N,SXOPCLUOUFQBJV-UHFFFAOYSA-N,RADKZDMFGJYCBB-UHFFFAOYSA-N,RADKZDMFGJYCBB-UHFFFAOYSA-N,HDJLSECJEQSPKW-UHFFFAOYSA-N,XPCTZQVDEJYUGT-UHFFFAOYSA-N,XPCTZQVDEJYUGT-UHFFFAOYSA-N,ZNUNRMP…	HMDB34887,HMDB34889,HMDB34355,C11101,HMDB04290,C06051,HMDB59735,HMDB60374,C05831,HMDB01545,Stds2_2_24JAN20_20200220_152709_5,HMDB29750,HMDB30776,C11918,HMDB31256,HMDB13675,C02183,HMDB13674,C01108,HMDB32651,C12323,C03986,C02814,C02752,C03493,C14171,C14170,C00250	identified+fragment
848	286.103	463.02	NA	NA	9333.11	13062	NA	33569.5	36728.3	20123.1	19601.3	38999.8	30973.2	NA	NA	positive	Pseudouridine;Pseudouridine;Uridine;Uridine;N4-Acetylcytidine;Spongouridine	PTJWIQPHWPFNBW-GBNDHIKLSA-N,PTJWIQPHWPFNBW-GBNDHIKLSA-N,DRTQHJPVMGBUCF-XVFCMESISA-N,DRTQHJPVMGBUCF-XVFCMESISA-N,NIDVTARKFBZMOT-PEBGCTIMSA-N,DRTQHJPVMGBUCF-CCXZUQQUSA-N	HMDB00767,C02067,HMDB00296,C00299,HMDB05923,C16745	annotated
849	292.102	640.71	547951	169517	209893	126806	248624	188793	199361	165907	164029	236371	215659	197049	90416.7	positive	Histidinyl-Asparagine;Asparaginyl-Histidine;Decitabine;Sarmentosin epoxide;2-Deoxy-2,3-dehydro-N-acetylneuraminic acid;2,7-Anhydro-alpha-N-acetylneuraminic acid	WSDOHRLQDGAOGU-UHFFFAOYSA-N,FFMIYIMKQIMDPK-UHFFFAOYSA-N,XAUDJQYHKZQPEU-KVQBGUIXSA-N,MGWCXJDKHMCXRL-YMGPVYFXSA-N,JINJZWSZQKHCIP-UFGQHTETSA-N,NCMJSVDTRDLWJE-GSQQXRCOSA-N	HMDB28880,HMDB28733,HMDB15391,C08341,C04580,C04521	annotated
850	355.08	640.69	82848.9	37245.9	34335.2	26188.3	37528.6	25861	43785.5	40281.3	41676.8	40597.8	36743.8	47369.3	18647.7	positive	Erosenone;5-Hydroxy-6-methoxy-3',4'-methylenedioxyfurano[2'',3'':7,8]flavanone	VTWYRBBCPYEEJM-UHFFFAOYSA-N,NDRSNJAZIATHAK-UHFFFAOYSA-N	LMPK12050457,LMPK12140625	annotated
851	250.051	549.23	547599	515522	453504	491990	403855	372093	411476	353102	305729	451950	321850	402810	542723	positive				annotated
852	445.165	551.28	382850	359000	292906	349604	256585	253023	283118	257934	226552	339848	245853	251452	358382	positive	Fluticasone;Argentine	MGNNYOODZCAHBA-AZYZPMHWSA-N,AILDTIZEPVHXBF-UHFFFAOYSA-N	C07815,C10753	annotated
853	445.165	551.28	382850	359000	292906	349604	256585	253023	283118	257934	226552	339848	245853	251452	358382	positive	Fluticasone;Argentine	MGNNYOODZCAHBA-AZYZPMHWSA-N,AILDTIZEPVHXBF-UHFFFAOYSA-N	C07815,C10753	annotated
854	200.165	253.52	183923	191969	74383.9	266978	218117	82569	546423	232699	332556	16207.5	38936	295495	230269	positive	Hexyl propionate;hexyl propionate;Pelargonic acid;Nonanoic acid;Pelargonic acid;Pentyl butanoate;Propyl hexanoate;propionyl hexanoate;Oenanthic ether;Octyl formate;2-Methylpropyl 3-methylbutanoate;Ethyl 5-methylhexanoate;Isoamyl butyrate;3-Methylbutyl butyrate;Butyl 2-methylbutanoate;butyl 2-methyl-butanoate;1-Methylbutyl butanoate;Butyl pentanoate;Isopropyl hexanoate;Isopropyl hexanoate;xi-2-Eth…	GOKKOFHHJFGZHW-UHFFFAOYSA-N,GOKKOFHHJFGZHW-UHFFFAOYSA-N,FBUKVWPVBMHYJY-UHFFFAOYSA-N,FBUKVWPVBMHYJY-UHFFFAOYSA-N,FBUKVWPVBMHYJY-UHFFFAOYSA-N,CFNJLPHOBMVMNS-UHFFFAOYSA-N,HTUIWRWYYVBCFT-UHFFFAOYSA-N,HTUIWRWYYVBCFT-UHFFFAOYSA-N,TVQGDYNRXLTQAP-UHFFFAOYSA-N,AVBRYQRTMPHARE-UHFFFAOYSA-N,KEBDNKNVCHQIJU-UHFFFAOYSA-N,VUOGVGBBHBPFGM-UHFFFAOYSA-N,PQLMXFQTAMDXIZ-UHFFFAOYSA-N,PQLMXFQTAMDXIZ-UHFFFAOYSA-N,OTKQNSS…	HMDB34606,LMFA07010413,HMDB00847,C01601,LMFA01010009,HMDB34162,HMDB34165,LMFA07010435,HMDB00798,HMDB38603,HMDB38040,HMDB59822,HMDB40221,LMFA07010574,HMDB39216,LMFA07010507,HMDB39219,HMDB40295,HMDB40430,LMFA07010676,HMDB30331,HMDB32042,LMFA07010652,HMDB32309,HMDB36234,LMFA07010572,HMDB31557,LMFA01020244,HMDB31291,LMFA07010446,HMDB31480,LMFA07010186,HMDB62669,HMDB37143,HMDB37164,HMDB37288,HMDB32454…	annotated
855	227.164	263.71	51861.8	50146.8	29352.5	61250.8	45235	27646.9	70579.1	51186.9	75523.2	15662.2	41576.9	50354	54069.7	positive	4,5-Dihydrovomifoliol;Methyl dihydrojasmonate;Riesling acetal	IHDJYDVWNNFPHR-AATRIKPKSA-N,KVWWIYGFBYDJQC-GHMZBOCLSA-N,SJZGKFZUNCXEEW-UHFFFAOYSA-N	HMDB40615,HMDB31740,HMDB37562	annotated
856	143.04	1166.33	514063	499835	455089	505628	471276	461259	543908	520046	487371	523306	460917	490487	528674	positive				annotated
857	388.254	278.26	314497	173355	99742.7	288978	203996	543728	162357	110725	220702	300624	134628	217234	79032.3	positive				annotated
858	204.123	558.09	38546.3	46465.9	55695	110898	72633.3	538413	492515	313811	345154	287450	295260	35748.6	54772.5	positive	L-Acetylcarnitine;2-(1-Ethoxyethoxy)propanoic acid;Dimethicone;N-lactoyl-Leucine;Oleandrose;beta-Cymaropyranose;O-Acetylcarnitine	RDHQFKQIGNGIED-UHFFFAOYSA-N,FRGRNGNKLISCCU-UHFFFAOYSA-N,UQEAIHBTYFGYIE-UHFFFAOYSA-N,BUMIGZVUJKNXCO-BQBZGAKWSA-N,DBDJCJKVEBFXHG-AXMZGBSTSA-N,DBDJCJKVEBFXHG-XZBKPIIZSA-N,RDHQFKQIGNGIED-MRVPVSSYSA-O	HMDB00201,HMDB59918,HMDB33532,HMDB62176,C08237,C08234,Stds3_2_24JAN20_20200220_152740_4	identified
859	263.074	697.79	537292	260097	276261	174301	292858	255666	254056	183163	212638	280701	248797	288869	170641	positive	D-glycero-L-galacto-Octulose	HYWDXGGHANXDIV-UHFFFAOYSA-N	HMDB29954	annotated
860	279.159	222.93	246534	524334	270147	363768	348072	265427	159137	215863	267699	262745	324816	276593	342561	positive	Alpha-CEHC;Dibutyl phthalate;Dibutyl phthalate;Diisobutyl phthalate;Diisobutyl phthalate;Monoethylhexyl phthalic acid;2-Ethylhexyl phthalate;alhpa-tocopheronolactone;Emmotin A	AXODOWFEFKOVSH-UHFFFAOYSA-N,DOIRQSBPFJWKBE-UHFFFAOYSA-N,DOIRQSBPFJWKBE-UHFFFAOYSA-N,MGWAVDBGNNKXQV-UHFFFAOYSA-N,MGWAVDBGNNKXQV-UHFFFAOYSA-N,DJDSLBVSSOQSLW-UHFFFAOYSA-N,DJDSLBVSSOQSLW-UHFFFAOYSA-N,AHKCSBSOCDKWLH-UHFFFAOYSA-N,GRTATZFIZSZURL-GXTWGEPZSA-N	HMDB01518,HMDB33244,C14214,HMDB13835,C15205,HMDB13248,C03343,LMPR02020063,LMPR0103200001	annotated
861	89.0709	433.42	338094	418631	317134	309767	368857	522784	251910	350983	197246	422966	372996	415698	254952	positive	Dimethylurea;N,N'-Dimethylurea;beta-Alaninamide;N-Nitrosomethylethylamine	MGJKQDOBUOMPEZ-UHFFFAOYSA-N,MGJKQDOBUOMPEZ-UHFFFAOYSA-N,RSDOASZYYCOXIB-UHFFFAOYSA-N,RTDCJKARQCRONF-UHFFFAOYSA-N	HMDB29198,C16364,C19779,C19281	annotated
862	96.0444	434.42	385936	307038	296082	310714	365381	456074	192161	202094	199116	355614	346841	351291	267983	positive	1H-Pyrrole-2-carboxaldehyde;2-Propyn-1-al;2-Propynal;2-Hydroxypyridine;2-Hydroxypyridine	ZSKGQVFRTSEPJT-UHFFFAOYSA-N,IJNJLGFTSIAHEA-UHFFFAOYSA-N,IJNJLGFTSIAHEA-UHFFFAOYSA-N,UBQKCCHYAOITMY-UHFFFAOYSA-N,UBQKCCHYAOITMY-UHFFFAOYSA-N	HMDB36057,HMDB06803,C05985,HMDB13751,C02502	annotated
863	344.228	284.59	313163	209353	153339	426016	276865	517985	517272	198239	472407	251719	165118	305006	143942	positive				annotated
864	310.877	802.37	265667	367747	325868	506446	349263	437247	351903	488977	445233	475295	448580	216716	377546	positive				annotated
865	376.849	801.6	92809.8	136314	152250	205866	132915	189072	133265	182925	188843	185307	183503	92398.9	153648	positive				annotated
866	416.841	801.88	38578.6	54355.7	48489.1	92493.8	49736.4	71702.8	57547.1	78925	78030.7	71824.6	69510.6	38510.2	62978.3	positive				annotated
867	438.849	803.36	35117.7	48921.4	45056.9	76740	50515.2	61597.9	45238.5	71826.4	61676.7	70462.9	63898.1	31908.5	52389	positive				annotated
868	460.832	801.79	25888.3	33724.4	34121.9	59535.7	39018	42664.2	32086.3	42768.7	46944.2	42323.3	44690.9	14826.4	32901.2	positive				annotated
869	452.808	804.81	19810	28990.6	33854.5	50444.2	19635.8	38640.4	27464.6	40047.9	39205	35801.6	32281.5	20455.6	32884.4	positive				annotated
870	544.814	800.54	21813.5	23812.7	28955.2	48448.2	26414.4	46396.1	29425.5	45688.2	33870	42260.5	30529.3	30570.8	29224.5	positive				annotated
871	350.869	801.89	22008.8	22610	21614.5	48207.1	26642.1	32269.1	28128.9	30706.6	30336.8	32851.5	33046.4	15625.5	24610.7	positive				annotated
872	482.812	800.63	20379.7	30814.2	27830.5	41828.5	25015.5	44199.5	29535.8	43155.6	37636.9	35579.5	33404.5	15396.4	28922.2	positive				annotated
873	282.839	856.22	468548	437683	411957	506352	411398	403267	466383	479533	455734	482046	423331	434458	505974	positive				annotated
874	322.832	852.66	140943	147426	130312	159153	122999	128899	139835	150490	133287	155638	128424	124686	157979	positive				annotated
875	366.822	852.2	56013.8	56987.5	50366.2	66742.2	53230.9	52476.1	64548.9	63847.8	53170	56076.2	59288.4	52840.6	68168.4	positive				annotated
876	404.777	855.95	53256.2	55195	47464.5	62491.8	48470.7	44405.2	53923	57951.8	51219.9	60925.3	54298.8	45941.1	56207.4	positive				annotated
877	428.822	852.27	43137.2	35026.1	34000.2	43882	38077.5	31670.6	40597.6	39972.4	34618	43326	33251.7	30885.6	38676.9	positive				annotated
878	368.82	854.96	15448.6	11935.6	13689.9	15353.9	17088.6	12995.5	16006.6	15765.4	13483.1	13917.5	14315.9	12999	13548	positive				annotated
879	143.04	1359.46	422459	452838	497528	490414	463330	460753	452842	460683	464904	439006	478488	426421	444366	positive				annotated
880	432.28	273.35	265907	150931	88964.4	228631	171285	494619	138440	108028	182927	306148	111490	182085	75392.4	positive				annotated
881	477.31	269.61	54481.4	37354.5	14023.1	43285.3	32676.4	86152.9	21655.8	16058.4	28632.2	58846.6	20658	43918.6	11543.8	positive	N-Docosahexaenoyl GABA;N-docosahexaenoyl GABA;Paspaline B	HZMSBMNSIHSLPJ-ZPWIVGABSA-N,HZMSBMNSIHSLPJ-KUBAVDMBSA-N,MOSFIJXAXDLOML-UHFFFAOYSA-N	HMDB62332,LMFA08020105,C20587	annotated
882	102.055	701.36	362293	405834	344865	311928	204461	376032	355401	371910	370575	421608	493555	270300	219851	positive	Acetic acid;Acetate;Acetic acid;L-3-Aminodihydro-2(3H)-furanone;Homoserine lactone;(S)-2-Azetidinecarboxylic acid;1-Aminocyclopropanecarboxylic acid;1-Aminocyclopropane-1-carboxylate;Glycolaldehyde;Glycolaldehyde;2-Aminobut-2-enoate;N-Methylolacrylamide;Diacetylmonoxime;L-Homoserine lactone;L-Azetidine 2-carboxylic acid;3-Oxobutanamide	QTBSBXVTEAMEQO-UHFFFAOYSA-N,QTBSBXVTEAMEQO-UHFFFAOYSA-N,QTBSBXVTEAMEQO-UHFFFAOYSA-N,QJPWUUJVYOJNMH-UHFFFAOYSA-N,QJPWUUJVYOJNMH-UHFFFAOYSA-N,IADUEWIQBXOCDZ-UHFFFAOYSA-N,PAJPWUMXBYXFCZ-UHFFFAOYSA-N,PAJPWUMXBYXFCZ-UHFFFAOYSA-N,WGCNASOHLSPBMP-UHFFFAOYSA-N,WGCNASOHLSPBMP-UHFFFAOYSA-N,PAWSVPVNIXFKOS-IHWYPQMZSA-N,CNCOEDDPFOAUMB-UHFFFAOYSA-N,FSEUPUDHEBLWJY-HWKANZROSA-N,QJPWUUJVYOJNMH-VKHMYHEASA-N,IADUEWI…	HMDB00042,C00033,LMFA01010002,HMDB29387,C02926,HMDB29615,HMDB36458,C01234,HMDB03344,C00266,C17234,C19456,C07509,C19777,C08267,C11106	annotated
883	158.03	527.62	325961	337390	416616	441118	292464	320720	368924	384975	352584	490851	380644	409125	301102	positive				annotated
884	262.128	609.78	303143	104579	189319	133873	486453	210057	212388	99940.1	115390	191951	189288	278875	98137.1	positive	Epidermin;Lotaustralin;Succinylcarnitine;O-methylmalonyl-L-carnitine;Methylmalonylcarnitine;Heterodendrin;Lotaustralin;Mycosporine	GDSYPXWUHMRTHT-UHFFFAOYSA-N,WEWBWVMTOYUPHH-UHFFFAOYSA-N,HAEVNYBCYZZDFL-UHFFFAOYSA-N,XROYFEWIXXCPAW-BRFYHDHCSA-N,XROYFEWIXXCPAW-MQWKRIRWSA-N,CQWWASNOGSDPRL-MPVQUNCYSA-N,WEWBWVMTOYUPHH-QHAQEBJBSA-N,VVTDHOIRNPCGTH-NSHDSACASA-N	HMDB34777,HMDB33865,HMDB61717,HMDB62785,HMDB13133,C08332,C08334,C10607	annotated
885	156.077	818.37	243732	486060	324511	443566	186165	300185	328958	360220	372528	346698	292440	318063	345785	positive	L-2-Amino-3-(1-pyrazolyl)propanoic acid;Dihydrouracil;5,6-Dihydrouracil;L-Histidine;L-Histidine;L-3-Cyanoalanine;3-Cyano-L-alanine;N-Methylhydantoin;N-Methylhydantoin;D-Histidine;Muscimol;Histidine;2,5-Dioxopiperazine;3-(Pyrazol-1-yl)-L-alanine	PIGOPELHGLPKLL-UHFFFAOYSA-N,OIVLITBTBDPEFK-UHFFFAOYSA-N,OIVLITBTBDPEFK-UHFFFAOYSA-N,HNDVDQJCIGZPNO-YFKPBYRVSA-N,HNDVDQJCIGZPNO-YFKPBYRVSA-N,BXRLWGXPSRYJDZ-VKHMYHEASA-N,BXRLWGXPSRYJDZ-VKHMYHEASA-N,RHYBFKMFHLPQPH-UHFFFAOYSA-N,RHYBFKMFHLPQPH-UHFFFAOYSA-N,HNDVDQJCIGZPNO-RXMQYKEDSA-N,ZJQHPWUVQPJPQT-UHFFFAOYSA-N,HNDVDQJCIGZPNO-UHFFFAOYSA-N,BXRNXXXXHLBUKK-UHFFFAOYSA-N,PIGOPELHGLPKLL-YFKPBYRVSA-N	HMDB34267,HMDB00076,C00429,HMDB00177,C00135,HMDB60245,C02512,HMDB03646,C02565,C06419,C08311,C00768,C02777,C01162	annotated
886	170.97	590.6	480754	266666	484808	324576	259822	234336	311378	315751	274607	363725	363026	279055	193965	positive	4,5-Dihydro-5-methyl-3-thiophenethiol;2,3-Dihydro-5-methyl-3-thiophenethiol;4,5-Dihydro-2-methyl-3-thiophenethiol	JPJBGDKFMKAFRU-UHFFFAOYSA-N,XMTPGJJWJZMORB-UHFFFAOYSA-N,SHTOTWJJNXTUDB-UHFFFAOYSA-N	HMDB39796,HMDB39791,HMDB39792	annotated
887	382.057	590.42	156836	95159.2	152589	106400	96358.1	75579	101939	102182	107846	132660	103042	105475	72400.6	positive				annotated
888	210.962	591.18	34085.1	23262.2	30684.2	26314.5	20674.7	20170.8	24775	24114.6	26137.8	37029.5	28820.4	23359.5	17810.9	positive				annotated
889	123.117	276.5	188264	451641	256261	239153	477857	83455.1	139591	277413	84728.6	147609	161375	274355	195264	positive	Santene;3-Allyl-1-cyclohexene	LSIXBBPOJBJQHN-UHFFFAOYSA-N,RGURBRHZWFDJBM-UHFFFAOYSA-N	HMDB38140,HMDB61784	annotated
890	182.139	283.5	39301.4	66977.4	57880.8	56266.6	73026	24344.4	26077	41862.6	19173.1	39896.1	49679.2	50921	47621.4	positive	2-Methylcholine	JPKKMFOXWKNEEN-UHFFFAOYSA-N	C02224	annotated
891	184.097	468.31	45286.2	79196.9	45563.2	45312.7	162215	39824.8	40902.2	58853.6	56461.3	33455.2	28267.7	455778	40408.6	positive	Mesifurane;Normetanephrine;Epinephrine;L-Adrenaline;Homofureanol;Nicotine imine;Levonordefrin;Levonordefrin;Ginkgotoxin;3,4,5,6-Tetrahydrohippuric acid;Methylnoradrenaline;Nordephrine;Erinapyrone B;Erinapyrone A;5-Ethyl-3-hydroxy-4-methyl-2(5H)-furanone;Oxidized-adrenal-ferredoxin;L-Normetanephrine;4-Oxocyclohexanecarboxylate;3-acetyl-3-methyldihydrofuran-2(3H)-one;7-hydroxy-5-heptynoic acid	SIMKGHMLPVDSJE-UHFFFAOYSA-N,YNYAYWLBAHXHLL-UHFFFAOYSA-N,UCTWMZQNUQWSLP-VIFPVBQESA-N,UCTWMZQNUQWSLP-VIFPVBQESA-N,GWCRPYGYVRXVLI-UHFFFAOYSA-N,GTQXYYYOJZZJHL-UHFFFAOYSA-N,GEFQWZLICWMTKF-CDUCUWFYSA-N,GEFQWZLICWMTKF-CDUCUWFYSA-N,SVINQHQHARVZFF-UHFFFAOYSA-N,OSUSJBWSQBKORT-UHFFFAOYSA-N,GEFQWZLICWMTKF-UHFFFAOYSA-N,GEFQWZLICWMTKF-UHFFFAOYSA-N,ULVSURGNEAHOBK-UHFFFAOYSA-N,FXGUGSUNHREWBM-UHFFFAOYSA-N,IUFQZPB…	HMDB34230,HMDB00819,HMDB00068,C00788,HMDB33736,HMDB01010,HMDB15652,C11768,HMDB29455,HMDB61679,HMDB02832,C17925,HMDB41427,HMDB41426,HMDB33551,HMDB62515,C05589,C03767,LMFA07040006,LMFA01050262	annotated
892	229.155	629.38	265088	453146	89386.6	124834	209980	47374.5	57341.1	42627.1	42941.9	48412.8	48419.9	330774	58371.3	positive	Isoleucyl-Proline;L-isoleucyl-L-proline ;Leucyl-Proline;L-leucyl-L-proline ;Polyethylene glycol;8-Amino-7-oxononanoate;7-oxo-8-amino-nonanoic acid;N-Heptanoylglycine;(E)-2-Butenyl-4-methyl-threonine	BBIXOODYWPFNDT-UHFFFAOYSA-N,BBIXOODYWPFNDT-UHFFFAOYSA-N,VTJUNIYRYIAIHF-UHFFFAOYSA-N,VTJUNIYRYIAIHF-UHFFFAOYSA-N,GUAHPAJOXVYFON-UHFFFAOYSA-N,GUAHPAJOXVYFON-UHFFFAOYSA-N,GUAHPAJOXVYFON-UHFFFAOYSA-N,RNFCYFVPNIXAHP-UHFFFAOYSA-N,RPALEGQGCGCFCX-FIWMUJSFSA-N	HMDB28915,HMDB11174,HMDB28937,HMDB11175,HMDB37790,C01092,LMFA01060168,HMDB13010,C12029	annotated
893	252.108	633.3	35704.5	61084.1	47335.9	50238.2	41562.4	23925.3	NA	NA	NA	NA	NA	50591.8	28187.1	positive	N-(1-Deoxy-1-fructosyl)alanine;D-altro-D-manno-Heptose;D-Manno-2-heptulose;L-Galacto-2-heptulose;Sedoheptulose;Muramic acid;Muramic acid;Coriose;beta-D-Sedoheptulopyranose;alpha-D-Mannoheptulopyranose;Sedoheptulose	BDMCSTCUMFCYDF-MBGOVIFWSA-N,BGWQRWREUZVRGI-UHFFFAOYSA-N,HAIWUXASLYEWLM-UHFFFAOYSA-N,HAIWUXASLYEWLM-UHFFFAOYSA-N,HSNZZMHEPUFJNZ-UHFFFAOYSA-N,MSFSPUZXLOGKHJ-LEISLEKSSA-N,MSFSPUZXLOGKHJ-PGYHGBPZSA-N,INYHXAFWZQXELF-FNKGTGPASA-N,HAIWUXASLYEWLM-BNWJMWRWSA-N,HAIWUXASLYEWLM-VEIUFWFVSA-N,HAIWUXASLYEWLM-QTSLKERKSA-N	HMDB38662,HMDB29952,HMDB29935,HMDB29901,HMDB03219,HMDB03254,C06470,C19612,C08355,C08236,C02076	annotated
894	282.118	632.6	445201	302978	347211	136117	229275	14843	NA	15940.8	13598.1	19180.4	16813.9	232006	94006.2	positive	Glutamyl-Leucine;Glutamyl-Isoleucine;Isoleucyl-Glutamate;Leucyl-Glutamate;D-glycero-L-galacto-Octulose;N-(1-Deoxy-1-fructosyl)threonine	YBAFDPFAUTYYRW-UHFFFAOYSA-M,SNFUTDLOCQQRQD-UHFFFAOYSA-M,KTGFOCFYOZQVRJ-UHFFFAOYSA-M,NFNVDJGXRFEYTK-UHFFFAOYSA-M,HYWDXGGHANXDIV-UHFFFAOYSA-N,JUBGLICOZRKBCO-KNWYLTHMSA-N	HMDB28823,HMDB28822,HMDB28906,HMDB28928,HMDB29954,HMDB37843	annotated
895	193.143	275.68	122979	155696	101609	126673	159991	47926.9	437275	378349	139082	43249.9	63140.3	156528	133039	positive				annotated
896	165.062	596.55	190879	206230	396986	201343	393952	434805	253360	248036	335130	212919	378470	272012	193333	positive				annotated
897	184.068	593.18	225093	189334	396261	303494	341461	340694	229192	243619	286260	170696	309515	285132	111514	positive				annotated
898	294.097	593.66	65991.6	69694.4	125320	79793.9	115383	133738	93766.1	94689.3	106084	71784.9	108084	99418.8	61142.1	positive	Hydralazine pyruvate hydrazone;2-O-(Z-p-Hydroxycinnamoyl)-(x)-glyceric acid;N-Acetoxy-MeIQx;(+)-2,7-Dideoxypancratistatin	CXGHHASVNBBLOU-NTUHNPAUSA-N,UYRFKSDZFBCTMU-ZZXKWVIFSA-N,AVHZTYOIILMPAL-UHFFFAOYSA-N,DAJUDMPFTLBNMJ-SVUNVAICSA-N	HMDB61143,HMDB41195,C20293,C12256	annotated
899	202.078	593.56	61185.8	43175.3	94370.4	68990.8	78814.2	81141.2	68440.2	67051.6	83247.4	48290.3	81946.3	80339	30298.9	positive				annotated
900	183.034	593.75	48339.8	36172.1	66926.4	57917.4	65782.9	74918.8	46187.8	57680.8	59284	40323.8	56369.7	50476.8	32414.6	positive				annotated
901	188.973	596.93	32272.1	37297.1	49175.5	40411.3	55710.2	64321.1	50880.7	45939.7	52651.4	42516.6	63837.6	41022	46277.1	positive				annotated
902	167.06	594.63	26998.8	31533.2	57294.5	31962.4	55132.2	60705.7	40150.8	39008.8	46417.1	28409.4	54398.6	40814.1	25167.2	positive				annotated
903	186.065	593.48	33752	27247.9	57600.2	41960.9	50155.5	49685	31443.8	42700.2	45754.6	26292	48346.6	48137.5	19059.7	positive				annotated
904	316.079	595.41	24911.6	28704.2	36218.4	27426.7	40498.3	43735.4	35696.7	30625.5	34753.8	26576.2	31901.7	34284.1	22337.3	positive	N-(1-Deoxy-1-fructosyl)proline;2-O-(Z-p-Hydroxycinnamoyl)-(x)-glyceric acid;(+)-2,7-Dideoxypancratistatin;1-Deoxy-D-altro-heptulose 7-phosphate	GSFRYAKUDPPHHG-MKSMHYHASA-N,UYRFKSDZFBCTMU-ZZXKWVIFSA-N,DAJUDMPFTLBNMJ-SVUNVAICSA-N,QIIZYFWCULOBMW-GBNDHIKLSA-N	HMDB38493,HMDB41195,C12256,C04359	annotated
905	189.062	595.76	22522.9	20395.6	36410.7	21425.9	34020.2	39493.6	23343.3	18292.5	28282	19379.1	32234.9	33523.9	20690.3	positive				annotated
906	186.944	1001	291735	319385	410442	305398	395622	427180	349761	352457	384814	307624	424563	327713	290497	positive				annotated
907	95.0855	279.95	232783	324273	163508	399906	274569	166136	426549	360293	293321	120157	128959	274936	233028	positive	2-Methyl-1,3-cyclohexadiene;(3E,5Z)-1,3,5-Heptatriene;1-Methyl-1,3-cyclohexadiene	XMWINMVFKPHMJB-UHFFFAOYSA-N,USKZHEQYENVSMH-YDFGWWAZSA-N,QMFJIJFIHIDENY-UHFFFAOYSA-N	HMDB32395,HMDB61889,HMDB31532	annotated
908	172.133	282.51	250990	159387	81502	201226	126904	81120.6	308629	216514	177428	60483.1	73761.7	228634	112845	positive	2-Methylpropyl propanoate;2-Methylpropyl propionate;Heptanoic acid;Heptanoic acid;Heptylic acid;2-Methylbutyl acetate;Isopropyl 2-methylpropanoate;Ethyl 2-methylbutyrate;ethyl 2-methyl-butanoate;Methyl hexanoate;formyl hexanoate;Propyl butyrate;propionyl butyrate;Isopropyl butyrate;Isopropyl butyrate;Pentyl acetate;Pentyl acetate;Ethyl pentanoate;Gabapentin;Ethyl isovalerate;Ethyl isovalerate;eth…	FZXRXKLUIMKDEL-UHFFFAOYSA-N,FZXRXKLUIMKDEL-UHFFFAOYSA-N,MNWFXJYAOYHMED-UHFFFAOYSA-N,MNWFXJYAOYHMED-UHFFFAOYSA-N,MNWFXJYAOYHMED-UHFFFAOYSA-N,XHIUFYZDQBSEMF-UHFFFAOYSA-N,WVRPFQGZHKZCEB-UHFFFAOYSA-N,HCRBXQFHJMCTLF-UHFFFAOYSA-N,HCRBXQFHJMCTLF-UHFFFAOYSA-N,NUKZAGXMHTUAFE-UHFFFAOYSA-N,NUKZAGXMHTUAFE-UHFFFAOYSA-N,HUAZGNHGCJGYNP-UHFFFAOYSA-N,HUAZGNHGCJGYNP-UHFFFAOYSA-N,FFOPEPMHKILNIT-UHFFFAOYSA-N,FFOPEPM…	HMDB34239,LMFA07010567,HMDB00666,C17714,LMFA01010007,HMDB34166,HMDB38227,HMDB33745,LMFA07010506,HMDB35238,LMFA07010433,HMDB39618,LMFA07010417,HMDB39619,LMFA07010673,HMDB39095,LMFA07010176,HMDB40297,HMDB05015,HMDB30028,C12290,LMFA07010511,HMDB30052,HMDB32204,HMDB36209,HMDB36238,HMDB36237,HMDB31600,HMDB31594,LMFA01020080,HMDB31595,LMFA01020083,HMDB31528,C12296,HMDB32874,LMFA01020086,LMFA01020085,LM…	annotated
909	97.0648	281.43	55180.9	57773.7	46460.6	80323.9	57488	41477.8	72669.9	64217	62970.4	32344.9	37359.1	63532.3	66614.9	positive	(E,E)-2,4-Hexadienal;2-Ethylfuran;3-Ethylfuran;3-Methyl-2-cyclopenten-1-one;2-Methyl-2-cyclopenten-1-one;2,5-Dimethylfuran;2,4-Dimethylfuran;2,4-Hexadienal;Sorbaldehyde;Cyclohex-2-enone;4,5-hexadienal	BATOPAZDIZEVQF-IAROGAJJSA-N,HLPIHRDZBHXTFJ-UHFFFAOYSA-N,RPCHNECSJGMRGP-UHFFFAOYSA-N,CHCCBPDEADMNCI-UHFFFAOYSA-N,ZSBWUNDRDHVNJL-UHFFFAOYSA-N,GSNUFIFRDBKVIE-UHFFFAOYSA-N,AABTWRKUKUPMJG-UHFFFAOYSA-N,BATOPAZDIZEVQF-MQQKCMAXSA-N,BATOPAZDIZEVQF-MQQKCMAXSA-N,FWFSEYBSWVRWGL-UHFFFAOYSA-N,KURWGNIBBUMVKB-UHFFFAOYSA-N	HMDB34729,HMDB40587,HMDB40588,HMDB31546,HMDB31545,HMDB33182,HMDB32965,C19249,LMFA06000006,C02395,LMFA06000007	annotated
910	199.133	258.33	32679.7	42624.1	34641.7	40206.8	51697.3	22697.9	74540.1	54084	52906.5	29887.4	29576.8	50806.8	36053.8	positive				annotated
911	165.127	250.14	29887.9	45829.6	26821	70001	34690	16384.6	46143.2	34322.6	26666.6	13634.7	19262	35477.5	30673.6	positive	Thymol methyl ether;(Z)-3-Methyl-2-(2-pentenyl)-2-cyclopenten-1-one;Jasmone;cis-Jasmone;1-(1-Methoxy-1-methylethyl)-4-methylbenzene;2-Butyl-4-methylphenol;Santalone;Norecasantalal;Norbicycloekasantalal;5-Phenyl-1-pentanol;1-Phenyl-2-pentanol;2-Methyl-4-phenyl-2-butanol;Benzyl butyl ether;trans-Jasmone;2-Methyl-3-(2-pentenyl)-2-cyclopenten-1-one;4-Isopentylphenol;p-tert-Amylphenol;4-n-Pentylphenol…	LSQXNMXDFRRDSJ-UHFFFAOYSA-N,XMLSXPIVAXONDL-PLNGDYQASA-N,XMLSXPIVAXONDL-PLNGDYQASA-N,XMLSXPIVAXONDL-PLNGDYQASA-N,YCCVSCJOXISVEI-UHFFFAOYSA-N,FEXBEKLLSUWSIM-UHFFFAOYSA-N,OTAKYGLQNSNZRX-UHFFFAOYSA-N,WTFMBIIXZCPCMT-UHFFFAOYSA-N,DQFZAJLLIXCPGQ-UHFFFAOYSA-N,DPZMVZIQRMVBBW-UHFFFAOYSA-N,FCURFTSXOIATDW-UHFFFAOYSA-N,YXVSKJDFNJFXAJ-UHFFFAOYSA-N,MAYUYFCAPVDYBQ-UHFFFAOYSA-N,XMLSXPIVAXONDL-SNAWJCMRSA-N,GVONPEQ…	HMDB35989,HMDB35601,C08490,LMFA02020009,HMDB29653,HMDB32060,HMDB36814,HMDB36816,HMDB36719,HMDB31624,HMDB31625,HMDB31866,HMDB31311,HMDB31454,HMDB37294,C14697,C14226,C14466,LMFA06000069	annotated
912	208.133	268.06	25904.7	41841.6	17366.2	31366.2	30029.2	16950	57297.3	30380.1	40426.7	13323.2	9174.32	48227.2	26265.2	positive	alpha-Teresantalic acid;Perillic acid;Perillic acid;Perillic acid;6-Pentyl-2H-pyran-2-one;2,4,7-Decatrienoic acid;Perilla ketone;Synephrine acetonide;Epinepetalactone;4-Ethyl-1,2-dimethoxybenzene;Ciclopirox;(1xi,4xi,6xi)-Carvone oxide;O-Methylcorypalline;1-(2,3-Dihydro-6,7-dimethyl-1H-pyrrolizin-5-yl)-2-hydroxy-1-propanone;Wine lactone;2-tert-Butyl-1,4-benzenediol;2-Methoxy-4-propylphenol;1,4-Epi…	QHDPITNBVDSMQH-UHFFFAOYSA-N,CDSMSBUVCWHORP-UHFFFAOYSA-N,CDSMSBUVCWHORP-UHFFFAOYSA-N,CDSMSBUVCWHORP-UHFFFAOYSA-N,MAUFTTLGOUBZNA-UHFFFAOYSA-N,VNIDZLOWFDROIW-SIRUGEDZSA-N,LVHLZMUFIYAEQB-UHFFFAOYSA-N,JJIWDWMLQCSXFB-UHFFFAOYSA-N,ZDKZHVNKFOXMND-UHFFFAOYSA-N,NEBQMYHKOREVAL-UHFFFAOYSA-N,SCKYRAXSEDYPSA-UHFFFAOYSA-N,YGMNGQDLUQECTO-UHFFFAOYSA-N,TXPPKWZEHFNZOE-UHFFFAOYSA-N,ZCNNVEPQSPOCJM-UHFFFAOYSA-N,NQWBFQX…	HMDB34922,HMDB04586,C11924,LMPR0102090041,HMDB31085,HMDB35235,HMDB35328,HMDB39939,HMDB35063,HMDB40176,HMDB15319,HMDB39382,HMDB29370,HMDB40010,HMDB29691,HMDB32062,HMDB32135,HMDB36878,HMDB36879,HMDB36084,HMDB36042,HMDB41584,HMDB41000,HMDB37697,HMDB62603,HMDB37011,HMDB37012,HMDB37044,HMDB32462,HMDB32615,C20320,C18352,C18343,C11940,LMPR0102120024,C09887,C09896,C09777,LMPR0102070037,C09791,LMPR0102070…	annotated
913	112.051	611.67	270711	370793	338952	217112	369554	271136	268545	320848	321971	279902	423893	348824	293233	positive	Cytosine;Cytosine;cytosine	OPTASPLRGRRNAP-UHFFFAOYSA-N,OPTASPLRGRRNAP-UHFFFAOYSA-N,OPTASPLRGRRNAP-UHFFFAOYSA-N	HMDB00630,C00380,Stds2_2_24JAN20_20200220_152709_17	identified
914	244.093	612.26	116675	168475	143137	100049	133145	108279	111101	130190	126067	116666	177616	142672	130076	positive	Cytidine;Cytidine;Cytidine;gamma-Glutamyl-beta-cyanoalanine;gamma-Glutamyl-beta-cyanoalanine;Cytarabine;Cytosine arabinoside;Penmacric acid	UHDGCWIWMRVCDJ-XVFCMESISA-N,UHDGCWIWMRVCDJ-XVFCMESISA-N,UHDGCWIWMRVCDJ-XVFCMESISA-N,QUAADUAOVLZBJM-WDSKDSINSA-N,QUAADUAOVLZBJM-WDSKDSINSA-N,UHDGCWIWMRVCDJ-CCXZUQQUSA-N,UHDGCWIWMRVCDJ-CCXZUQQUSA-N,QEFCFJFZZLNSPP-UHFFFAOYSA-N	HMDB00089,C00475,Stds1_2_24JAN20_20200220_152633_17,HMDB60478,C05711,HMDB15122,C02961,HMDB29436	identified
915	164.067	520.71	208522	202732	396608	216328	377908	423555	292182	263581	332893	226842	406903	301781	199877	positive	O-Ureido-L-serine;O-Ureido-D-serine	MOSFIJXAXDLOML-UHFFFAOYSA-N,MOSFIJXAXDLOML-UHFFFAOYSA-N	C20639,C20651	annotated
916	274.057	518.17	62468.8	60840.9	124796	81820.6	121023	140589	99106.9	87885.2	107372	79292.9	136843	88780.6	66932.6	positive	CNQX	RPXVIAFEQBNEAX-UHFFFAOYSA-N	C13668	annotated
917	181.053	531.16	209608	317464	232289	127561	295179	82851.9	79109.6	62500.3	63006.3	75430.8	76093.7	422846	158124	positive	5-Methylthioribose;5-Methylthio-D-ribose	OLVVOVIFTBSBBH-KVTDHHQDSA-N,OLVVOVIFTBSBBH-KVTDHHQDSA-N	HMDB01087,C03089	annotated
918	198.087	533.3	74519.9	280932	86906.5	115641	84720.1	61400.6	72581.5	45692.6	58011.2	73535.9	64831.5	212305	67109.9	positive	5-Hydroxymethyl-4-methyluracil;4-Imidazolone-5-propionic acid;4-Imidazolone-5-propanoate;N-Acetylhistidine;Imidazolelactic acid;Imidazole lactate;HC Red No. 3;N-Nitrosoguvacine;N-Acetyl-L-histidine;(S)-3-(Imidazol-5-yl)lactate;Methyl5-(but-3-en-1-yl)amino-1,3,4-oxadiazole-2-carboxylate	XBAVGYMDOXCWQU-UHFFFAOYSA-N,HEXMLHKQVUFYME-UHFFFAOYSA-N,HEXMLHKQVUFYME-UHFFFAOYSA-N,KBOJOGQFRVVWBH-UHFFFAOYSA-N,JTYMXXCJQKGGFG-UHFFFAOYSA-N,ACZFBYCNAVEFLC-UHFFFAOYSA-N,GZGZVOLBULPDFD-UHFFFAOYSA-N,XAZBVEFQMFZFEZ-UHFFFAOYSA-N,KBOJOGQFRVVWBH-ZETCQYMHSA-N,ACZFBYCNAVEFLC-YFKPBYRVSA-N,RYZCYLNZNIEFLI-UHFFFAOYSA-N	HMDB00544,HMDB01014,C03680,HMDB32055,HMDB02320,C05568,C19430,C19481,C02997,C03817,C12245	annotated
919	287.072	533.38	99989.1	83549.4	84133.5	66300.8	46490.1	NA	20484.9	14454.9	18146.1	32142.1	25391.3	82545.7	50944.5	positive				annotated
920	141.051	1272.42	211557	224969	398322	226656	372495	420482	268484	272163	297607	247384	396756	287275	213863	positive				annotated
921	186.944	1310.84	240619	248906	381234	266543	359602	392367	322915	309225	331703	270625	369801	313692	244354	positive				annotated
922	226.936	1312.63	110357	108680	145214	117881	146950	146888	123905	135442	126125	115944	144913	126177	119348	positive				annotated
923	292.908	1312.88	65575.1	62995.9	82458.8	73089	82435.4	80965	75835.4	78578.6	74468.3	72658.9	82567.3	80001.8	67340.2	positive				annotated
924	244.934	1306.81	20872.5	21529.6	54680.2	19364.3	43639.1	51193.1	29640.9	29044.3	35999.4	26488.7	52272.1	32412.5	21141.2	positive				annotated
925	187.945	1313.29	30154.2	31859.7	52280.3	32409.8	43599	47317.8	41669.7	36708.8	41270	33745.4	46953.9	37630.5	33813.3	positive				annotated
926	168.123	432.42	179770	148284	127112	119439	130443	117939	388620	366864	188604	98488.4	112462	178253	125522	positive	Choline;Choline	OEYIOHPDSNJKLS-UHFFFAOYSA-N,OEYIOHPDSNJKLS-UHFFFAOYSA-N	HMDB00097,C00114	annotated
927	284.331	434.15	378007	208994	315286	345320	327926	350016	385085	306845	248613	104001	156978	120765	228720	positive				annotated
928	164.93	819.25	278143	220297	157496	82768.6	210837	75936.6	101669	72103.9	67268.7	66248.4	69179.8	383739	230473	positive	Dibasic sodium phosphate	BNIILDVGGAEEIG-UHFFFAOYSA-L	C13558	annotated
929	226.904	802.8	109452	91336.6	63169.1	36992.4	82096.9	42769.6	48573.5	30522.3	35145.9	32679.8	30464.7	126457	96801.9	positive				annotated
930	266.897	816.99	40784.3	43525.9	28398.3	15207.5	36960.8	12057.6	16509.7	14638.8	14591.8	11845.5	17460.8	49824.6	38864.3	positive				annotated
931	148.097	611.86	101362	382797	314388	245203	170290	209922	262635	278363	230489	256299	272747	356402	302861	positive	(2R*,3R*)-1,2,3-Butanetriol;1-Methylpyrrolinium;1-Methylpyrrolinium;(2R,3R,4R)-2-Amino-4-hydroxy-3-methylpentanoic acid;Trihydroxybutane;N-(2-Hydroxyethyl)-morpholine N-oxide;Fagomine;N-Hydroxy-L-isoleucine;Fagomine;Diethylene glycol	YAXKTBLXMTYWDQ-UHFFFAOYSA-N,FDWZAOGDOVQOLD-UHFFFAOYSA-N,FDWZAOGDOVQOLD-UHFFFAOYSA-N,OSCCDBFHNMXNME-UHFFFAOYSA-N,GTTSNKDQDACYLV-UHFFFAOYSA-N,WTPGFRPRHSDKNE-UHFFFAOYSA-N,YZNNBIPIQWYLDM-UHFFFAOYSA-N,YEGAKLYOVHUQIJ-WHFBIAKZSA-N,YZNNBIPIQWYLDM-HSUXUTPPSA-N,MTHSVFCYNBDYFN-UHFFFAOYSA-N	HMDB34778,HMDB60253,C06178,HMDB29449,HMDB61944,HMDB61157,HMDB33453,C20310,C10144,C14689	annotated
932	146.081	647.15	175875	248726	240345	193016	117450	117018	113911	111533	121982	124943	127546	374456	167078	positive	(S)-3-Hydroxybutyric acid;(S)-3-Hydroxybutanoate;N-Butyrylglycine;Isobutyrylglycine;Alpha-Hydroxyisobutyric acid;alpha-hydroxy-isobutyric acid;4-Hydroxybutyric acid;4-Hydroxyacid;4-hydroxy-butyric acid;(S)-3-Hydroxyisobutyric acid;(S)-3-Hydroxyisobutyrate;(R)-3-Hydroxybutyric acid;(R)-3-Hydroxybutanoate;3R-hydroxy-butanoic acid;2-Hydroxybutyric acid;(+/-)alpha-hydoxy butyric acid;(R)-3-Hydroxyiso…	WHBMMWSBFZVSSR-VKHMYHEASA-N,WHBMMWSBFZVSSR-VKHMYHEASA-N,WPSSBBPLVMTKRN-UHFFFAOYSA-N,DCICDMMXFIELDF-UHFFFAOYSA-N,BWLBGMIXKSTLSX-UHFFFAOYSA-N,BWLBGMIXKSTLSX-UHFFFAOYSA-N,SJZRECIVHVDYJC-UHFFFAOYSA-N,SJZRECIVHVDYJC-UHFFFAOYSA-N,SJZRECIVHVDYJC-UHFFFAOYSA-N,DBXBTMSZEOQQDU-VKHMYHEASA-N,DBXBTMSZEOQQDU-VKHMYHEASA-N,WHBMMWSBFZVSSR-GSVOUGTGSA-N,WHBMMWSBFZVSSR-GSVOUGTGSA-N,WHBMMWSBFZVSSR-GSVOUGTGSA-N,AFENDNX…	HMDB00442,C03197,HMDB00808,HMDB00730,HMDB00729,LMFA01050417,HMDB00710,C01991,LMFA01050006,HMDB00023,C06001,HMDB00011,C01089,LMFA01050243,HMDB00008,LMFA01050004,HMDB00336,LMFA01050382,HMDB00357,LMFA01050005,HMDB59595,C04076,HMDB59748,HMDB60265,HMDB03681,C02946,HMDB01263,HMDB15127,HMDB29425,HMDB29426,HMDB12131,C03656,LMFA01060173,HMDB12151,C03239,HMDB61156,HMDB31212,C00989,C14601,C01188,C05984,LMFA…	annotated
933	143.04	1074.25	342797	323354	301624	357327	302460	312121	355313	371252	344231	352087	317128	325823	325326	positive				annotated
934	120.972	1004.77	214581	235727	369990	232301	326148	360435	281652	265335	309653	238944	353488	270328	228327	positive				annotated
935	226.905	692.84	286591	286587	333753	318614	315241	309148	346026	310442	289071	336296	339340	307800	364367	positive				annotated
936	284.863	694.32	262176	289701	249733	261939	282942	293420	264600	274906	260628	303325	282374	277770	345656	positive				annotated
937	332.869	692.47	236522	266731	245367	320825	307020	241841	295205	298196	275548	262447	282794	286683	332178	positive				annotated
938	398.84	692.1	183458	193242	182762	226484	205744	184084	256144	216804	175023	192245	196068	230222	275159	positive				annotated
939	228.902	692.93	94250.6	102954	110436	93563.3	116388	115406	113142	115990	97732	110956	95502.7	110875	119236	positive				annotated
940	318.067	645.83	75602	323971	86286.5	179968	132776	85608.7	75651.8	78171.9	80567.1	166001	149853	138888	363621	positive	Chlorpropamide;Dibenz[a,j]acridine;Dibenz[a,h]acridine;Dibenz[c,h]acridine	RKWGIWYCVPQPMF-UHFFFAOYSA-N,ANUCHZVCBDOPOX-UHFFFAOYSA-N,JNCSIWAONQTVCF-UHFFFAOYSA-N,BTVBCAKHMZHLFR-UHFFFAOYSA-N	HMDB14810,C19220,C19219,C20122	annotated
941	476.306	269.79	185654	116244	71608.6	187390	130817	362260	102805	78722.3	134035	265937	107923	183574	51512.5	positive				annotated
942	154.086	433.51	83769.5	129985	74491.9	97889.1	108850	75744.1	99087.7	85584.8	88182.3	91300.8	100932	359579	77768.1	positive	2-(Methoxymethyl)furan;Dopamine;Dopamine;p-Octopamine;Octopamine;xi-3,5-Dimethyl-2(5H)-furanone;trans-1,2-Dihydrobenzene-1,2-diol;trans-1,2-Dihydrobenzene-1,2-diol;5,5-Dimethyl-2(5H)-furanone;(2E,4E)-2,4-Hexadienoic acid;Sorbic acid;2,5-Dimethyl-3(2H)-furanone;Vanillylamine;Vanillylamine;(E)-4-Oxo-2-hexen-1-al;4-oxo-2E-Hexenal;1,2-Cyclohexanedione;Cyclohexane-1,2-dione;3-Methyl-1,2-cyclopentanedi…	GANSPRKOWQQXPE-UHFFFAOYSA-N,VYFYYTLLBUKUHU-UHFFFAOYSA-N,VYFYYTLLBUKUHU-UHFFFAOYSA-N,QHGUCRYDKWKLMG-QMMMGPOBSA-N,QHGUCRYDKWKLMG-QMMMGPOBSA-N,SAXRUMLUKZBSTO-UHFFFAOYSA-N,YDRSQRPHLBEPTP-PHDIDXHHSA-N,YDRSQRPHLBEPTP-PHDIDXHHSA-N,YNKQMZRTPPVLLL-UHFFFAOYSA-N,WSWCOQWTEOXDQX-MQQKCMAXSA-N,WSWCOQWTEOXDQX-MQQKCMAXSA-N,ASOSVCXGWPDUGN-UHFFFAOYSA-N,WRPWWVNUCXQDQV-UHFFFAOYSA-N,WRPWWVNUCXQDQV-UHFFFAOYSA-N,GVKYFOD…	HMDB34247,HMDB00073,C03758,HMDB04825,C04227,HMDB39778,HMDB01164,C04221,HMDB40260,HMDB29581,LMFA01030100,HMDB32233,HMDB12309,C16666,HMDB31759,LMFA06000120,HMDB31344,C06105,HMDB31543,HMDB33569,C04091,C08502,C08063,C01066,LMFA06000122,LMFA06000017,LMFA06000010,LMFA06000009,LMFA01030451,LMFA01030498,LMFA01030499,LMFA01030500,LMFA01140022	annotated
943	166.086	433.33	99168.9	89677.6	61640	55805.4	75897.1	63479.2	114057	70225.8	92658.5	72416.8	65926.9	255546	70212.3	positive	2-Acetyl-3-methylfuran;4-Methylcatechol;4-Methylcatechol;Methyl N-methylanthranilate;L-Phenylalanine;L-Phenylalanine;4,6-Heptadiyne-1,3-diol;Benzocaine;Benzocaine;Benzyl glycinate;Norsalsolinol;2-Hydroxybenzyl alcohol;Salicyl alcohol;4-Hydroxybenzyl alcohol;p-Hydroxybenzyl alcohol;3-Hydroxybenzyl alcohol;3-Hydroxybenzyl alcohol;2-Acetyl-5-methylfuran;Guaiacol;o-Methoxyphenol;Guaiacol;3-Pyridinebu…	RJBGVAIXGHZIDY-UHFFFAOYSA-N,ZBCATMYQYDCTIZ-UHFFFAOYSA-N,ZBCATMYQYDCTIZ-UHFFFAOYSA-N,GVOWHGSUZUUUDR-UHFFFAOYSA-N,COLNVLDHVKWLRT-QMMMGPOBSA-N,COLNVLDHVKWLRT-QMMMGPOBSA-N,VTFRDZFVCKUXNE-UHFFFAOYSA-N,BLFLLBZGZJTVJG-UHFFFAOYSA-N,BLFLLBZGZJTVJG-UHFFFAOYSA-N,JXYACYYPACQCDM-UHFFFAOYSA-N,MBFUSGLXKQWVDW-UHFFFAOYSA-N,CQRYARSYNCAZFO-UHFFFAOYSA-N,CQRYARSYNCAZFO-UHFFFAOYSA-N,BVJSUAQZOZWCKN-UHFFFAOYSA-N,BVJSUAQ…	HMDB34877,HMDB00873,C06730,HMDB34169,HMDB00159,C00079,HMDB38963,HMDB04992,C07527,HMDB59934,HMDB06044,HMDB59709,C02323,HMDB11724,C17467,HMDB59712,C03351,HMDB35226,HMDB01398,C01502,C15572,HMDB01007,HMDB40280,HMDB29696,HMDB33485,HMDB33589,HMDB62402,C19565,HMDB62407,C19578,HMDB32917,C18747,C20488,C20487,C18090,C00727,C02923,C02265,C02057,LMFA01030782,LMFA01030781	annotated
944	198.113	433.25	54735.2	66949.9	63643.6	56977.5	65462.6	41610.9	56884	38623.3	47004.5	50075.9	59146.7	187209	36599.4	positive	Metanephrine;Desglymidodrine;2,5-Dimethyl-4-ethoxy-3(2H)-furanone;Tenuazonic acid;8-Hydroxy-5,6-octadienoic acid;L-Metanephrine;L-Metanephrine;Ecgonone methyl ester;Tenuazonic acid;5-oxo-7-octenoic acid	JWJCTZKFYGDABJ-UHFFFAOYSA-N,VFRCNXKYZVQYLX-UHFFFAOYSA-N,AILFSZXBRNLVHY-UHFFFAOYSA-N,CEIZFXOZIQNICU-UHFFFAOYSA-N,LNDWPMYWLUFZEI-UHFFFAOYSA-N,JWJCTZKFYGDABJ-VIFPVBQESA-N,JWJCTZKFYGDABJ-VIFPVBQESA-N,WXEMSGQRTGSYOG-QXUHLLMWSA-N,KLBSRSYHIIAQTG-PZICIZFRSA-N,HWLHBDCASWFKNP-UHFFFAOYSA-N	HMDB04063,HMDB60558,HMDB32232,HMDB36074,HMDB31101,HMDB62493,C05588,C20371,C08511,LMFA01060165	annotated
945	216.123	433.6	28526	37565.9	28667.5	27116.5	28890.2	26039.3	21449.4	27408.8	22943.7	20585.6	29511.9	70007.1	30556	positive	Suberic acid;Suberic acid;Suberic acid;Diethyl succinate;2-Propylglutaric acid;2-Propylglutaric acid;3-Methylpimelic acid;2,4-Dimethyladipic acid;Dimethyl adipate;Dimethyl adipate;Ethyladipic acid;Ethyladipic acid;N-methylphenylethanolaminium;Propenoylcarnitine;Dimethoxane;2-Amino-9,10-epoxy-8-oxodecanoic acid;2-amino-8-oxo-9,10-epoxy-decanoic acid	TYFQFVWCELRYAO-UHFFFAOYSA-N,TYFQFVWCELRYAO-UHFFFAOYSA-N,TYFQFVWCELRYAO-UHFFFAOYSA-N,DKMROQRQHGEIOW-UHFFFAOYSA-N,IFNXFIJXYVEYLF-UHFFFAOYSA-N,IFNXFIJXYVEYLF-UHFFFAOYSA-N,NXDCNRPLRGMKHU-UHFFFAOYSA-N,OEEUPULXQBRPEO-UHFFFAOYSA-N,UDSFAEKRVUSQDD-UHFFFAOYSA-N,UDSFAEKRVUSQDD-UHFFFAOYSA-N,FANBESOFXBDQSH-UHFFFAOYSA-N,FANBESOFXBDQSH-UHFFFAOYSA-N,ZCTYHONEGJTYQV-UHFFFAOYSA-O,YUCNWOKTRWJLGY-QMMMGPOBSA-N,PHMNXPY…	HMDB00893,C08278,LMFA01170001,HMDB33838,HMDB60684,C16658,HMDB59757,HMDB59727,HMDB41606,C14570,HMDB02023,LMFA01170104,HMDB62808,HMDB13124,C19402,C12027,LMFA01060176	annotated
946	199.108	434.24	42689.8	76303.4	174030	160500	78848.9	52443.5	41705.2	84687.7	88971.2	41539	54262.2	312569	357106	positive	Tiglylglycine;3-Methylcrotonylglycine;Metharbital;Paramethadione;Paramethadione;2-Hydroxyethylclavam;Ethadione	WRUSVQOKJIDBLP-HWKANZROSA-N,PFWQSHXPNKRLIV-UHFFFAOYSA-N,FWJKNZONDWOGMI-UHFFFAOYSA-N,VQASKUSHBVDKGU-UHFFFAOYSA-N,VQASKUSHBVDKGU-UHFFFAOYSA-N,UEGDICIJUUEIOL-FSPLSTOPSA-N,SIGSNYAYBSJATD-UHFFFAOYSA-N	HMDB00959,HMDB00459,HMDB14606,HMDB14755,C07411,C17361,C17724	annotated
947	218.892	893.73	159152	180597	356657	178551	294811	320812	238993	222874	270046	197619	325783	217471	178544	positive				annotated
948	340.83	892.01	78556.2	75348.6	127788	80292.3	121818	129623	101497	98251.2	116468	88890.3	129735	102351	80180.2	positive				annotated
949	219.893	892.41	25230.7	29498.8	42205.8	22462.8	39811.8	50461.9	33940.7	31308.5	38748.2	26731.9	45592.5	33759.2	26966.4	positive				annotated
950	160.097	434.05	68459.2	77493.9	355902	124023	76724.3	100899	125083	85040.9	109630	69889.5	83714.9	229304	74573.1	positive	Valerylglycine;3-Hydroxy-2-methyl-[S-(R,R)]-butanoic acid;2-Hydroxy-3-methylbutyric acid;3-Hydroxyvaleric acid;3-hydroxy valeric acid;Erythronilic acid;3-Hydroxy-2-methyl-[R-(R,S)]-butanoic acid;Isovalerylglycine;3-Hydroxyisovaleric acid;3-hydroxy-isovaleric acid;Medicanine;2-Ethylhydracrylic acid;2-ethyl-hydracrylic acid;2-Methylbutyrylglycine;2-Methyl-3-hydroxybutyric acid;2-methyl-3-hydroxybut…	NYZBWOSRZJKQAI-UHFFFAOYSA-N,VEXDRERIMPLZLU-QWWZWVQMSA-N,NGEWQZIDQIYUNV-UHFFFAOYSA-N,REKYPYSUBKSCAT-UHFFFAOYSA-N,REKYPYSUBKSCAT-UHFFFAOYSA-N,VEXDRERIMPLZLU-IUYQGCFVSA-N,VEXDRERIMPLZLU-IUYQGCFVSA-N,ZRQXMKMBBMNNQC-UHFFFAOYSA-N,AXFYFNCPONWUHW-UHFFFAOYSA-N,AXFYFNCPONWUHW-UHFFFAOYSA-N,ROVDTLLPFWAZJC-UHFFFAOYSA-N,ZMZQVAUJTDKQGE-UHFFFAOYSA-N,ZMZQVAUJTDKQGE-UHFFFAOYSA-N,HOACIBQKYRHBOW-UHFFFAOYSA-N,VEXDRER…	HMDB00927,HMDB00410,HMDB00407,HMDB00531,LMFA01050008,HMDB00642,HMDB00351,HMDB00678,HMDB00754,LMFA01050396,HMDB38625,HMDB00396,LMFA01050388,HMDB00339,HMDB00354,LMFA01050391,HMDB38593,HMDB11757,HMDB59844,HMDB01863,LMFA01050007,HMDB01987,LMFA01050389,HMDB40735,HMDB29230,HMDB29409,HMDB29412,C08269,HMDB61927,C02804,LMFA01050010,HMDB61678,HMDB12175,C03087,HMDB12154,HMDB36384,HMDB41603,HMDB02011,LMFA010…	annotated
951	140.971	1294.2	343372	335921	263668	352671	277238	268439	307728	354981	304925	328549	263199	312423	337179	positive				annotated
952	168.946	1314.98	137351	138906	97940.9	137036	118040	89806.3	135864	150180	115892	156582	108397	123640	138685	positive				annotated
953	234.918	1313.55	152939	132485	93238.1	143855	107063	89089.2	130022	140320	112913	140139	105508	122053	143264	positive				annotated
954	178.993	1313.88	63153.9	56881.2	49633.3	63172.3	58522.6	52012.7	56679.4	61711.9	53891	53671.3	47593.9	58826.4	63624.4	positive	2-Acetyl-3-methylthiophene;2-(Methylthio)phenol;2-Acetyl-5-methylthiophene;2-Propanoylthiophene;Kahweofuran;2-Methoxybenzenethiol	YBJDKNXEWQSGEL-UHFFFAOYSA-N,SOOARYARZPXNAL-UHFFFAOYSA-N,YOSDTJYMDAEEAZ-UHFFFAOYSA-N,MFPZQZZWAMAHOY-UHFFFAOYSA-N,WQOKVCDOEDFSAJ-UHFFFAOYSA-N,DSCJETUEDFKYGN-UHFFFAOYSA-N	HMDB41502,HMDB41281,HMDB33130,HMDB33159,HMDB32922,HMDB32571	annotated
955	308.885	1308.55	20134.8	20261.5	16647.5	23088.5	16596.5	11879.6	19449.8	20410.4	19867.2	25431.8	15204.4	21892.7	21087.6	positive				annotated
956	250.892	834.25	288144	326366	240886	344045	253325	248990	315127	354853	278541	328169	274117	219900	327668	positive				annotated
957	290.884	832.69	137285	151555	108230	165719	114569	114891	174700	174074	145567	168231	125567	112724	156649	positive				annotated
958	356.856	829.14	47414.5	49550	36996	61619.2	42789.2	41238.8	59282.9	55550.1	50701.8	53441.9	46747.4	41311.9	61688	positive				annotated
959	372.83	841.67	44427.4	48885.3	42621.8	61182.6	33891.6	32348.4	46019.3	48937.6	44089.8	44369.1	39057.4	34630.2	50091.3	positive				annotated
960	334.874	834.44	43374	47838.6	35770.6	55717.1	43334.6	36129.2	53253.8	55306.9	53432.7	48627.8	45676	33594.6	51374.5	positive				annotated
961	396.848	828.87	23122.8	28516.3	23570.2	34488	22990.9	24965.1	29223.5	31163.7	24756.2	28534.4	23298.8	14626.8	28156.5	positive				annotated
962	396.874	832.3	23976.8	22573.6	17728.2	27194	19682.5	16861.7	25845.7	25684.5	21925.9	23210.7	21290.5	16514.7	23917.1	positive				annotated
963	218.892	852.87	157162	163747	334432	175829	302411	354008	217567	202217	276294	197989	326487	219349	174539	positive				annotated
964	258.884	846.64	70218.2	74278.9	138434	81731.9	123000	134535	110339	102118	116906	91327.4	138156	95333.9	79482.3	positive				annotated
965	340.83	852.47	89145.8	85463.7	137252	90457.2	127464	133791	100647	96661.2	125821	93296.2	135274	94790.7	83854.5	positive				annotated
966	220.89	855.72	48103.6	50371.1	88565.5	52937.4	81087.9	104024	64325.7	56425.4	73420.2	51444.4	90654.5	62522.6	44909.9	positive				annotated
967	488.747	850.62	26862.1	24071.2	40735.2	27167.6	35413.5	34371	33911.4	32577.2	38012	25686.6	39987.5	25222	23855.3	positive				annotated
968	528.74	849.34	16176.7	16509.2	22746.4	18911.7	21960.2	27604.2	18741.2	19452.1	18495.1	22089	24150.1	16635.3	20666.5	positive				annotated
969	186.944	1089.5	222785	217648	339486	233018	323662	349260	268746	274959	303521	261852	322727	270767	230842	positive				annotated
970	226.936	1090.11	91381	103350	114979	108250	118067	117905	107848	112813	113662	98070.8	120311	107445	93217.2	positive				annotated
971	186.944	1089.5	222785	217648	339486	233018	323662	349260	268746	274959	303521	261852	322727	270767	230842	positive				annotated
972	167.107	300.37	95082.4	192281	213405	100610	244351	344863	165201	68320	217402	158513	139388	318713	283780	positive	alpha-Teresantalic acid;Perillic acid;Perillic acid;Perillic acid;6-Pentyl-2H-pyran-2-one;2,4,7-Decatrienoic acid;Perilla ketone;Epinepetalactone;4-Ethyl-1,2-dimethoxybenzene;(1xi,4xi,6xi)-Carvone oxide;Wine lactone;2-tert-Butyl-1,4-benzenediol;2-Methoxy-4-propylphenol;1,4-Epidioxy-p-mentha-2,8-diene;1,2:3,4-Diepoxy-p-menth-8-ene;Isomintlactone;Marmelolactone A;3-Hydroxy-p-mentha-1,8-dien-7-al;Ka…	QHDPITNBVDSMQH-UHFFFAOYSA-N,CDSMSBUVCWHORP-UHFFFAOYSA-N,CDSMSBUVCWHORP-UHFFFAOYSA-N,CDSMSBUVCWHORP-UHFFFAOYSA-N,MAUFTTLGOUBZNA-UHFFFAOYSA-N,VNIDZLOWFDROIW-SIRUGEDZSA-N,LVHLZMUFIYAEQB-UHFFFAOYSA-N,ZDKZHVNKFOXMND-UHFFFAOYSA-N,NEBQMYHKOREVAL-UHFFFAOYSA-N,YGMNGQDLUQECTO-UHFFFAOYSA-N,NQWBFQXRASPNLB-UHFFFAOYSA-N,BGNXCDMCOKJUMV-UHFFFAOYSA-N,PXIKRTCSSLJURC-UHFFFAOYSA-N,RWPXEQVVWFZXTC-UHFFFAOYSA-N,CJWLGOW…	HMDB34922,HMDB04586,C11924,LMPR0102090041,HMDB31085,HMDB35235,HMDB35328,HMDB35063,HMDB40176,HMDB39382,HMDB29691,HMDB32062,HMDB32135,HMDB36878,HMDB36879,HMDB36084,HMDB36042,HMDB41584,HMDB41000,HMDB62603,HMDB37011,HMDB37012,HMDB37044,HMDB32462,HMDB32615,C20320,C18352,C18343,C11940,LMPR0102120024,C09887,C09896,C09777,LMPR0102070037,C09791,LMPR0102070013,C09792,LMPR0102070014,C09841,LMPR0102090018,C1…	annotated
973	211.019	663.9	342855	238905	225312	152252	231074	234345	220233	194491	178237	202253	162438	294057	115219	positive				annotated
974	316.983	665.23	66579.7	45533.4	37604.7	32884.4	47834.9	34324.5	57588.9	35539.2	36873.2	39635.5	31651.3	70889.1	34978.6	positive	Fenthion;Fenthion	PNVJTZOFSHSLTO-UHFFFAOYSA-N,PNVJTZOFSHSLTO-UHFFFAOYSA-N	HMDB33209,C14420	annotated
975	122.006	1189.16	194651	196274	317450	198553	305855	342482	240925	225057	280984	202590	322051	266008	196859	positive				annotated
976	161.129	1015.57	72057.9	72006	53291.7	44142.7	36725.2	40090.7	49653.8	46449.4	43300.4	51231.9	41396.4	341337	65433.7	positive	Isoputreanine;N(6)-Methyllysine;N6-Methyl-L-lysine	JUBNBYBUFCFLHB-UHFFFAOYSA-N,PQNASZJZHFPQLE-LURJTMIESA-N,PQNASZJZHFPQLE-LURJTMIESA-N	HMDB06009,HMDB02038,C02728	annotated
977	460.293	205.62	133298	100406	53256.6	108940	62869.4	122850	53622.3	54277.7	338384	79315.7	73124	46998	50923	positive	Lyngbyatoxin;N-stearoyl histidine	KISDGNGREAJPQR-UHFFFAOYSA-N,FGJOQQQRZNFKBP-QFIPXVFZSA-N	C15720,LMFA08020135	annotated
978	468.389	219.6	70987.1	43340	25501.1	38741.1	21008.7	35894.1	22563.7	21814.9	81416.3	42202.7	26529.8	28460.3	38675.5	positive				annotated
979	187.069	582.34	333356	333848	251468	318885	297731	130817	233980	250424	108735	258609	285513	233549	297675	positive				annotated
980	141.051	1187.03	171647	180219	324922	174692	290451	333137	231979	215787	264292	197634	306448	241006	180819	positive				annotated
981	202.918	908.21	181326	191862	330496	210011	321737	317268	270408	247972	304733	221118	329043	236261	191615	positive				annotated
982	242.91	913.12	75284.9	86202.5	114671	98184.6	117126	142177	104432	103750	111219	92376.9	129873	92021.4	80997.9	positive				annotated
983	261.121	299.03	194934	71333.8	277365	255122	211563	239603	256473	323268	224880	269535	269682	193456	212212	positive	Secobarbital;Metanephrine;Desglymidodrine;Tenuazonic acid;L-Metanephrine;L-Metanephrine;Ecgonone methyl ester;Tenuazonic acid	KQPKPCNLIDLUMF-UHFFFAOYSA-N,JWJCTZKFYGDABJ-UHFFFAOYSA-N,VFRCNXKYZVQYLX-UHFFFAOYSA-N,CEIZFXOZIQNICU-UHFFFAOYSA-N,JWJCTZKFYGDABJ-VIFPVBQESA-N,JWJCTZKFYGDABJ-VIFPVBQESA-N,WXEMSGQRTGSYOG-QXUHLLMWSA-N,KLBSRSYHIIAQTG-PZICIZFRSA-N	HMDB14562,HMDB04063,HMDB60558,HMDB36074,HMDB62493,C05588,C20371,C08511	annotated
984	284.863	713.95	267627	302889	257594	252742	279033	279852	263821	269820	247623	234410	269571	252850	319424	positive				annotated
985	350.834	715.09	222128	240783	218454	222789	245745	221728	211832	221231	239170	198738	228459	203189	230304	positive				annotated
986	286.86	713.6	163743	174406	156282	175387	190256	162060	184598	160874	159775	166070	191322	163966	168405	positive	cis-Chlorobenzene dihydrodiol	QMPJUPQCSWMOMB-OLQVQODUSA-N	C18238	annotated
987	352.831	714.43	128880	148201	132633	143393	146409	147891	156130	148319	162662	132047	138249	149014	144510	positive				annotated
988	342.821	712.45	96585.1	86048.9	105471	92500.6	89493.1	100236	85855.2	91405.1	79565.1	88422.4	88729.6	78106.2	86556.8	positive				annotated
989	448.785	713.78	42489.6	61638.6	32719.5	46598	42942.2	47891.3	47600.3	43542.7	49078.9	63940.7	53370.1	44710.9	63789.8	positive				annotated
990	496.791	716.32	43282.8	46525.9	47006.2	41796.5	44866.1	38809.7	41395.6	45165.9	46419.4	47221.3	43301.9	54025.8	54180.5	positive				annotated
991	111.055	433.15	118628	137783	209499	136146	109278	179494	164718	175259	172202	129665	159874	319417	257012	positive	3-Hydroxy-4-aminopyridine;Methoxypyrazine;Imidazole-4-acetaldehyde;Imidazole-4-acetaldehyde;N-Acetylimidazole	DBDKLFOUWUHPDW-UHFFFAOYSA-N,WKSXRWSOSLGSTN-UHFFFAOYSA-N,MQSRGWNVEZRLDK-UHFFFAOYSA-N,MQSRGWNVEZRLDK-UHFFFAOYSA-N,VIHYIVKEECZGOU-UHFFFAOYSA-N	HMDB60741,HMDB33156,HMDB03905,C05130,C02560	annotated
992	151.061	451.88	103011	141126	287631	177769	117827	153307	151212	123978	105685	125289	125775	318021	120871	positive	1-Methylhypoxanthine ;7-Methylhypoxanthine	KIQMCGMHGVXDFW-UHFFFAOYSA-N,CBQMKYHLDADRLN-UHFFFAOYSA-N	HMDB13141,HMDB03162	annotated
993	120.972	1091.85	189622	184724	291008	192932	295215	317027	232728	225460	274461	213684	306139	237603	192757	positive				annotated
994	176.103	733.76	217504	224920	163700	195989	229148	100510	95508.5	192447	215284	221974	219293	307533	315979	positive	Citrulline;L-Citrulline;L-Citrulline;L-Canaline;L-Canaline;Argininic acid;N-Nitrosodiethanolamine	RHGKLRLOHDJJDR-BYPYZUCNSA-N,RHGKLRLOHDJJDR-BYPYZUCNSA-N,RHGKLRLOHDJJDR-BYPYZUCNSA-N,FQPGMQABJNQLLF-VKHMYHEASA-N,FQPGMQABJNQLLF-VKHMYHEASA-N,BMFMQGXDDJALKQ-BYPYZUCNSA-N,YFCDLVPYFMHRQZ-UHFFFAOYSA-N	HMDB00904,C00327,Stds1_2_24JAN20_20200220_152633_34,HMDB12251,C08270,HMDB03148,C19278	identified
995	554.176	211.27	315212	142402	249261	210223	254744	232815	127655	233122	196848	149518	174391	281495	137386	positive				annotated
996	628.194	210.11	287759	112571	204716	210137	212545	204265	103294	237643	173446	143777	178824	235188	129454	positive				annotated
997	702.213	209.01	204393	90897	150131	176523	156616	184621	78806.6	192581	156383	114559	142988	184987	107970	positive				annotated
998	629.195	209.81	180537	53082.2	117752	103612	125385	124667	55079.5	125389	99390.4	78323.5	95284.5	129816	74545.7	positive	Triuvaretin;Isotriuvaretin	MUDLJXNGDNOPHV-UHFFFAOYSA-N,CHUSLHRISJPBMD-UHFFFAOYSA-N	LMPK12120475,LMPK12120476	annotated
999	776.232	208.26	149698	54073.2	113834	117143	123298	121381	56256.2	157580	102472	93826.8	111783	141543	69057.7	positive				annotated
1000	703.214	209.71	124760	53187.9	96675.2	111085	112722	102392	54779.6	136985	90301.1	71721	73958.7	148771	57870.2	positive				annotated
1001	555.176	211.47	134452	63556.6	128078	97676.9	123797	95857.1	62261.5	121413	95660.2	71386.7	88567.2	115459	78661.9	positive	Dioxinoacrimarine A	AEXHLHGCDOTWGS-ZHACJKMWSA-N	HMDB40769	annotated
1002	850.25	208.44	91385.9	40561.9	76751.5	69008.2	77355.4	76959.1	34070	93585.9	63256.4	75012.4	61853.1	97068.2	41985.6	positive				annotated
1003	141.051	1031.02	157306	173751	295077	168195	272351	312704	219608	191819	243147	176855	285467	214900	168796	positive				annotated
1004	253.999	674.82	268441	307936	35276.7	27477	85355.8	30769.1	23235	31496.6	27568	36228.6	30726.7	144653	69304.4	positive	3-Chlorotyrosine	ACWBBAGYTKWBCD-UHFFFAOYSA-N	HMDB01885	annotated
1005	170.092	703.62	145688	306931	98484.4	84097.7	66686.9	105639	116976	101339	115590	152013	140895	201735	137201	positive	3-Methylhistidine;N(pi)-Methyl-L-histidine;Dihydrothymine;5,6-Dihydrothymine;1-Methylhistidine;Squamolone;L-Cyclo(alanylglycyl);pyroglutamine;gamma-Amino-gamma-cyanobutanoate;4-amino-4-cyano-butanoic acid;alpha-Amino-gamma-cyanobutanoate;2-amino-4-cyano-butanoic acid;Nalpha-Methylhistidine	JDHILDINMRGULE-LURJTMIESA-N,JDHILDINMRGULE-LURJTMIESA-N,NBAKTGXDIBVZOO-UHFFFAOYSA-N,NBAKTGXDIBVZOO-UHFFFAOYSA-N,BRMWTNUJHUMWMS-LURJTMIESA-N,XYVMBSCIEDOIJQ-UHFFFAOYSA-N,ICCHEGCKVBMSTF-UHFFFAOYSA-N,NPWMTBZSRRLQNJ-UHFFFAOYSA-N,DXWQLTOXWVWMOH-UHFFFAOYSA-N,DXWQLTOXWVWMOH-UHFFFAOYSA-N,VZSTVUJXUYNIOQ-UHFFFAOYSA-N,VZSTVUJXUYNIOQ-UHFFFAOYSA-N,CYZKJBZEIFWZSR-LURJTMIESA-N	HMDB00479,C01152,HMDB00079,C00906,HMDB00001,HMDB29874,HMDB31547,HMDB62558,C05715,LMFA01100037,C05717,LMFA01100038,C03298	annotated
1006	209.075	1055.41	141242	219352	303228	169741	176464	216298	164585	165811	199296	160520	250653	176760	142205	positive	Phenylacetothiohydroximate	IHTJGIKQNHDTSX-UHFFFAOYSA-N	C03719	annotated
1007	249.067	1055.31	122078	156534	206310	114842	116714	158596	112974	112139	131735	125292	153594	128366	106594	positive	Lactaroviolin;Lactaroviolin;1,3-Diphenyl-1-propanone;Dihydrochalcone;5-(2-Hydroxyethyl)-4-methylthiazole acetate;1,3-Diphenyl-2-propanone;Benzo[ghi]fluoranthene;Cyclopenta[cd]pyrene;p-Methoxystilbene;p-methoxystilbene	PUEUPUYRYIOTKZ-UHFFFAOYSA-N,PUEUPUYRYIOTKZ-UHFFFAOYSA-N,QGGZBXOADPVUPN-UHFFFAOYSA-N,QGGZBXOADPVUPN-UHFFFAOYSA-N,CRTCWNPLKVVXIX-UHFFFAOYSA-N,YFKBXYGUSOXJGS-UHFFFAOYSA-N,YEIHPPOCKIHUQJ-UHFFFAOYSA-N,BZCXQYVNASLLQO-UHFFFAOYSA-N,XWYXLYCDZKRCAD-BQYQJAHWSA-N,XWYXLYCDZKRCAD-BQYQJAHWSA-N	HMDB35896,C09696,HMDB32041,LMPK12120464,HMDB32986,HMDB32561,C19342,C19173,C14679,LMPK13090021	annotated
1008	210.109	1056.09	57110.3	96577.5	156205	78508.9	77709.6	101164	85897.7	73849.7	77884.1	70004.8	119739	84565.2	61289.8	positive				annotated
1009	251.135	1056.28	59919.4	97237.6	138136	68633.4	72879	105273	74858.3	60802.1	85662.2	64984.7	107180	81398.5	59659.8	positive				annotated
1010	315.039	1056.91	51233.6	75192.9	86580.9	60451.4	59545.7	64418.3	58645.2	64125	62892.3	62925.7	80799.1	63854.3	53023.8	positive	Uracil mustard;Uracil mustard;Chlorosesamone;Clofop	IDPUKCWIGUEADI-UHFFFAOYSA-N,IDPUKCWIGUEADI-UHFFFAOYSA-N,CRNOJRLIVCGQAY-UHFFFAOYSA-N,MVJSHNOLKGWVHY-UHFFFAOYSA-N	HMDB14929,C11686,HMDB35529,C19070	annotated
1011	315.188	1056.35	16485.7	41747.2	49838.2	22924.2	18047.3	25841.5	20522.2	19003	19582.9	21421.6	29158	25244.7	15607.8	positive				annotated
1012	337.169	1056.16	17491.5	45069.2	48860.6	25558.6	15604.6	24922.5	21326.9	18213.1	25013.3	21067	31974.8	25572.8	19331.9	positive	Sumatriptan;Sumatriptan	KQKPFRSPSRPDEB-UHFFFAOYSA-N,KQKPFRSPSRPDEB-UHFFFAOYSA-N	HMDB05037,C07319	annotated
1013	287.064	1054.84	19726.5	28004.7	40500.8	26195.7	22584.3	28070.8	23056.4	20003	28176.5	23998.3	31828.3	23318.8	22772.4	positive	(R)-2,3-Dihydro-3,5-dihydroxy-2-oxo-3-indoleacetic acid;4-(2-Amino-3-hydroxyphenyl)-2,4-dioxobutanoic acid;4-(2-Amino-3-hydroxyphenyl)-2,4-dioxobutanoate;2-(Malonylamino)benzoic acid;N-Malonylanthranilate;Glycineamideribotide;5'-Phosphoribosylglycinamide;3-(1-Carboxyvinyloxy)anthranilate;7,8-Dihydro-7,8-dihydroxykynurenate;4-(2-Amino-5-hydroxyphenyl)-2,4-dioxobutanoate	BSACCBRVBZORKX-UHFFFAOYSA-N,YCJNYHCCOXVYAF-UHFFFAOYSA-N,YCJNYHCCOXVYAF-UHFFFAOYSA-N,ZDSSCYCDBASEJQ-UHFFFAOYSA-N,ZDSSCYCDBASEJQ-UHFFFAOYSA-N,OBQMLSFOUZUIOB-SHUUEZRQSA-N,OBQMLSFOUZUIOB-SHUUEZRQSA-N,GGCPIKCAFSGNKM-UHFFFAOYSA-N,LLAWHKBFIBTIBH-UHFFFAOYSA-N,MISPYSDHCLFNAO-UHFFFAOYSA-N	HMDB38941,HMDB04083,C05645,HMDB39495,C03147,HMDB02022,C03838,C19686,C01249,C05652	annotated
1014	210.075	1055.69	16635.1	28345.9	32588.9	24455.3	18274.8	28899.6	16266.5	23566.4	22570.2	19896.7	26086.8	23678.2	17553.7	positive				annotated
1015	251.065	1056.47	17957.6	22639.7	29403.2	18613.8	20019	27456.3	15477.6	17443	22833.5	20911.8	24618.6	21313.9	23038.1	positive	Deoxyuridine;Deoxyuridine;Pemirolast;1-(Malonylamino)cyclopropanecarboxylic acid;(2S,4S)-4-Hydroxy-2,3,4,5-tetrahydrodipicolinate;2-(Acetamidomethylene)succinate;10-bromo-decanoic acid;2-bromo-decanoic acid;9-bromo-decanoic acid	MXHRCPNRJAMMIM-SHYZEUOFSA-N,MXHRCPNRJAMMIM-SHYZEUOFSA-N,HIANJWSAHKJQTH-UHFFFAOYSA-N,QXOQNNAWFUXKMH-UHFFFAOYSA-N,DVTPRYHENFBCII-IMJSIDKUSA-N,CPBSBMPDIRRVGP-HYXAFXHYSA-N,PGVRSPIEZYGOAD-UHFFFAOYSA-N,KNLOTZNPRIFUAR-UHFFFAOYSA-N,NALSZVIUTARYSI-UHFFFAOYSA-N	HMDB00012,C00526,HMDB15023,HMDB31700,C20258,C01215,LMFA01090002,LMFA01090003,LMFA01090004	annotated
1016	355.031	1055.75	18198.6	23242.8	26546.1	21849.9	19750.6	23453.8	21239.8	20602.6	24259.2	19945.2	21014.9	20390.5	15763.5	positive				annotated
1017	235.08	547.37	302008	269483	264084	292857	219167	201333	217841	212465	189674	227707	200034	264918	288744	positive	Histidinyl-Glycine;Glycyl-Histidine;Metronidazole;Metronidazole	LYCVKHSJGDMDLM-UHFFFAOYSA-N,YIWFXZNIBQBFHR-UHFFFAOYSA-N,VAOCPAMSLUNLGC-UHFFFAOYSA-N,VAOCPAMSLUNLGC-UHFFFAOYSA-N	HMDB28885,HMDB28843,HMDB15052,C07203	annotated
1018	175.071	581.39	301822	106962	123341	47621.8	126644	23621.2	28957.7	17106.1	17995.2	27827.8	30336.3	125682	41895.7	positive	Formiminoglutamic acid;N-Formimino-L-glutamate;L-Aspartic acid;L-Aspartate;N-Acetylasparagine;Iminodiacetic acid;Iminodiacetate;D-Aspartic acid;D-Aspartate;1-deoxy-1-(N6-lysino)-D-fructose;Aspartate;Formylisoglutamine	NRXIKWMTVXPVEF-BYPYZUCNSA-N,NRXIKWMTVXPVEF-BYPYZUCNSA-N,CKLJMWTZIZZHCS-REOHCLBHSA-N,CKLJMWTZIZZHCS-REOHCLBHSA-N,HXFOXFJUNFFYMO-BYPYZUCNSA-N,NBZBKCUXIYYUSX-UHFFFAOYSA-N,NBZBKCUXIYYUSX-UHFFFAOYSA-N,CKLJMWTZIZZHCS-UWTATZPHSA-N,CKLJMWTZIZZHCS-UWTATZPHSA-N,CKLJMWTZIZZHCS-UHFFFAOYSA-N,CKLJMWTZIZZHCS-UHFFFAOYSA-N,WLTXUKAQFBTJKS-UHFFFAOYSA-N	HMDB00854,C00439,HMDB00191,C00049,HMDB06028,HMDB11753,C19911,HMDB06483,C00402,HMDB62186,C16433,C16674	annotated
1019	209.003	652.49	NA	NA	NA	9685.62	NA	136512	301674	188227	206223	185399	169785	NA	NA	positive	2,5-Dimethyl-3-furanthiol acetate;S-(2-Furanylmethyl) propanethioate	LULNJORVPBVGRB-UHFFFAOYSA-N,JNVPDFNCAUOOIT-UHFFFAOYSA-N	HMDB32234,HMDB37732	annotated
1020	250.051	501.42	294318	298289	230048	295550	205359	244317	243800	217996	189537	249791	216076	237162	294826	positive				annotated
1021	403.232	216.84	78407.1	93392.5	41847.4	93187.9	128850	294557	109175	188891	78995.4	25912	24582.1	119188	45416.3	positive	Acetyl tributyl citrate;5S-HETE di-endoperoxide	QZCLKYGREBVARF-UHFFFAOYSA-N,DOXGUXRZAOCYPM-IPIAXWAYSA-N	HMDB34159,LMFA03000011	annotated
1022	139.018	1180.42	268562	279884	252118	275840	255404	268175	276674	269335	273681	285545	292444	271912	272552	positive				annotated
1023	102.128	914.63	291208	98656.1	158026	96672.6	82650.5	136636	124165	95456.9	104205	87387.4	110906	172937	79768.9	positive	Hexylamine;Hexylamine;Triethylamine;Triethylamine	BMVXCPBXGZKUPN-UHFFFAOYSA-N,BMVXCPBXGZKUPN-UHFFFAOYSA-N,ZMANZCXQSJIPKH-UHFFFAOYSA-N,ZMANZCXQSJIPKH-UHFFFAOYSA-N	HMDB32323,C08306,HMDB32539,C14691	annotated
1024	269.098	618.25	59025.9	NA	189289	136088	181803	290180	189238	140269	150379	135678	221931	182382	91430.7	positive				annotated
1025	351.113	618.06	NA	NA	48105	55726.1	50474.4	76977.7	67249.6	52242.2	48210.8	45595.7	70332.7	67646.2	24335.1	positive	Chloropanaxydiol	BPRJTLAULHNDLP-UHFFFAOYSA-N	HMDB32676	annotated
1026	106.086	911.34	263911	184949	125498	107502	148167	126080	279693	284008	112216	65991.4	125766	172082	126386	positive	Diethanolamine;Diethanolamine;2-Amino-2-methyl-1,3-propandiol	ZBCBWPMODOFKDW-UHFFFAOYSA-N,ZBCBWPMODOFKDW-UHFFFAOYSA-N,UXFQFBNBSPQBJW-UHFFFAOYSA-N	HMDB04437,C06772,C11260	annotated
1027	140.971	1131.15	269582	275351	216207	283675	236390	220409	268612	280116	244067	270289	236704	238808	281520	positive				annotated
1028	141.066	510.71	131642	179440	207748	205946	177745	225883	249229	233633	254414	272826	282835	256136	119386	positive	Pi-Methylimidazoleacetic acid;(R)-Dihydromaleimide;Methylimidazoleacetic acid;Methylimidazoleacetic acid;Imidazolepropionic acid;1,3-Dimethyluracil;Succinimide;Hymexazol;4,5,6,7-Tetrahydroisoxazolo(5,4-c)pyridin-3-ol;Dihydrourocanate	UJCGYTCAMOHYCG-UHFFFAOYSA-N,CIGXGWDUXOBPIO-UHFFFAOYSA-N,ZHCKPJGJQOPTLB-UHFFFAOYSA-N,ZHCKPJGJQOPTLB-UHFFFAOYSA-N,ZCKYOWGFRHAZIQ-UHFFFAOYSA-N,JSDBKAHWADVXFU-UHFFFAOYSA-N,KZNICNPSHKQLFF-UHFFFAOYSA-N,KGVPNLBXJKTABS-UHFFFAOYSA-N,ZXRVKCBLGJOCEE-UHFFFAOYSA-N,MOSFIJXAXDLOML-UHFFFAOYSA-N	HMDB04988,HMDB30276,HMDB02820,C05828,HMDB02271,HMDB02144,C07273,C11103,C13693,C20522	annotated
1029	292.908	795.79	79694.4	110840	203282	161649	211011	282652	147644	165167	200708	152883	256310	98840.4	118149	positive				annotated
1030	370.978	793.76	19823.4	23517.1	21317.9	20503.1	37369.6	39607.4	32605.2	29814.8	43486.4	36040.5	44131.4	14292.5	14028.3	positive	Chlorphoxim	GQKRUMZWUHSLJF-NTCAYCPXSA-N	C18969	annotated
1031	654.829	764.45	236168	213192	226987	281303	240183	240208	228976	235256	233587	237223	236015	207290	238729	positive				annotated
1032	769.811	762.76	118379	111837	128388	130498	124375	126072	136495	124342	156122	115850	137397	121938	124117	positive				annotated
1033	654.829	768.92	236168	199732	226987	281303	211095	240208	228472	224267	233587	237223	236015	204697	238729	positive				annotated
1034	536.165	210.02	174706	202971	277698	160449	148616	214788	156873	197538	175617	157330	201605	151067	160048	positive	N-Adenylyl-L-phenylalanine	OXCQKAQOLIIWJO-URQYDQELSA-N	C03709	annotated
1035	537.166	209.91	78345.4	99844.7	121758	76577.3	76877.7	84278.9	73148.8	77104.5	84822.3	74430.5	97684.4	70188.6	68965.5	positive	1,4-beta-D-Glucan;7Z-punaglandin 4;punaglandin 4;punaglandin 5	LRQOQMWIEDQCHM-XCJASTIHSA-N,HMDYASDJIREJJW-HAUBZSQNSA-N,HMDYASDJIREJJW-ORSYJHFOSA-N,OUCCQDGSWWWATF-SBKZQHHZSA-N	HMDB06944,LMFA03120037,LMFA03120033,LMFA03120041	annotated
1036	234.865	876.76	132335	133719	250855	132610	240847	273541	172253	168849	201142	146044	249542	190081	122661	positive				annotated
1037	356.804	877.78	75833.7	79278.4	149713	85962.6	128520	148307	106614	97886.2	111197	85225.4	138084	101221	75024.6	positive				annotated
1038	274.858	885.23	74164.5	81288	137117	79848.3	128955	143182	98176.5	101916	120775	82263.4	133241	98206	79563	positive				annotated
1039	290.832	873.5	54763.1	50801.3	104903	59382.6	99118.9	102267	77323.2	72859.5	83925.7	57909.8	94960.5	78526.9	45368.6	positive				annotated
1040	438.75	875.03	53178.2	51889	90710.2	58979.2	83714.3	95873	63456.9	65456	74643.2	57370.7	84954.1	68358.4	54121.8	positive				annotated
1041	372.778	874.92	41523.3	55843	90582.8	55137.9	84591.8	90329.3	65293.4	67216.7	70462.9	50943.6	84457.9	65704.4	45117.7	positive				annotated
1042	276.856	877.75	26147.3	26896.2	49135.3	30702.5	44530.8	51008	39455.2	39344.8	40453.6	29469	51175.1	33386.1	28751.2	positive				annotated
1043	292.83	873.48	23940.5	21407.3	43259.5	26073.8	40938.5	45748.5	34998.8	34100.6	34989.1	27309.9	49346.2	34977.9	22572.9	positive				annotated
1044	235.867	873.22	21086.3	21082	41595.8	24956.5	37318.2	43818	27575.4	26056.3	32983.7	20963.8	37970.9	27057.2	21089.8	positive				annotated
1045	456.721	875.79	19462.4	23141.5	29339.4	21938.7	32780.2	34438.2	26562.3	27286.2	28261.4	20683.4	32751	22076.8	16297.9	positive				annotated
1046	114.055	562.43	57822.1	263280	272621	182622	125979	81737.9	50455.5	42404.8	54503.5	54928.6	71651.8	187207	105451	positive	Malondialdehyde;Malonaldehyde;1-Pyrroline-5-carboxylic acid;Pyruvaldehyde;Methylglyoxal;Acrylic acid;Acrylic acid;Acrylic acid;1-Pyrroline-2-carboxylic acid;1-Pyrroline-2-carboxylate;Propiolactone;Glycidaldehyde;Glutarimide;(S)-1-Pyrroline-5-carboxylate;delta-1-Pyrroline-5-carboxylate	WSMYVTOQOOLQHP-UHFFFAOYSA-N,WSMYVTOQOOLQHP-UHFFFAOYSA-N,DWAKNKKXGALPNW-UHFFFAOYSA-N,AIJULSRZWUXGPQ-UHFFFAOYSA-N,AIJULSRZWUXGPQ-UHFFFAOYSA-N,NIXOWILDQLNWCW-UHFFFAOYSA-N,NIXOWILDQLNWCW-UHFFFAOYSA-N,NIXOWILDQLNWCW-UHFFFAOYSA-N,RHTAIKJZSXNELN-UHFFFAOYSA-N,RHTAIKJZSXNELN-UHFFFAOYSA-N,VEZXCJBBBCKRPI-UHFFFAOYSA-N,IWYRWIUNAVNFPE-UHFFFAOYSA-N,KNCYXPMJDCCGSJ-UHFFFAOYSA-N,DWAKNKKXGALPNW-BYPYZUCNSA-N,MOSFIJX…	HMDB06112,C19440,HMDB01301,HMDB01167,C00546,HMDB31647,C00511,LMFA01030193,HMDB06875,C03564,C19297,C19246,C07275,C03912,C04322	annotated
1047	337.171	769.01	123302	227908	231139	185048	132582	33746.1	16487.9	13222	14042.4	18175.1	24983.5	266720	127876	positive	Pergolide;Pergolide;N2-Fructopyranosylarginine	YEHCICAEULNIGD-MZMPZRCHSA-N,YEHCICAEULNIGD-MZMPZRCHSA-N,DLFIWFDONDYZKI-UHFFFAOYSA-N	HMDB15317,C07425,HMDB41541	annotated
1048	189.135	1168.82	51962.1	259464	52721.3	82821.6	24477.9	47734.4	47235.4	43325.9	37622.2	40203	33685.9	31623.5	21128.7	positive	Homo-L-arginine;Homoarginine;L-Targinine;N(omega)-Methyl-L-arginine	QUOGESRFPZDMMT-YFKPBYRVSA-N,QUOGESRFPZDMMT-YFKPBYRVSA-N,NTNWOCRCBQPEKQ-YFKPBYRVSA-N,NTNWOCRCBQPEKQ-YFKPBYRVSA-N	HMDB00670,C01924,HMDB29416,C03884	annotated
1049	212.033	574.49	217286	207065	207215	259253	208861	207886	241956	239856	219731	257673	214536	215665	254136	positive				annotated
1050	256.059	574.38	138219	141720	136764	164054	122813	133325	164899	155742	142598	161327	131331	140033	161680	positive	Scopoletin;Scopoletin;1-Isothiocyanato-8-(methylthio)octane;Deoxyribose 5-monophosphate;5-Deoxyribose-1-phosphate;5-Deoxyribose-1-phosphate;Deoxyribose 1-phosphate;Deoxyribose 5-phosphate;1-Deoxy-D-xylulose 5-phosphate;1-Deoxy-D-xylulose 5-phosphate;8-Hydroxy-7-methoxy-2H-1-benzopyran-2-one;Casimiroin;Casimiroin;1,3,6,8-Naphthalenetetrol;5,7-Dihydroxy-2-methyl-4H-chromen-4-one;trans-o-Hydroxybenz…	RODXRVNMMDRFIK-UHFFFAOYSA-N,RODXRVNMMDRFIK-UHFFFAOYSA-N,BFBMDZOSZQDEKW-UHFFFAOYSA-N,KKZFLSZAWCYPOC-LMVFSUKVSA-N,XXQFKXPJJNBLSU-TXICZTDVSA-N,XXQFKXPJJNBLSU-TXICZTDVSA-N,KBDKAJNTYKVSEK-PYHARJCCSA-N,KKZFLSZAWCYPOC-VPENINKCSA-N,AJPADPZSRRUGHI-RFZPGFLSSA-N,AJPADPZSRRUGHI-RFZPGFLSSA-N,KIGCGZUAVODHMD-UHFFFAOYSA-N,DPXXJCMMMXZVSW-UHFFFAOYSA-N,DPXXJCMMMXZVSW-UHFFFAOYSA-N,BCMKHWMDTMUUSI-UHFFFAOYSA-N,NCUJRUD…	HMDB34344,C01752,HMDB38447,HMDB59654,HMDB60393,C16637,HMDB01351,HMDB01031,HMDB01213,C11437,HMDB30692,HMDB33349,C10654,C04033,C20462,C06203,C06204,C18077,C18079,C10290,C08062,C00673,C00672,C01938,C03830,C16913,LMFA01050235	annotated
1051	296.051	573.15	110310	116212	106955	134243	106038	93312.1	117795	125968	109175	129014	105332	107243	128994	positive	D-Arabinitol 1-phosphate;Adefovir;Xylitol 5-phosphate;L-Arabinitol 5-phosphate;D-Ribitol 5-phosphate	VJDOAZKNBQCAGE-UOWFLXDJSA-N,SUPKOOSCJHTBAH-UHFFFAOYSA-N,VJDOAZKNBQCAGE-VPENINKCSA-N,VJDOAZKNBQCAGE-VAYJURFESA-N,VJDOAZKNBQCAGE-LMVFSUKVSA-N	C19674,C11277,C02895,C03509,C01068	annotated
1052	252.025	575.53	55072.4	51878.7	50866.8	64639.8	45276.1	52233	59395.7	60494.6	63843.2	69611.9	57608.7	62905.7	71042	positive	5-Phosphoribosylamine;5-Phosphoribosylamine	SKCBPEVYGOQGJN-TXICZTDVSA-N,SKCBPEVYGOQGJN-TXICZTDVSA-N	HMDB01128,C03090	annotated
1053	155.093	529.75	94056.5	82442.5	81688.9	258717	40216.2	92829.5	49974.8	60624.8	65106.7	60433.5	67237	89509.5	43396.1	positive	Creatinine;Creatinine;3-(N-Nitrosomethylamino)propionitrile	DDRJAANPRJIHGJ-UHFFFAOYSA-N,DDRJAANPRJIHGJ-UHFFFAOYSA-N,HZDLDFBKYBGNHG-UHFFFAOYSA-N	HMDB00562,C00791,C19280	annotated
1054	146.118	639.58	165205	175838	216444	74150.6	169607	254135	53340.2	74933.5	114255	37403.1	104989	147266	49863.9	positive	3-Dehydroxycarnitine;2-amino-heptanoic acid;2R-aminoheptanoic acid;2S-aminoheptanoic acid;4-Trimethylammoniobutanoate	JHPNVNIEXXLNTR-UHFFFAOYSA-N,RDFMDVXONNIGBC-UHFFFAOYSA-N,RDFMDVXONNIGBC-ZCFIWIBFSA-N,RDFMDVXONNIGBC-LURJTMIESA-N,JHPNVNIEXXLNTR-UHFFFAOYSA-O	HMDB06831,LMFA01100015,LMFA01100013,LMFA01100014,Stds2_2_24JAN20_20200220_152709_28	identified
1055	371.326	266.3	211919	168720	120785	136566	164950	252472	144971	114123	251888	137735	137007	105953	110831	positive	Dihydroceramide;Palmitoyl Serinol ;Penaresidin B;Penaresidin A	XSDVOEIEBUGRQX-RBUKOAKNSA-N,MZUNFYMZKTWADX-UHFFFAOYSA-N,GOJDAUFFWJKIPB-CADBVGFASA-N,VVMSPNITCDMCDP-IQYADAHOSA-N	HMDB06752,HMDB13654,LMSP01080046,LMSP01080045	annotated
1056	288.253	238.17	70193.1	98166.6	45525.6	32792.9	25876.2	69074.6	29729.8	21584.9	58332.7	165607	251938	40694.5	44363.7	positive	8,8-Diethoxy-2,6-dimethyl-2-octanol;Lauroyl diethanolamide;Prosopinine	XOJDKWNFMFCXNE-UHFFFAOYSA-N,AOMUHOFOVNGZAN-UHFFFAOYSA-N,SEUBYHFHBZVRCC-QGAIPKOMSA-N	HMDB34557,HMDB32358,LMSP01080049	annotated
1057	118.123	898.14	173029	251083	75224	109147	151811	87170.3	65486.9	131544	11175.5	111557	65323.2	94702.3	76895.4	positive	2-Diethylaminoethanol	BFSVOASYOCHEOV-UHFFFAOYSA-N	HMDB33971	annotated
1058	200.201	240.22	76710	115134	64272.2	101026	115969	47920.2	248623	203827	103809	30084.9	31471.6	114322	110100	positive	Decyl alcohol ;1-Decanol;1-decanol;3,7-Dimethyl-3-octanol;(R)-Dihydrocitronellol;(±)-3-Decanol;Decan-3-ol;Dodecanamide;dodecanamide;6-Methylnonan-3-ol;Decan-2R-ol;4S,5S-ferrugineol;4-Methylnonan-1-ol	MWKFXSUHUHTGQN-UHFFFAOYSA-N,MWKFXSUHUHTGQN-UHFFFAOYSA-N,MWKFXSUHUHTGQN-UHFFFAOYSA-N,DLHQZZUEERVIGQ-UHFFFAOYSA-N,PRNCMAKCNVRZFX-UHFFFAOYSA-N,ICEQLCZWZXUUIJ-UHFFFAOYSA-N,ICEQLCZWZXUUIJ-UHFFFAOYSA-N,ILRSCQWREDREME-UHFFFAOYSA-N,ILRSCQWREDREME-UHFFFAOYSA-N,OVTIWEIXKSVYBG-UHFFFAOYSA-N,ACUZDYFTRHEKOS-SNVBAGLBSA-N,MBZNNOPVFZCHID-UWVGGRQHSA-N,HECVGHIJHFNAIL-UHFFFAOYSA-N	HMDB11624,C01633,LMFA05000062,HMDB35246,HMDB35411,HMDB31408,LMFA05000510,C13831,LMFA08010001,LMFA05000505,LMFA05000509,LMFA05000497,LMFA05000137	annotated
1059	233.175	239.43	51362.1	83938.2	58881.1	73026	92877.1	13868.9	115554	169154	28695.7	24814.5	35078.9	79617.2	68089.2	positive				annotated
1060	241.143	240.98	23897.4	39994	28525.1	45829.2	49265.4	12846.1	62907.5	33080.9	29992.8	11820.2	13622.9	35720.6	27335.7	positive	Caproylcholine	FKJUAGXPCITGLZ-UHFFFAOYSA-N	HMDB13224	annotated
1061	225.185	236.98	33424.3	50752.3	28842	38668.2	44498.5	21633.8	58584	53781.5	30220.4	14780.8	19087.1	46132.3	30434.6	positive	5,8-Tetradecadienoic acid;5Z,8Z-tetradecadienoic acid;Geranyl 2-methylpropanoate;Neryl butyrate;(Z)-3,7-Dimethyl-2,6-octadienyl butyrate;Bornyl butyrate;Ethyl (2E,6Z)-dodecadienoate;Goshuyic acid;Linalyl isobutyrate;Linalyl butyrate;alpha-Terpineol butanoate;Isobornyl isobutyrate;Allyl undecylenate;2-Propenyl cyclohexanepentanoate;Terpinyl isobutyrate;3-oxo-13-Tetradecenal;(E)-3,7-Dimethyl-2,6-oc…	HXHZGHRLVRFQDR-HZJYTTRNSA-N,HXHZGHRLVRFQDR-HZJYTTRNSA-N,OGJYXQFXLSCKTP-LCYFTJDESA-N,ZSBOMYJPSRFZAL-RAXLEYEMSA-N,ZSBOMYJPSRFZAL-RAXLEYEMSA-N,VIPNQHBVIDJXJE-UHFFFAOYSA-N,AASSLPGKTZCKLS-YILALFFRSA-N,HXHZGHRLVRFQDR-IXWMQOLASA-N,JZIARAQCPRDGAC-UHFFFAOYSA-N,FHLGUOHLUFIAAA-UHFFFAOYSA-N,LWKWNIYBQLKBMQ-UHFFFAOYSA-N,KRKIAJBQOUBNSE-COPLHBTASA-N,VJOZUTGJXVDWDJ-UHFFFAOYSA-N,NDXGAVFJHHVIQN-UHFFFAOYSA-N,SMQUXKI…	HMDB00560,LMFA01030257,HMDB38260,HMDB38259,LMFA07010626,HMDB38246,HMDB31015,HMDB39129,HMDB30426,HMDB30427,HMDB32053,HMDB32342,HMDB36424,HMDB37814,HMDB32524,LMFA06000188,LMFA07010616,LMFA07010590,LMFA07010246,LMFA07010249,LMFA07010240,LMFA07010257,LMFA07010253,LMFA07010255,LMFA07010256,LMFA07010250,LMFA07010252,LMFA07010228,LMFA07010239,LMFA07010235,LMFA07010236,LMFA07010237,LMFA07010231,LMFA07010…	annotated
1062	239.164	240.97	28147.8	41685.2	23258.4	35264	31591.2	12476.7	49912.2	34125.8	29214.3	14800	17575.7	44937.6	28446.1	positive	Geranyl acetoacetate;(9S,13S)-1a,1b-dihomo-jasmonic acid;(9R,13R)-1a,1b-dihomo-jasmonic acid;Sundiversifolide;7-oxo-11E,13-Tetradecadienoic acid	RYILZWKGLGVPOC-WQLSENKSSA-N,LVQJNKFFJNUFNY-WGPFEIJOSA-N,LVQJNKFFJNUFNY-OPVGQWETSA-N,OXNJNKIMPIRBQC-YRRQLQLVSA-N,UXENOYDVEDGVDV-ONEGZZNKSA-N	HMDB38256,LMFA02010011,LMFA02010010,LMPR0103390002,LMFA01060185	annotated
1063	105.042	734.36	198533	206348	214645	190975	218283	167364	201690	244908	189585	197155	230958	196679	226160	positive	Fomepizole;Fomepizole;Acetonitrile;4-Methylimidazole;2-Methylimidazole	RIKMMFOAQPJVMX-UHFFFAOYSA-N,RIKMMFOAQPJVMX-UHFFFAOYSA-N,WEVYAHXRMPXWCK-UHFFFAOYSA-N,XLSZMDLNRCVEIJ-UHFFFAOYSA-N,LXBGSDVWAMZHDD-UHFFFAOYSA-N	HMDB15344,C07837,HMDB61869,C19262,C19261	annotated
1064	144.928	662.76	208810	211384	218278	244542	198137	192462	223650	241538	214798	230015	212399	194382	228122	positive				annotated
1065	212.033	657.36	151688	173071	151136	190274	169890	147756	169129	175680	159520	181134	156002	143853	189830	positive				annotated
1066	296.051	663.99	142506	133116	130352	170849	136430	131842	150515	167041	151319	164035	130642	152452	148811	positive	D-Arabinitol 1-phosphate;Adefovir;Xylitol 5-phosphate;L-Arabinitol 5-phosphate;D-Ribitol 5-phosphate	VJDOAZKNBQCAGE-UOWFLXDJSA-N,SUPKOOSCJHTBAH-UHFFFAOYSA-N,VJDOAZKNBQCAGE-VPENINKCSA-N,VJDOAZKNBQCAGE-VAYJURFESA-N,VJDOAZKNBQCAGE-LMVFSUKVSA-N	C19674,C11277,C02895,C03509,C01068	annotated
1067	256.059	660.28	96721	104101	85511.6	110978	106050	92350.2	104936	102009	97510.9	109398	96718.8	90026.1	124773	positive	Scopoletin;Scopoletin;1-Isothiocyanato-8-(methylthio)octane;Deoxyribose 5-monophosphate;5-Deoxyribose-1-phosphate;5-Deoxyribose-1-phosphate;Deoxyribose 1-phosphate;Deoxyribose 5-phosphate;1-Deoxy-D-xylulose 5-phosphate;1-Deoxy-D-xylulose 5-phosphate;8-Hydroxy-7-methoxy-2H-1-benzopyran-2-one;Casimiroin;Casimiroin;1,3,6,8-Naphthalenetetrol;5,7-Dihydroxy-2-methyl-4H-chromen-4-one;trans-o-Hydroxybenz…	RODXRVNMMDRFIK-UHFFFAOYSA-N,RODXRVNMMDRFIK-UHFFFAOYSA-N,BFBMDZOSZQDEKW-UHFFFAOYSA-N,KKZFLSZAWCYPOC-LMVFSUKVSA-N,XXQFKXPJJNBLSU-TXICZTDVSA-N,XXQFKXPJJNBLSU-TXICZTDVSA-N,KBDKAJNTYKVSEK-PYHARJCCSA-N,KKZFLSZAWCYPOC-VPENINKCSA-N,AJPADPZSRRUGHI-RFZPGFLSSA-N,AJPADPZSRRUGHI-RFZPGFLSSA-N,KIGCGZUAVODHMD-UHFFFAOYSA-N,DPXXJCMMMXZVSW-UHFFFAOYSA-N,DPXXJCMMMXZVSW-UHFFFAOYSA-N,BCMKHWMDTMUUSI-UHFFFAOYSA-N,NCUJRUD…	HMDB34344,C01752,HMDB38447,HMDB59654,HMDB60393,C16637,HMDB01351,HMDB01031,HMDB01213,C11437,HMDB30692,HMDB33349,C10654,C04033,C20462,C06203,C06204,C18077,C18079,C10290,C08062,C00673,C00672,C01938,C03830,C16913,LMFA01050235	annotated
1068	362.023	665.79	78461.5	83141.2	95057	121139	89812.6	81672.5	98891.2	114344	111649	113751	95122.7	80193.3	119526	positive				annotated
1069	166.975	658.97	92962	93271.8	87311.8	106992	93301.3	93183.5	88474.5	95449.1	95605.7	107966	84490.2	91777.7	109573	positive				annotated
1070	252.025	663.99	74838.2	67189.7	67873.4	85753.5	81100.9	64893.3	74333	89426.2	80698.6	93550.5	73352.5	73059.9	88336.4	positive	5-Phosphoribosylamine;5-Phosphoribosylamine	SKCBPEVYGOQGJN-TXICZTDVSA-N,SKCBPEVYGOQGJN-TXICZTDVSA-N	HMDB01128,C03090	annotated
1071	250.892	669.9	51843.6	47370.2	54812.1	63603.5	48487.2	50763.2	53427.1	52761.6	47897.7	53081.8	58192.6	45993.7	61495.9	positive				annotated
1072	402.015	668.54	50800.7	42305	46335.9	58478.6	48616.5	38664.8	60976.7	54866.3	52900.9	62843.3	55869.6	50106.8	61785.9	positive				annotated
1073	402.015	668.54	50800.7	42305	46335.9	58478.6	48616.5	38664.8	60976.7	54866.3	52900.9	62843.3	55869.6	50106.8	61785.9	positive				annotated
1074	188.027	666.46	47409.3	56733.6	51138.5	59279.8	42718.9	48585.9	43670.8	59009.6	44400	55095.4	43918.4	43628.8	58400.6	positive				annotated
1075	312.056	656.85	32448.1	38994.1	33403.5	53109.1	37009	33482.7	39103	37056.6	34480.8	51939.8	39853.4	37078.2	51354.5	positive	Fludioxonil	MUJOIMFVNIBMKC-UHFFFAOYSA-N	C18462	annotated
1076	340.041	662.95	39004.7	31522.8	30846.5	40717.2	35484.8	36454.8	43293.2	38982.2	35185	47781.6	41144.5	40379.5	44342.8	positive	2-Carboxyarabinitol 5-phosphate;6-Phosphogluconic acid;6-Phospho-D-gluconate;2-Carboxy-D-arabinitol 1-phosphate;N-Glycolyl-D-mannosamine 6-phosphate;7,8-Dihydroneopterin 2',3'-cyclic phosphate	FCQQRWFREZXSMK-UHFFFAOYSA-N,BIRSGZKFKXLSJQ-SQOUGZDYSA-N,BIRSGZKFKXLSJQ-SQOUGZDYSA-N,UJTMIRNFEXKGMS-ZMIZWQJLSA-N,VKPOEZPMXKUZBS-BOSCHMPASA-N,MOSFIJXAXDLOML-UHFFFAOYSA-N	HMDB40924,HMDB01316,C00345,C04234,C04336,C20567	annotated
1077	357.989	669.13	29861.1	23375.4	26317.1	36369.6	30382.5	25696.7	32654.7	29937.6	40799.6	37283.8	38909.1	26157.1	42994.8	positive				annotated
1078	378.027	659.04	24294.1	29751.6	27430.2	37216.1	29373.9	22754.3	31230.1	38996.2	28002	31308.8	28890.6	28968.5	38528.4	positive				annotated
1079	293.991	669.59	27056.8	31622.4	27281.2	38019.6	27262.5	20910.2	24368.3	28027.2	27009.6	36510.9	29083.2	24306.2	32601.7	positive				annotated
1080	317.997	666.06	27176.7	32899.2	27214.3	33800.3	26871.8	27378.8	30849	35266.1	24398.9	32807.2	27562.7	27866	30705	positive				annotated
1081	220.133	1401.71	197381	207077	241024	210197	216381	207896	222376	227071	231210	223830	222382	216697	208320	positive	3-(2-Hydroxy-4-methylphenyl)-2-butanone;2-Phenylethyl propanoate;2-Methylpropyl benzoate;2-Ethoxy-5-(1-propenyl)phenol;Osmorhizole;1-Phenylethyl propanoate;Ethyl 3-phenylpropanoate;Propyl phenylacetate;Isopropyl phenylacetate;1-(2,3-Dihydro-6-methyl-1H-pyrrolizin-5-yl)-1,4-pentanedione;alpha,alpha-Dimethylphenethyl formate;Methyl 4-phenylbutanoate;Methylisoeugenol;5-Phenylvaleric acid;Methyleugen…	YWKYLGVKGIAHDU-UHFFFAOYSA-N,HVGZQCSMLUDISR-UHFFFAOYSA-N,KYZHGEFMXZOSJN-UHFFFAOYSA-N,RADIRXJQODWKGQ-HWKANZROSA-N,HZLYHZSHPUFYAR-UHFFFAOYSA-N,WCIQNYOXLZQQMU-UHFFFAOYSA-N,JAGZUIGGHGTFHO-UHFFFAOYSA-N,GXXFZZLGPFNITM-UHFFFAOYSA-N,SSMBXPJYHMZLOJ-UHFFFAOYSA-N,NLJUZIDVCBWHAK-UHFFFAOYSA-N,CFSCYYFRHIBXMS-UHFFFAOYSA-N,YRYZGVBKMWFWGT-UHFFFAOYSA-N,NNWHUJCUHAELCL-PLNGDYQASA-N,BYHDDXPKOZIZRV-UHFFFAOYSA-N,ZYEMGPI…	HMDB38179,HMDB35013,HMDB40583,HMDB40800,HMDB40356,HMDB40287,HMDB40411,HMDB40425,HMDB40426,HMDB40006,HMDB36235,HMDB36385,HMDB41553,HMDB02043,HMDB31864,C10454,HMDB31250,HMDB33386,C17663,HMDB33376,HMDB33429,HMDB33430,HMDB33597,HMDB37708,HMDB37695,HMDB37694,HMDB37680,HMDB42008,C10857,C10478,C14535,C14709,C17782,C17666,C17665	annotated
1082	280.983	1407.09	101394	99677.7	80291	96273.7	89460.9	77768.8	94617.5	85104.7	92378.2	94515.8	77874.4	94701.3	109696	positive				annotated
1083	278.211	1401.88	67167	63145.7	75562.3	71836.5	69163.1	70966.2	70395.2	67967	73077.1	72571.4	72645.1	65622.7	70237.6	positive	Curdione;3-Hydroxy-1,10-bisaboladien-9-one;beta-Ionyl acetate;Petasitolone;Davanone;Curcumol;Isolubimin;Aubergenone;(-)-Myrtenyl isovalerate;Rishitinone;4alpha,5alpha-Epoxy-11-eudesmen-3a-ol;7-Hydroxycostol;Epilubimin;Dihydro-alpha-santalic acid;Tuberonone;Humulene diepoxide A;(2E,6E)-1-Hydroxy-2,6,10-farnesatrien-9-one;2-Hydroxyacorenone;Acorusnol;Venlafaxine;N,N,O-Didesmethylvenlafaxine;Venlafa…	KDPFMRXIVDLQKX-WDZFZDKYSA-N,OZDOAMOSJAOPRV-UHFFFAOYSA-N,WODKSVNXBYBTQC-CMDGGOBGSA-N,LYFRYUAWUBLCKH-UHFFFAOYSA-N,FJKKZNIYYVEYOL-UHFFFAOYSA-N,QRMPRVXWPCLVNI-UHFFFAOYSA-N,YKAYVNCAHDGJNI-UHFFFAOYSA-N,MSSWKGZMPUXALD-UHFFFAOYSA-N,TVGPYTOYKLZBPA-UHFFFAOYSA-N,MZPGODIAQREELD-UHFFFAOYSA-N,AXKKANUAFIGTQI-UHFFFAOYSA-N,SDWGOFYIBUYAQT-UHFFFAOYSA-N,CEVNHRPKRNTGKO-UHFFFAOYSA-N,GDGGAJNITUJKMP-UHFFFAOYSA-N,JNIVOKD…	HMDB34714,HMDB34722,HMDB38027,HMDB38144,HMDB38178,HMDB38122,HMDB35648,HMDB35827,HMDB35127,HMDB35147,HMDB35301,HMDB35040,HMDB35032,HMDB39525,HMDB39688,HMDB40712,HMDB30891,HMDB30916,HMDB30920,HMDB05016,HMDB61166,C07187,HMDB32048,HMDB32292,HMDB36446,HMDB36549,HMDB36680,HMDB36687,HMDB36668,HMDB02352,C09627,LMPR0103250002,HMDB31348,HMDB33083,HMDB33104,HMDB37906,HMDB37393,HMDB32681,C17493,C09678,C09681…	annotated
1084	374.903	1404.79	51249.8	45131.4	31318.4	44639	41061.7	38812.4	38562.3	46032.2	34701.7	43729.7	37708.3	44718.5	52222.9	positive	Clofenotane;DDT;1,1,1-Trichloro-2-(o-chlorophenyl)-2-(p-chlorophenyl)ethane	YVGGHNCTFXOJCH-UHFFFAOYSA-N,YVGGHNCTFXOJCH-UHFFFAOYSA-N,CVUGPAFCQJIYDT-UHFFFAOYSA-N	HMDB32127,C04623,C14187	annotated
1085	405.199	1399.12	35474.1	31527.1	32033.9	32150	33995	38508.1	34187.5	34444.4	31461.2	35648.7	31182.3	34518.7	37037.6	positive	Acetylintermedine;Acetyllycopsamine;2alpha,3alpha-(Difluoromethylene)-5alpha-androstan-17beta-ol acetate	RKDOFSJTBIDAHX-CYHLAULCSA-N,RKDOFSJTBIDAHX-OFSOMGBPSA-N,BRZLCOPFROJRBE-WMFBMNODSA-N	C16750,C16751,C15322	annotated
1086	248.201	1400.37	22429.8	25137.4	26347.8	24076.2	23971.3	26455	25461.2	24010.8	25935.2	26961.3	26303.1	27643.2	27059.4	positive	1-(2,6,6-Trimethyl-1-cyclohexen-1-yl)-1-penten-3-one;alpha-Irone;1-(2,6,6-Trimethyl-2-cyclohexen-1-yl)-1-penten-3-one;Neoherculin;Methyl-delta-ionone;(Z)-alpha-Irone;Etaspirene;10-Isopropyl-2,7-dimethyl-1-oxaspiro[4.5]deca-3,6-diene;3-Methyl-4-(2,6,6-trimethyl-2-cyclohexen-1-yl)-3-buten-2-one;delta-Methylionone;1-(5-Methyl-3-pyridinyl)-1-decanone;4-(1,1,3,3-Tetramethylbutyl)-phenol;alpha-(p-(1,1,…	LMWNGLDCJDIIBR-CMDGGOBGSA-N,JZQOJFLIJNRDHK-CMDGGOBGSA-N,VPKMGDRERYMTJX-CMDGGOBGSA-N,SBXYHCVXUCYYJT-JRNWQWJGSA-N,ZQJCPDKTEXSWTH-CMDGGOBGSA-N,JZQOJFLIJNRDHK-HWELFCKPSA-N,NHJSLVJXXDHDRV-UHFFFAOYSA-N,QQLMXACDDRGTPU-UHFFFAOYSA-N,JRJBVWJSTHECJK-PKNBQFBNSA-N,NSSHGPBKKVJJMM-PKNBQFBNSA-N,DDGAOBFOWITDPC-UHFFFAOYSA-N,ISAVYTVYFVQUDY-UHFFFAOYSA-N,ISAVYTVYFVQUDY-UHFFFAOYSA-N,ISAVYTVYFVQUDY-UHFFFAOYSA-N,SBXYHCV…	HMDB38130,HMDB35631,HMDB35245,HMDB30955,HMDB32397,HMDB61831,HMDB36023,HMDB36024,HMDB31738,HMDB31737,HMDB31952,HMDB13825,HMDB32528,C14205,C17091,C09690,C09883,C11350,C14132,LMFA06000182,LMPR0103860002	annotated
1087	418.893	1400.8	20660	22075.5	14830.6	19635.3	18572	16559.7	19396.8	18262.5	16858.7	16628	18912.6	18427.2	21394	positive				annotated
1088	138.055	595	125790	238796	110006	156473	92996.7	98807.4	105023	73896.9	101175	74418.7	88092.7	150374	96408	positive	Trigonelline;N-Methylnicotinate;Protoanemonin;Protoanemonin;2-Pyridylacetic acid;m-Aminobenzoic acid;p-Aminobenzoic acid;4-Aminobenzoate;3-Pyridylacetic acid;Salicylamide;2-Aminobenzoic acid;Anthranilate;Methyl nicotinate;2-Furancarboxaldehyde;Furfural;3-Nitrotoluene;2-Nitrotoluene;4-Nitrotoluene	WWNNZCOKKKDOPX-UHFFFAOYSA-N,WWNNZCOKKKDOPX-UHFFFAOYSA-N,RNYZJZKPGHQTJR-UHFFFAOYSA-N,RNYZJZKPGHQTJR-UHFFFAOYSA-N,BPSNETAIJADFTO-UHFFFAOYSA-N,XFDUHJPVQKIXHO-UHFFFAOYSA-N,ALYNCZNDIQEVRV-UHFFFAOYSA-N,ALYNCZNDIQEVRV-UHFFFAOYSA-N,WGNUNYPERJMVRM-UHFFFAOYSA-N,SKZKKFZAGNVIMN-UHFFFAOYSA-N,RWZYAGGXGHYGMB-UHFFFAOYSA-N,RWZYAGGXGHYGMB-UHFFFAOYSA-N,YNBADRVTZLEFNH-UHFFFAOYSA-N,HYBBIBNJHNGZAN-UHFFFAOYSA-N,HYBBIBN…	HMDB00875,C01004,HMDB60503,C07090,HMDB60722,HMDB01891,HMDB01392,C00568,HMDB01538,HMDB15687,HMDB01123,C00108,HMDB29806,HMDB32914,C14279,C19486,C19597,C14394	annotated
1089	276.897	801.29	237206	172623	213475	97110	129568	87934.2	184396	88002.4	127197	143374	139606	232923	194042	positive				annotated
1090	338.872	800.83	105915	110009	120200	66477.4	89214.1	73667.7	113064	74846	87221.3	91417	99898.1	112819	126177	positive				annotated
1091	212.033	515.7	222398	198190	192867	233451	229487	205100	224119	230818	226239	233783	208997	226658	220920	positive				annotated
1092	256.059	516.68	144595	126228	124710	163427	145716	120794	152421	151385	137815	156700	123685	137361	144009	positive	Scopoletin;Scopoletin;1-Isothiocyanato-8-(methylthio)octane;Deoxyribose 5-monophosphate;5-Deoxyribose-1-phosphate;5-Deoxyribose-1-phosphate;Deoxyribose 1-phosphate;Deoxyribose 5-phosphate;1-Deoxy-D-xylulose 5-phosphate;1-Deoxy-D-xylulose 5-phosphate;8-Hydroxy-7-methoxy-2H-1-benzopyran-2-one;Casimiroin;Casimiroin;1,3,6,8-Naphthalenetetrol;5,7-Dihydroxy-2-methyl-4H-chromen-4-one;trans-o-Hydroxybenz…	RODXRVNMMDRFIK-UHFFFAOYSA-N,RODXRVNMMDRFIK-UHFFFAOYSA-N,BFBMDZOSZQDEKW-UHFFFAOYSA-N,KKZFLSZAWCYPOC-LMVFSUKVSA-N,XXQFKXPJJNBLSU-TXICZTDVSA-N,XXQFKXPJJNBLSU-TXICZTDVSA-N,KBDKAJNTYKVSEK-PYHARJCCSA-N,KKZFLSZAWCYPOC-VPENINKCSA-N,AJPADPZSRRUGHI-RFZPGFLSSA-N,AJPADPZSRRUGHI-RFZPGFLSSA-N,KIGCGZUAVODHMD-UHFFFAOYSA-N,DPXXJCMMMXZVSW-UHFFFAOYSA-N,DPXXJCMMMXZVSW-UHFFFAOYSA-N,BCMKHWMDTMUUSI-UHFFFAOYSA-N,NCUJRUD…	HMDB34344,C01752,HMDB38447,HMDB59654,HMDB60393,C16637,HMDB01351,HMDB01031,HMDB01213,C11437,HMDB30692,HMDB33349,C10654,C04033,C20462,C06203,C06204,C18077,C18079,C10290,C08062,C00673,C00672,C01938,C03830,C16913,LMFA01050235	annotated
1093	296.051	513.08	106980	92563.3	94858.1	113936	97437.1	107947	111353	124794	112161	123821	101378	99005.3	116916	positive	D-Arabinitol 1-phosphate;Adefovir;Xylitol 5-phosphate;L-Arabinitol 5-phosphate;D-Ribitol 5-phosphate	VJDOAZKNBQCAGE-UOWFLXDJSA-N,SUPKOOSCJHTBAH-UHFFFAOYSA-N,VJDOAZKNBQCAGE-VPENINKCSA-N,VJDOAZKNBQCAGE-VAYJURFESA-N,VJDOAZKNBQCAGE-LMVFSUKVSA-N	C19674,C11277,C02895,C03509,C01068	annotated
1094	186.087	532.44	185938	188712	233291	215356	138321	21796.4	18732.2	23312.6	19681.9	33992.4	30131.6	159945	180352	positive	(S)-N-(4,5-Dihydro-1-methyl-4-oxo-1H-imidazol-2-yl)alanine;N-Nitrosoproline;N-Nitrosoproline	SKIVBBIKOOPRPR-UHFFFAOYSA-N,WLKPHJWEIIAIFW-UHFFFAOYSA-N,WLKPHJWEIIAIFW-BYPYZUCNSA-N	HMDB34912,HMDB41946,C19485	annotated
1095	201.087	532.89	26525	24571.2	49786.5	33103.3	48464.7	13962.7	17190.1	NA	12788.4	NA	13506.6	31020.2	32242.6	positive	L-trans-alpha-Amino-2-carboxycyclopropaneacetic acid;1-Methylnicotinamide;1-Methylnicotinamide;Pralidoxime;Pralidoxime;L-2-Amino-4-methylenepentanedioic acid;Dihydroclavaminic acid;Alanylclavam;4-Methylene-L-glutamate;N-Methyl-2-oxoglutaramate	GZOVEPYOCJWRFC-UHFFFAOYSA-N,LDHMAVIPBRSVRG-UHFFFAOYSA-O,LDHMAVIPBRSVRG-UHFFFAOYSA-O,JBKPUQTUERUYQE-UHFFFAOYSA-O,JBKPUQTUERUYQE-UHFFFAOYSA-O,RCCMXKJGURLWPB-UHFFFAOYSA-N,BONQGFBLZGPXMG-PIYBLCFFSA-N,KCAIYJDHLVYANU-VPLCAKHXSA-N,RCCMXKJGURLWPB-BYPYZUCNSA-N,MOIJYNHJLPUMNX-UHFFFAOYSA-N	HMDB34442,HMDB00699,C02918,HMDB14871,C07400,HMDB29433,C06659,C17360,C00651,C03623	annotated
1096	140.971	1029.2	217853	224008	165572	228691	187825	179142	206174	215680	203565	233245	186431	191822	213630	positive				annotated
1097	218.949	1028.75	89532.6	90818.6	59292.2	88935.1	58758.6	55401.6	79053	72912	73927.7	86134.6	60796	74626.8	87582.4	positive				annotated
1098	206.943	1020.18	45544.6	42398.4	29161.2	43517.5	31245.4	27503.2	34978.2	40769.9	34511.1	38881.2	30153.6	35746.1	41894.6	positive				annotated
1099	213	636.24	NA	NA	101984	125568	24622.5	78897.9	73230.4	96581.4	63299.9	80672.5	62543.6	NA	229024	positive				annotated
1100	142.123	271.05	82155.4	86590.4	72978.2	60387.1	96754.2	226946	63824	58634.5	33415.9	101376	73817.7	75256	55993.8	positive	3-Hexanone;Hexan-3-one;4-Methylpentanal;4-Methylpentanal;3-(1-Pyrrolidinyl)-2-butanone;1-(1-Pyrrolidinyl)-2-butanone;Ethyl isopropyl ketone;2-Oxohexane;Hexan-2-one;2-Hexen-1-ol;2E-hexenol;Hexanal;Caproaldehyde;Physoperuvine;(±)-Pelletierine;Pelletierine;(R)-Pelletierine;(E)-3-Hexen-1-ol;3-Hexenol;3Z-hexenol;3-Methyl-1-penten-3-ol;Methyl isobutyl ketone;Methyl isobutyl ketone;4-Methylpentan-2-one;…	PFCHFHIRKBAQGU-UHFFFAOYSA-N,PFCHFHIRKBAQGU-UHFFFAOYSA-N,JGEGJYXHCFUMJF-UHFFFAOYSA-N,JGEGJYXHCFUMJF-UHFFFAOYSA-N,IXYTUYCLJBLYKD-UHFFFAOYSA-N,FKJHJSJBXISMIR-UHFFFAOYSA-N,HYTRYEXINDDXJK-UHFFFAOYSA-N,QQZOPKMRPOGIEB-UHFFFAOYSA-N,QQZOPKMRPOGIEB-UHFFFAOYSA-N,ZCHHRLHTBGRGOT-SNAWJCMRSA-N,ZCHHRLHTBGRGOT-SNAWJCMRSA-N,JARKCYVAAOWBJS-UHFFFAOYSA-N,JARKCYVAAOWBJS-UHFFFAOYSA-N,BKWVNPXVPQOROM-JAMMHHFISA-N,JEIZLWN…	HMDB00753,LMFA12000049,HMDB01318,C02373,HMDB39840,HMDB39839,HMDB05846,HMDB05842,LMFA12000048,HMDB30952,LMFA05000060,HMDB05994,LMFA06000109,HMDB30338,HMDB30325,C06182,HMDB30324,HMDB30003,C08492,LMFA05000059,HMDB61882,HMDB02939,C19263,LMFA12000033,HMDB31578,HMDB31220,HMDB31503,HMDB31502,HMDB33364,HMDB62792,C06179,C10864,C00854,C00729,C02066,C12440,C11359,C02893,LMFA05000538,LMFA05000464,LMFA0500011…	annotated
1101	222.911	809.83	126271	132459	226414	139938	172838	215898	160110	147107	205419	138792	216207	151221	130562	positive				annotated
1102	223.945	809.94	113728	109729	216335	125058	154819	209370	136454	128942	177911	124951	187267	157480	120006	positive				annotated
1103	224.979	809.93	110780	99962.5	197309	94618.7	115077	159618	108473	97371.9	160452	94142.7	150526	138281	106865	positive	3-Fumarylpyruvate;3-Fumarylpyruvate;2-Hydroxy-2-hydropyrone-4,6-dicarboxylate;2-Carboxy-2,5-dihydro-5-oxofuran-2-acetate;Maleylpyruvate;3-maleylpyruvic acid;3-Carboxy-cis,cis-muconate;2-Carboxy-cis,cis-muconate;3-Carboxy-2-hydroxymuconate semialdehyde;4-Carboxy-2-hydroxymuconate semialdehyde;3-Carboxy-2,5-dihydro-5-oxofuran-2-acetate	AZCFLHZUFANAOR-OWOJBTEDSA-N,AZCFLHZUFANAOR-OWOJBTEDSA-N,MLOJGZHQNWCBAC-UHFFFAOYSA-N,DHCUIDTZCMREHG-UHFFFAOYSA-N,AZCFLHZUFANAOR-UPHRSURJSA-N,AZCFLHZUFANAOR-UPHRSURJSA-N,KJOVGYUGXHIVAY-BXTBVDPRSA-N,SLUDRBHRUDRZJZ-IWQZZHSRSA-N,QTJJMXJJLLAWNP-OIFXTYEKSA-N,YOMOLPRSDGXHCY-CLLRDSTBSA-N,QPUXSMUBBURPLF-UHFFFAOYSA-N	HMDB60371,C02514,C05375,C01278,C02167,LMFA01170065,C01163,C03666,C04480,C04484,C04553	annotated
1104	328.875	810.21	53990.1	61296.1	112348	74394.8	108578	139669	95341.1	96553.5	115320	83981.9	119763	59796.4	72863.4	positive				annotated
1105	262.903	809.45	44797	51015.5	92992.4	62968.2	73387.7	100930	72360.6	70242.1	97258.6	67114.4	105384	48886.1	55254.4	positive				annotated
1106	288.882	810.51	47680.9	49182.1	104430	54550.9	64967.3	93378.1	64279.5	59481.7	76237.3	71077	86985.5	51215.2	48915.6	positive				annotated
1107	394.847	811.1	34112.2	46709.7	68631.7	51156.9	68241.9	97046.7	63385.9	70061.2	77798	63462.2	87951.3	34733.5	43855.7	positive				annotated
1108	324.849	807.68	56140.8	53954.2	94431.2	51278.6	39272.2	73842.1	49526.2	45606.5	80689.9	45428.2	79181.2	72484.5	51138.7	positive				annotated
1109	364.842	807.89	38629.7	44713	73600.5	53858.2	39495.3	80810.5	46944.1	40294.8	70971.8	46550.2	71156.4	51564	50242.1	positive	Ficin	POTUGHMKJGOKRI-UHFFFAOYSA-N	HMDB37833	annotated
1110	460.817	810.62	16397.5	17753.9	27935.3	22944	39251.7	50404.9	28983.5	28552.3	35630.4	25841.1	40779	16070.5	21102.1	positive				annotated
1111	223.912	808.57	16023.1	15075.2	27512.4	19334.3	22825.1	31458.9	22140.1	23664.8	26363.3	19054.9	27904.3	20455.9	17688.2	positive				annotated
1112	226.976	810.23	20586.2	15362.5	30706.6	17996	21544	22984.7	19422.9	20174.6	27682.6	16534.1	24604.4	24775.6	16123.4	positive	Oltipraz	CKNAQFVBEHDJQV-UHFFFAOYSA-N	HMDB41967	annotated
1113	224.946	808.78	13863.6	17980.6	26774.4	15844.5	17701.3	25618.9	17271.1	19129	27474	17325.2	20198.2	18448.5	19470.2	positive				annotated
1114	269.993	689.1	182854	183365	215514	152373	118304	118682	110433	200557	226174	176126	154842	134049	77639.1	positive	2,4-Dichloro-3-oxoadipate	PWUASGXACKVWSY-UHFFFAOYSA-N	C18244	annotated
1115	309.986	689.57	150857	179041	191737	123244	103887	101155	88720.1	178774	194482	156309	116191	117142	72781.6	positive				annotated
1116	375.957	689.75	123613	165363	187487	124979	88357.3	85434.3	93325.8	157388	180327	163425	107225	97336.6	74883.5	positive				annotated
1117	249.206	234.15	55119.5	87127.8	45207.3	65486.9	76991.2	10516.5	153871	226008	34526.9	12822.5	19929.2	84480.1	63654.3	positive	alpha-Butyl-omega-hydroxypoly(oxyethylene) poly(oxypropylene)	PXWCUJRVSZCPHE-UHFFFAOYSA-N	HMDB32181	annotated
1118	330.191	232.58	40158.6	45323.1	35507.4	41969.4	44416.1	15866.2	88058.3	94666.6	9737.04	19926.1	18150.8	36489	34054.2	positive	Europine	ZNEMYFCJOCCUJN-VFFTVRQLSA-N	C10301	annotated
1119	153.091	248.54	122379	205462	151374	170847	225151	94963.3	83490.4	158379	46532.2	156491	157204	163204	141348	positive	3,5-Dimethoxytoluene;4-(Ethoxymethyl)phenol;1-(2-Furanyl)-1-pentanone;2,6,6-Trimethyl-2-cyclohexene-1,4-dione;4-Ethyl-2-methoxyphenol;2-(Ethoxymethyl)phenol;2-Isopropyl-1,4-benzenediol;3-(5-Methyl-2-furanyl)butanal;2-Propenyl 2,4-hexadienoate;2-Isopropoxyphenol;(Dimethoxymethyl)benzene;3-(4-Hydroxyphenyl)-1-propanol;3-Isopropylcatechol;2,6Z-Nonadien-4-olide	RIZBLVRXRWHLFA-UHFFFAOYSA-N,UWQZVUQKBWZNLN-UHFFFAOYSA-N,HTOZHTBIOGGHDJ-UHFFFAOYSA-N,AYJXHIDNNLJQDT-UHFFFAOYSA-N,CHWNEIVBYREQRF-UHFFFAOYSA-N,GNNUWFUVNWRCEO-UHFFFAOYSA-N,HIGSPBFIOSHWQG-UHFFFAOYSA-N,DFSVNSCDOZSUCT-UHFFFAOYSA-N,CVNZYQJBZIJLCL-TWTPFVCWSA-N,ZNCUUYCDKVNVJH-UHFFFAOYSA-N,HEVMDQBCAHEHDY-UHFFFAOYSA-N,NJCVPQRHRKYSAZ-UHFFFAOYSA-N,XLZHGKDRKSKCAU-UHFFFAOYSA-N,LBJZIOKZMWWEQD-ARJAWSKDSA-N	HMDB59853,HMDB39956,HMDB39801,HMDB40216,HMDB40175,HMDB40449,HMDB32132,HMDB36169,HMDB36227,HMDB41804,HMDB41326,HMDB32599,C01014,LMFA07040019	annotated
1120	207.159	250.27	72961.5	189854	103847	77322.9	170235	22938.5	49170.5	100272	27779.8	54403.4	64228	78673.2	95990.7	positive				annotated
1121	188.128	248.13	89718.8	160489	113624	111443	176762	69925.8	56542.2	113068	38025.4	115251	111027	109186	97282.4	positive	Ethyl 2-hydroxyisovalerate;Butyl lactate;Methyl (±)-3-hydroxyhexanoate;(+/-)-Ethyl 2-hydroxy-2-methylbutyrate;3-hydroxyheptanoic acid;Methyl DL-Leucate;3-Hydroxyisoheptanoic acid;Polyethylene glycol;8-Amino-7-oxononanoate;7-oxo-8-amino-nonanoic acid;N-Heptanoylglycine;(E)-2-Butenyl-4-methyl-threonine;omega-hydroxy enanthoic acid;delta-hydroxy enanthoic acid;4-hydroxy enanthoic acid;2-hydroxy enan…	IZRVEUZYBVGCFC-UHFFFAOYSA-N,MRABAEUHTLLEML-UHFFFAOYSA-N,ACCRBMDJCPPJDX-UHFFFAOYSA-N,KIYWRWLZHQZKKD-UHFFFAOYSA-N,OXSSIXNFGTZQMZ-UHFFFAOYSA-N,JOSNYUDSMPILKL-UHFFFAOYSA-N,SCAWECGFPWPHAR-UHFFFAOYSA-N,GUAHPAJOXVYFON-UHFFFAOYSA-N,GUAHPAJOXVYFON-UHFFFAOYSA-N,GUAHPAJOXVYFON-UHFFFAOYSA-N,RNFCYFVPNIXAHP-UHFFFAOYSA-N,RPALEGQGCGCFCX-FIWMUJSFSA-N,PNAJBOZYCFSQDJ-UHFFFAOYSA-N,ICKVZOWXZYBERI-UHFFFAOYSA-N,MYCCAWP…	HMDB59842,HMDB40254,HMDB39407,HMDB32269,HMDB61653,HMDB36231,HMDB02207,HMDB37790,C01092,LMFA01060168,HMDB13010,C12029,LMFA01050019,LMFA01050018,LMFA01050017,LMFA01050016,LMFA01050225,LMFA01050261	annotated
1122	224.185	250.06	26894.8	73630.4	35412.9	30154.4	65638.7	8345.13	20541.4	46962.7	12798.5	19319.7	21218	28608.1	32635.1	positive				annotated
1123	118.065	429.15	198774	224661	114932	130478	127469	110107	203807	133261	141929	121789	121538	198457	115116	positive	Benzeneacetonitrile;Phenylacetonitrile;Indole;Indole	SUSQOBVLVYHIEX-UHFFFAOYSA-N,SUSQOBVLVYHIEX-UHFFFAOYSA-N,SIKJAQJRHWYJAI-UHFFFAOYSA-N,SIKJAQJRHWYJAI-UHFFFAOYSA-N	HMDB34171,C16074,HMDB00738,C00463	annotated
1124	186.944	1272.29	157715	172128	223599	163201	221272	213026	191680	179258	222274	170942	209718	195129	162621	positive				annotated
1125	240.033	640.5	92145.4	34785.9	181101	111395	190499	221416	154221	125487	160523	132948	198628	145996	46208.9	positive				annotated
1126	241.067	638.27	62726	27022.4	95672.5	46077.1	124420	96213.1	83545.1	69615.3	89344.1	59812.7	103197	67488.9	17730.5	positive				annotated
1127	339.015	640.44	65273.8	NA	81526.4	54071.4	97877.8	68199.7	84897.6	62950.2	77436.3	62487.8	71695.1	56252.5	NA	positive				annotated
1128	370.101	637.72	42341.4	NA	41790.9	25588.9	60626.3	50442.7	40830.8	30586.7	42824.7	27385.7	48674.3	33670.9	NA	positive	Homatropine Methylbromide;Pyriminobac	FUFVKLQESJNNAN-UHFFFAOYSA-M,DEIKMOQTJBGGAX-DJKKODMXSA-N	HMDB14863,C18890	annotated
1129	330.054	630.8	15452.7	19635.5	35557.1	23324.6	25444.4	41196.6	31305.7	31142.4	34474.9	28616.2	34570.7	24950.6	25561.7	positive	4,4'-Methylene-bis-(2-chloroaniline)	IBOFVQJTBBUKMU-UHFFFAOYSA-N	C10999	annotated
1130	140.082	452.25	80794	146667	70010.9	84998.7	93230.5	220188	79820.3	168478	59796	101158	75986.1	167351	127590	positive	4-Hydroxymethylpyrazole;Histidinal;1H-Imidazole-4-methanol;L-Histidinal;4-Amino-5-hydroxymethyl-2-methylpyrimidine	JRMKJOOJKCAEJK-UHFFFAOYSA-N,VYOIELONWKIZJS-UHFFFAOYSA-N,QDYTUZCWBJRHKK-UHFFFAOYSA-N,VYOIELONWKIZJS-YFKPBYRVSA-N,VUTBELPREDJDDH-UHFFFAOYSA-N	HMDB60768,HMDB12234,C05562,C01929,C01279	annotated
1131	257.074	625.62	217906	144395	156280	123483	90271.3	118546	118353	79521.8	82172.4	134479	101486	200801	105955	positive	Aspartyl-Threonine;L-beta-aspartyl-L-threonine ;Threoninyl-Aspartate	NTQDELBZOMWXRS-UHFFFAOYSA-N,XPMVVZFGFJOFSL-UHFFFAOYSA-N,IOWJRKAVLALBQB-UHFFFAOYSA-N	HMDB28763,HMDB11169,HMDB29057	annotated
1132	263.081	1432.87	203435	216112	191774	204690	192734	181591	206807	193662	187092	200615	192640	217544	187842	positive				annotated
1133	370.982	1429.09	42727.5	36090.7	32070.2	38839.9	31915.3	28763.1	27403.4	36983.2	28632.4	39662.5	34511.8	36539.8	44431.8	positive				annotated
1134	335.945	1429.77	29504.4	24903.4	19692.5	28467.3	22000.3	18445.5	20612.1	21012.9	20085	25825.7	23005.6	21725.7	26323.1	positive				annotated
1135	311.945	1421.7	20478.3	19314.2	12431.3	21105.9	16139.1	12363.3	14881.9	17317.7	15071.3	17220.3	13932.8	17485.2	19898	positive				annotated
1136	139.018	827.91	202483	182606	204767	192954	206141	200325	185686	213336	206777	207899	202373	183839	201990	positive				annotated
1137	202.922	819.42	124218	142049	122193	160253	142401	138267	140462	172003	146185	156461	137685	107882	147403	positive				annotated
1138	268.893	818.37	75140.4	80552.9	66648.2	90282.7	76468	80714.5	82146	96872.3	88179.3	99653.4	77650.1	62886.3	89713.5	positive				annotated
1139	162.929	822.3	80360.6	77431.2	74165.2	91847.1	79134	81875.2	86727.7	92178.2	84779.9	86305	83698.2	66943.1	86495	positive				annotated
1140	203.956	821.62	60079.6	57174.1	49617.1	63574.9	54641.4	53870.8	59591.8	62805.9	56402.2	58978.1	56464.2	47787.7	54236.4	positive				annotated
1141	296.051	820.89	39739.2	37939.9	36462.5	44092.4	35252.6	37057.2	36801.4	40573.2	40071	44858.8	34454.3	31225.5	41013.2	positive	D-Arabinitol 1-phosphate;Adefovir;Xylitol 5-phosphate;L-Arabinitol 5-phosphate;D-Ribitol 5-phosphate	VJDOAZKNBQCAGE-UOWFLXDJSA-N,SUPKOOSCJHTBAH-UHFFFAOYSA-N,VJDOAZKNBQCAGE-VPENINKCSA-N,VJDOAZKNBQCAGE-VAYJURFESA-N,VJDOAZKNBQCAGE-LMVFSUKVSA-N	C19674,C11277,C02895,C03509,C01068	annotated
1142	546.79	824.07	11600.3	12923.8	15814.8	14809.8	18559.2	16730.5	15285.4	20176	17701.7	18280.6	16580.6	12080.1	12488.5	positive				annotated
1143	154.097	434.05	59840.8	40583.7	125591	47925.3	116838	212128	27241.8	144748	102137	43359.9	37983.2	102315	56270.7	positive	N-Acetylhistamine ;4-(beta-Acetylaminoethyl)imidazole;4-(beta-Acetylaminoethyl)imidazole;2,4-Diamino-6-hydroxylaminotoluene	XJWPISBUKWZALE-UHFFFAOYSA-N,XJWPISBUKWZALE-UHFFFAOYSA-N,XJWPISBUKWZALE-UHFFFAOYSA-N,DAAYGLKRMDTNSS-UHFFFAOYSA-N	HMDB13253,C05135,Stds2_2_24JAN20_20200220_152709_4,C16399	identified
1144	209.154	235.2	139968	137400	97807.7	211119	163746	65913.4	88122.7	182232	117938	60932.4	89794.6	148580	122956	positive	(5alpha,8beta,9beta)-5,9-Epoxy-3,6-megastigmadien-8-ol;(5R,6S)-5,6-Epoxy-7-megastigmen-9-one;5,9:6,9-Diepoxy-4-megastigmene;Carvyl propionate;Theaspirone A;2,3,5,6,8,8a-Hexahydro-2,5,5,8a-tetramethyl-7H-1-benzopyran-7-one;Eremopetasinorol;3-Hydroxy-beta-ionone;Acetal R;2,2,6,7-Tetramethylbicyclo[4.3.0]nona-1(9),4-diene-7,8-diol;(3R,8E)-3-Hydroxy-5,8-megastigmadien-7-one;(S,E)-Lyratol propanoate;5…	ULAJGYNCWKGREU-UHFFFAOYSA-N,ZTJZJYUGOJYHCU-RMKNXTFCSA-N,AKKNWGRLXKHQDH-UHFFFAOYSA-N,DFVXNZOMAOGTBL-UHFFFAOYSA-N,AXQMCYYCOKLZPP-UHFFFAOYSA-N,PYUYJSFTZPYHDW-UHFFFAOYSA-N,GBUDXEBRIWMUIF-UHFFFAOYSA-N,HFRZSVYKDDZRQY-AATRIKPKSA-N,FMYCPRQGKSONCP-UHFFFAOYSA-N,SKBCVUCDJRKPAH-RTXFEEFZSA-N,UPRXEFYRIACHQZ-AATRIKPKSA-N,UYACSVLHQPEITQ-DHZHZOJOSA-N,QXHORPLJTIHQGR-UHFFFAOYSA-N,HZBABTUFXQLADL-UHFFFAOYSA-N	HMDB34672,HMDB34984,HMDB38529,HMDB38047,HMDB35228,HMDB40233,HMDB29668,HMDB36821,HMDB36824,HMDB36686,HMDB41636,HMDB31869,HMDB37776,C14236	annotated
1145	113.06	228.45	118167	181303	120563	126751	160055	210646	82412.6	99823.3	53405.3	187923	162532	154098	112782	positive	2-(Methoxymethyl)furan;xi-3,5-Dimethyl-2(5H)-furanone;trans-1,2-Dihydrobenzene-1,2-diol;trans-1,2-Dihydrobenzene-1,2-diol;5,5-Dimethyl-2(5H)-furanone;(2E,4E)-2,4-Hexadienoic acid;Sorbic acid;2,5-Dimethyl-3(2H)-furanone;(E)-4-Oxo-2-hexen-1-al;4-oxo-2E-Hexenal;1,2-Cyclohexanedione;Cyclohexane-1,2-dione;3-Methyl-1,2-cyclopentanedione;Syoyualdehyde;cis-1,2-Dihydrobenzene-1,2-diol;Parasorbic acid;1,4-…	GANSPRKOWQQXPE-UHFFFAOYSA-N,SAXRUMLUKZBSTO-UHFFFAOYSA-N,YDRSQRPHLBEPTP-PHDIDXHHSA-N,YDRSQRPHLBEPTP-PHDIDXHHSA-N,YNKQMZRTPPVLLL-UHFFFAOYSA-N,WSWCOQWTEOXDQX-MQQKCMAXSA-N,WSWCOQWTEOXDQX-MQQKCMAXSA-N,ASOSVCXGWPDUGN-UHFFFAOYSA-N,GVKYFODEMNCLGS-ONEGZZNKSA-N,GVKYFODEMNCLGS-ONEGZZNKSA-N,OILAIQUEIWYQPH-UHFFFAOYSA-N,OILAIQUEIWYQPH-UHFFFAOYSA-N,OACYKCIZDVVNJL-UHFFFAOYSA-N,PEBMIJGMJUFNQE-HYXAFXHYSA-N,YDRSQRP…	HMDB34247,HMDB39778,HMDB01164,C04221,HMDB40260,HMDB29581,LMFA01030100,HMDB32233,HMDB31759,LMFA06000120,HMDB31344,C06105,HMDB31543,HMDB33569,C04091,C08502,C08063,C01066,LMFA06000122,LMFA06000017,LMFA06000010,LMFA06000009,LMFA01030451,LMFA01030498,LMFA01030499,LMFA01030500,LMFA01140022	annotated
1146	260.149	228.87	32382.2	66349.2	38934.8	39567.5	48035.6	65030.6	19260.9	27356.8	15170.2	57827.1	46930.2	51269.9	40270.6	positive	2-Hydroxydecanedioic acid;2-hydroxy-decanedioic acid;3-Hydroxysebacic acid;3-hydroxy-sebacic acid;Coryneine	LPIOYESQKJFWPQ-UHFFFAOYSA-N,LPIOYESQKJFWPQ-UHFFFAOYSA-N,OQYZCCKCJQWHIE-UHFFFAOYSA-N,OQYZCCKCJQWHIE-UHFFFAOYSA-N,VDTBORSEFUUDTP-UHFFFAOYSA-O	HMDB00424,LMFA01170076,HMDB00350,LMFA01170092,C17486	annotated
1147	212.033	609.21	165546	156282	128610	190274	143072	147642	194524	204718	177826	201330	171461	160004	209380	positive				annotated
1148	272.063	622.58	85967.1	93273.1	77130.8	128098	73712	84852.6	113401	125776	104982	131491	87501.2	92937.3	112816	positive				annotated
1149	107.086	298.46	121510	209013	126826	151037	164248	94884.4	103560	158835	82988.7	130861	118019	144863	143317	positive	p-Xylene;p-Xylene;Ethylbenzene;Ethylbenzene;m-Xylene;m-Xylene;o-Xylene;o-Xylene;Xylenes	URLKBWYHVLBVBO-UHFFFAOYSA-N,URLKBWYHVLBVBO-UHFFFAOYSA-N,YNQLUTRBYVCPMQ-UHFFFAOYSA-N,YNQLUTRBYVCPMQ-UHFFFAOYSA-N,IVSZLXZYQVIEFR-UHFFFAOYSA-N,IVSZLXZYQVIEFR-UHFFFAOYSA-N,CTQNGGLPUBDAKN-UHFFFAOYSA-N,CTQNGGLPUBDAKN-UHFFFAOYSA-N,MOSFIJXAXDLOML-UHFFFAOYSA-N	HMDB59924,C06756,HMDB59905,C07111,HMDB59810,C07208,HMDB59851,C07212,C19551	annotated
1150	105.042	727.42	147391	206348	175924	164169	180563	167364	162087	162412	165179	169009	168152	178315	168130	positive	Fomepizole;Fomepizole;Acetonitrile;4-Methylimidazole;2-Methylimidazole	RIKMMFOAQPJVMX-UHFFFAOYSA-N,RIKMMFOAQPJVMX-UHFFFAOYSA-N,WEVYAHXRMPXWCK-UHFFFAOYSA-N,XLSZMDLNRCVEIJ-UHFFFAOYSA-N,LXBGSDVWAMZHDD-UHFFFAOYSA-N	HMDB15344,C07837,HMDB61869,C19262,C19261	annotated
1151	235.08	717.27	149396	92758.7	133499	140726	129648	127954	113028	124359	106065	138704	138506	109710	129283	positive	Histidinyl-Glycine;Glycyl-Histidine;Metronidazole;Metronidazole	LYCVKHSJGDMDLM-UHFFFAOYSA-N,YIWFXZNIBQBFHR-UHFFFAOYSA-N,VAOCPAMSLUNLGC-UHFFFAOYSA-N,VAOCPAMSLUNLGC-UHFFFAOYSA-N	HMDB28885,HMDB28843,HMDB15052,C07203	annotated
1152	806.861	725.68	39557.7	26401.6	35766.9	44836.9	38293.7	39672.8	33252.9	33749	43931.9	38531	36463.4	31361.2	37526.4	positive				annotated
1153	221.063	723.5	26717.2	26875.6	41158.8	34822	34732.9	27614.1	31223.4	30739.2	26723.5	35293.3	27946	30288	34464.1	positive	2-(2-Thienylmethylene)-1,6-dioxaspiro[4.4]non-3-ene;Chrycorin	LLZQYUSTIRVCPF-MDZDMXLPSA-N,FCVWHDAKNZMSON-UHFFFAOYSA-N	HMDB34857,HMDB35149	annotated
1154	216.066	719.31	31027.6	18196.1	30907.6	27727.7	30833	31168.5	24644.5	22093.6	21356.8	29021.6	27645.2	28793.5	26172.2	positive	3-Fluorocyclohexadiene-cis,cis-1,2-diol-1-carboxylate;5-Fluorocyclohexadiene-cis,cis-1,2-diol-1-carboxylate;4-Fluorocyclohexadiene-cis,cis-1,2-diol-1-carboxylate;6-Fluorocyclohexadiene-cis,cis-1,2-diol-1-carboxylate;2-Fluorocyclohexadiene-cis,cis-1,2-diol-1-carboxylate	QDUOLNJDJPSHJC-CAHLUQPWSA-N,SFLUOXSDNSKORB-VDTYLAMSSA-N,RYKXNMUZCDQGJN-CAHLUQPWSA-N,MRJAXZUNYLKGBV-CAHLUQPWSA-N,NFSYZVMLOFNIDD-BQBZGAKWSA-N	C16478,C16479,C16480,C16481,C16482	annotated
1155	216.098	578.41	105455	119938	187624	129249	202045	NA	NA	NA	NA	NA	NA	133868	169533	positive	Formiminoglutamic acid;N-Formimino-L-glutamate;N-Acetylasparagine;Formylisoglutamine	NRXIKWMTVXPVEF-BYPYZUCNSA-N,NRXIKWMTVXPVEF-BYPYZUCNSA-N,HXFOXFJUNFFYMO-BYPYZUCNSA-N,WLTXUKAQFBTJKS-UHFFFAOYSA-N	HMDB00854,C00439,HMDB06028,C16674	annotated
1156	97.9914	1023.49	189994	198381	186406	190092	181593	182606	185710	188082	196681	190019	182180	191954	188435	positive	Calcium oxide	BRPQOXSCLDDYGP-UHFFFAOYSA-N	C13140	annotated
1157	274.057	573.35	78690.5	81892.5	178452	93098.7	177395	197111	137728	124563	144944	124213	190072	124671	102627	positive	CNQX	RPXVIAFEQBNEAX-UHFFFAOYSA-N	C13668	annotated
1158	389.111	217.63	197049	95219.1	164480	129832	151202	148168	73103.9	153711	125707	83249.5	116118	171131	96389.3	positive	Eszopiclone;N-Caffeoyltryptophan;Zopiclone;Avenanthramide L	GBBSUAFBMRNDJC-INIZCTEOSA-N,XITPERBRJNUFSB-SOFGYWHQSA-N,GBBSUAFBMRNDJC-UHFFFAOYSA-N,FRNDILDQFSAXAR-ZPUQHVIOSA-N	HMDB14546,HMDB29830,HMDB15329,HMDB33193	annotated
1159	390.112	218.26	47125.8	25221.3	42227.5	42522.3	53104.7	54170.6	24316.5	59042.6	39501.1	31514.2	33549.3	44955.4	29777.2	positive	Cefprozil;Cefprozil	WDLWHQDACQUCJR-PBFPGSCMSA-N,WDLWHQDACQUCJR-ZAMMOSSLSA-N	HMDB15281,C06888	annotated
1160	122.006	624.55	69870.4	101400	171639	119254	156916	189630	140067	138747	141381	120038	196490	126973	117311	positive				annotated
1161	268.079	616.79	17420.3	21948.2	33082.8	22888	28657	42297.3	29193.6	27791.3	27037.6	23932.4	39157.5	25191.4	25691.8	positive	3,5,6-Trihydroxy-5-(hydroxymethyl)-2-methoxy-2-cyclohexen-1-one;3-O-Ethyl-L-ascorbic acid	OPIUUJWCOWMEJN-UHFFFAOYSA-N,GXRFOOHMMLYYNW-UJURSFKZSA-N	HMDB41031,C18342	annotated
1162	199.064	602.22	195454	126254	102979	52702	100772	13161.5	11006.2	35015.2	40598.9	15018.5	12166.8	159604	75941.2	positive	Tolazoline;Tolazoline;Tryptamine;Tryptamine;N-Norgramine;Anatabine;Anatabine;Monuron;2-(2-Aminoethyl)indole;Anabaseine	JIVZKJJQOZQXQB-UHFFFAOYSA-N,JIVZKJJQOZQXQB-UHFFFAOYSA-N,APJYDQYYACXCRM-UHFFFAOYSA-N,APJYDQYYACXCRM-UHFFFAOYSA-N,BIFJNBXQXNWYOL-UHFFFAOYSA-N,SOPPBXUYQGUQHE-JTQLQIEISA-N,SOPPBXUYQGUQHE-JTQLQIEISA-N,BMLIZLVNXIYGCK-UHFFFAOYSA-N,WRAUXDQDRDJTKM-UHFFFAOYSA-N,AUBPMADJYNSPOA-UHFFFAOYSA-N	HMDB14935,C07147,HMDB00303,C00398,HMDB38456,HMDB04476,C10126,C19087,C02548,C16906	annotated
1163	140.971	998.74	184711	174555	150139	191135	155522	141531	180426	185285	175859	195404	141750	153349	180327	positive				annotated
1164	199.996	991.44	29948.8	35474.5	48475.8	31493.5	47856.1	54209.7	40571	40975	44706.9	42143.4	51028.3	39840.7	30236	positive	1-Thiocyanato-4-(methylthio)butane;Erucin;N-Formyl-L-aspartate;N-Formyl-L-aspartate;4-Hydroxy-L-glutamic acid;A-Ketoglutaric acid oxime	FUCWJZPPDWREHP-UHFFFAOYSA-N,IHQDGXUYTSZGOG-UHFFFAOYSA-N,MQUUQXIFCBBFDP-VKHMYHEASA-N,MQUUQXIFCBBFDP-VKHMYHEASA-N,HBDWQSHEVMSFGY-SCQFTWEKSA-L,RSXBEVMDACDZRB-ZZXKWVIFSA-N	HMDB38446,HMDB33764,HMDB60495,C01044,HMDB02273,HMDB02467	annotated
1165	155.982	1004.66	19178.6	25508.2	28409.8	19968.5	31077.7	35239.1	25473.6	22270	24287.4	21873.5	28216.9	23008.6	17981.4	positive				annotated
1166	184.133	299.13	195037	75749	72423.4	143087	114148	124620	144065	108193	141931	65877.7	108792	184708	110596	positive	2-Octenoic acid;cis-alpha-octenoic acid;xi-Tetrahydro-6-propyl-2H-pyran-2-one;delta-octanolide;2-Propenyl 3-methylbutanoate;Allyl isovalerate;Ethyl-3-hexanoate;4-Butyl-gamma-butyrolactone;gamma-octanolide;trans-2-Octenoic acid;trans-alpha-octenoic acid;(E)-4-Octenoic acid;Methyl 2-heptenoate;Ethyl (±)-2-methyl-4-pentenoate;Methyprylon;2-Hexenyl acetate;2E-Hexenyl acetate;cis-3-Hexenyl acetate;(Z)…	CWMPPVPFLSZGCY-SREVYHEPSA-N,CWMPPVPFLSZGCY-SREVYHEPSA-N,FYTRVXSHONWYNE-UHFFFAOYSA-N,FYTRVXSHONWYNE-UHFFFAOYSA-N,HOMAGVUCNZNWBC-UHFFFAOYSA-N,HOMAGVUCNZNWBC-UHFFFAOYSA-N,VTSFIPHRNAESED-UHFFFAOYSA-N,IPBFYZQJXZJBFQ-UHFFFAOYSA-N,IPBFYZQJXZJBFQ-UHFFFAOYSA-N,CWMPPVPFLSZGCY-VOTSOKGWSA-N,CWMPPVPFLSZGCY-VOTSOKGWSA-N,PFHBCQFBHMBAMC-SNAWJCMRSA-N,IQQDLHGWGKEQDS-VOTSOKGWSA-N,BDBGKYIBDXAVMX-UHFFFAOYSA-N,SIDLZWO…	HMDB00392,LMFA01030017,HMDB38310,LMFA07040017,HMDB38036,C19318,HMDB59908,HMDB35422,LMFA07040016,HMDB01568,LMFA01030018,HMDB39793,HMDB39872,HMDB29761,HMDB15239,HMDB40212,LMFA07010178,HMDB40215,C19757,LMFA07010181,HMDB32164,HMDB32207,LMFA01030022,HMDB32278,HMDB32268,HMDB32267,HMDB32266,HMDB36212,HMDB36236,HMDB31293,HMDB31403,HMDB31352,C12297,HMDB31343,HMDB13897,C16648,HMDB13904,HMDB13903,C16654,HMD…	annotated
1167	118.065	298.65	141704	187771	109866	149087	158143	106877	186435	147702	142463	96045.1	101104	194750	122559	positive	Benzeneacetonitrile;Phenylacetonitrile;Indole;Indole	SUSQOBVLVYHIEX-UHFFFAOYSA-N,SUSQOBVLVYHIEX-UHFFFAOYSA-N,SIKJAQJRHWYJAI-UHFFFAOYSA-N,SIKJAQJRHWYJAI-UHFFFAOYSA-N	HMDB34171,C16074,HMDB00738,C00463	annotated
1168	144.102	298.55	114044	107575	69656.8	67640.3	112449	34000.5	139983	158931	85097.6	31141.5	40434.1	157599	80581.2	positive	Valeric acid;Pentanoate;Valeric acid;Propyl acetate;Isovaleric acid;3-Methylbutanoic acid;Isovaleric acid;3beta,6beta-Dihydroxynortropane;Proline betaine;Stachydrine;(S)-2-Methylbutanoic acid;Methyl butyrate;Methyl butyrate;1-Hydroxy-2-pentanone;Butyl formate;Tetrahydro-2-methyl-3-furanol;L-2-Amino-3-methylenehexanoic acid;Ethyl propionate;ethyl propionate;2,4-Dimethyl-1,3-dioxolane;Ethylene oxid…	NQPDZGIKBAWPEJ-UHFFFAOYSA-N,NQPDZGIKBAWPEJ-UHFFFAOYSA-N,NQPDZGIKBAWPEJ-UHFFFAOYSA-N,YKYONYBAUNKHLG-UHFFFAOYSA-N,GWYFCOCPABKNJV-UHFFFAOYSA-N,GWYFCOCPABKNJV-UHFFFAOYSA-N,GWYFCOCPABKNJV-UHFFFAOYSA-N,MVUIPZFMWQBRCM-UHFFFAOYSA-N,CMUNUTVVOOHQPW-LURJTMIESA-N,CMUNUTVVOOHQPW-LURJTMIESA-N,WLAMNBDJUVNPJU-BYPYZUCNSA-N,UUIQMZJEGPQKFD-UHFFFAOYSA-N,UUIQMZJEGPQKFD-UHFFFAOYSA-N,WOVLKKLXYZJMSN-UHFFFAOYSA-N,NMJJFJN…	HMDB00892,C00803,LMFA01010005,HMDB34237,HMDB00718,C08262,LMFA01020181,HMDB38949,HMDB04827,C10172,HMDB33742,HMDB33890,LMFA07010528,HMDB59678,HMDB40575,HMDB39799,HMDB30410,HMDB30058,LMFA07010411,HMDB32230,HMDB32263,HMDB41992,LMFA01020073,HMDB02176,C18319,LMFA01020072,HMDB31175,HMDB31241,HMDB31249,HMDB31247,HMDB31516,LMFA12000022,C04114,LMFA12000066,LMFA12000015	annotated
1169	186.113	299.62	45849.7	57743.8	31936.4	38579.7	47313.3	26640.3	56326.7	49134.7	37624.3	26004.5	33562.4	60620.4	41068.6	positive	4-Hydroxycyclohexylcarboxylic acid;Ethyl levulinate;Botryodiplodin;Tetrahydrofurfuryl acetate;Pseudoecgonine;Pseudoecgonine;Ecgonine;Ecgonine;Methyl (R)-3-methyl-2-oxopentanoate;Otonecine;trans-4-Hydroxycyclohexanecarboxylate;7-Oxoheptanoic acid;2S-Hydroxy-2-isopropylbutano-3S-lactone;3-butyrl propionic acid;n-valeryl acetic acid;5-aceto valeric acid;4-propionyl butyric acid;2-Keto-n-heptylic aci…	HCFRWBBJISAZNK-UHFFFAOYSA-N,GMEONFUTDYJSNV-UHFFFAOYSA-N,CLYSZQBIUYRLNX-UHFFFAOYSA-N,AAQDYYFAFXGBFZ-UHFFFAOYSA-N,PHMBVCPLDPDESM-GHNGIAPOSA-N,PHMBVCPLDPDESM-GHNGIAPOSA-N,PHMBVCPLDPDESM-RLXKETGRSA-N,PHMBVCPLDPDESM-RLXKETGRSA-N,ZPSBJVARKCHQDF-UHFFFAOYSA-N,GRAGROPQORVALZ-VKWJFSHESA-N,HCFRWBBJISAZNK-IZLXSQMJSA-N,OOFMTFUTWFAVGC-UHFFFAOYSA-N,KHKLGIPKSSNKPU-FSPLSTOPSA-N,ACHSNZNVVUIPJX-UHFFFAOYSA-N,PRRBQHN…	HMDB01988,HMDB40433,HMDB36594,HMDB31176,HMDB06348,C12449,HMDB06548,C10858,HMDB37114,C10356,C04404,C16590,LMFA07040002,LMFA01060013,LMFA01060012,LMFA01060015,LMFA01060014,LMFA01060011,C20673	annotated
1170	215.139	298.47	37088.1	55908	31009	33053.9	42226.9	24510.4	55368.9	46994.8	28543.1	33194	42019.8	52167.6	34409.5	positive	Hexanoylglycine;Isovalerylalanine;N-Acetylleucine;N-Acetyl-L-leucine;Prolyl-Valine;Valyl-Proline;N-Acetylisoleucine;Isovalerylsarcosine;Dethiobiotin;Swainsonine;Dethiobiotin	UPCKIPHSXMXJOX-UHFFFAOYSA-N,OJPSNARFDYTAEN-LURJTMIESA-N,WXNXCEHXYPACJF-ZETCQYMHSA-N,WXNXCEHXYPACJF-ZETCQYMHSA-N,AWJGUZSYVIVZGP-UHFFFAOYSA-N,GIAZPLMMQOERPN-UHFFFAOYSA-N,JDTWZSUNGHMMJM-UHFFFAOYSA-N,GPFSWCRCPHKNBU-UHFFFAOYSA-N,AUTOLBMXDDTRRT-JGVFFNPUSA-N,FXUAIOOAOAVCGD-WCTZXXKLSA-N,AUTOLBMXDDTRRT-UHFFFAOYSA-N	HMDB00701,HMDB00747,HMDB11756,C02710,HMDB29030,HMDB29135,HMDB61684,HMDB02087,HMDB03581,C10173,C01909	annotated
1171	214.144	297.85	25327	27968.6	18099.3	26150.8	24106.8	21260.5	37605.5	25154.6	31010.4	11834.7	11763.9	34449.5	23777.5	positive	6-Pentyl-1,4-dioxan-2-one;5-Pentyl-1,4-dioxan-2-one;4-Hydroperoxy-2-nonenal;4-hydroperoxynonenal ;Butyl 3-hydroxy-2-methylidenebutanoate;2-Methylpropyl 3-hydroxy-2-methylidenebutanoate;Butyl levulinate;Tetrahydrofurfuryl butyrate;cis-3-Hexenyl lactate;3-Methylbutyl 3-oxobutanoate;N-Heptanoylhomoserine lactone;N-heptanoyl-homoserine lactone;9-Oxononanoic acid;9-oxo-nonanoic acid;(4S,6S)-4-Hydroxy-…	XTANXEGVDAOPFW-UHFFFAOYSA-N,AYJJZBHSZOCJJX-UHFFFAOYSA-N,TVNYLRYVAZWBEH-FNORWQNLSA-N,TVNYLRYVAZWBEH-FNORWQNLSA-N,BGBNIHUXOLZWIB-UHFFFAOYSA-N,YWLLUDSCDSOEDO-UHFFFAOYSA-N,ISBWNEKJSSLXOD-UHFFFAOYSA-N,DPZVDLFOAZNCBU-UHFFFAOYSA-N,NNLLMULULOBXBY-PLNGDYQASA-N,XHRGPLDMNNGHCX-UHFFFAOYSA-N,FTMZLSDESAOPSZ-VIFPVBQESA-N,FTMZLSDESAOPSZ-VIFPVBQESA-N,WLGDDELKYAWBBL-UHFFFAOYSA-N,WLGDDELKYAWBBL-UHFFFAOYSA-N,ITVCIGA…	HMDB59937,HMDB59936,HMDB60287,LMFA06000253,HMDB40202,HMDB40203,HMDB40165,HMDB36188,HMDB36213,HMDB36396,C11844,LMFA08030006,C16322,LMFA01060160,LMPK09000008,LMPK09000007,LMPK09000006,LMPK09000005,LMFA01060024,LMFA01060023,LMFA01060026,LMFA01060025,LMFA01060022,LMFA01060159,LMFA01060155,LMFA01060158,LMFA01060157,LMFA01060178,LMFA01050232	annotated
1172	117.139	718.29	133246	194539	25701.9	44662.9	56430.8	121387	108370	36670.7	74272.4	61640.8	73873.1	194466	45720.9	positive				annotated
1173	115.087	565.25	194180	97504.3	101415	113532	81022	148325	72714.4	91080.4	136059	77345.9	80407.4	117865	157977	positive	3-Amino-2-piperidone;N,N-Dimethylformamide;N,N-Dimethylformamide;3-Aminopropionaldehyde;3-Aminopropanal;N-Mononitrosopiperazine;Aminoacetone;Aminoacetone;L-Prolinamide;N-Nitrosopiperidine;Acetone oxime	YCCMTCQQDULIFE-UHFFFAOYSA-N,ZMXDDKWLCZADIW-UHFFFAOYSA-N,ZMXDDKWLCZADIW-UHFFFAOYSA-N,PCXDJQZLDDHMGX-UHFFFAOYSA-N,PCXDJQZLDDHMGX-UHFFFAOYSA-N,GYOBZYGGVLLHBK-UHFFFAOYSA-N,BCDGQXUMWHRQCB-UHFFFAOYSA-N,BCDGQXUMWHRQCB-UHFFFAOYSA-N,VLJNHYLEOZPXFW-BYPYZUCNSA-N,UWSDONTXWQOZFN-UHFFFAOYSA-N,PXAJQJMDEXJWFB-UHFFFAOYSA-N	HMDB00323,HMDB01888,C03134,HMDB01106,C05665,HMDB61162,HMDB02134,C01888,C19781,C19284,C01995	annotated
1174	184.889	949.35	163111	149701	170354	193618	161469	147863	186025	175253	180687	186082	159396	154472	175865	positive				annotated
1175	224.881	952.18	82289.4	91907.9	80482.6	92793.4	78563.3	72670.6	86910.2	92284	83681	91888.6	71427.1	81436.9	82668.2	positive	Iodoacetic acid	JDNTWHVOXJZDSN-UHFFFAOYSA-N	LMFA01090135	annotated
1176	290.853	950.53	40160.6	37034.3	34667.2	47078.3	33843.6	33451.6	43490.8	39741.5	38478.4	41932.5	29590.9	36940.9	39891.4	positive				annotated
1177	290.853	950.53	40160.6	37034.3	34667.2	47078.3	33843.6	33451.6	43490.8	39741.5	38478.4	41932.5	29590.9	36940.9	39891.4	positive				annotated
1178	203.934	948.39	27339.9	27087.9	33793.4	32033.1	31500.4	29302	34591.5	27769.8	33791.3	31752.6	26728.6	30403.3	29956.7	positive				annotated
1179	308.851	951	18139.2	17640.8	25295.9	18045.2	32146.3	29321.5	23624.1	21729.9	28483.5	21303.6	25154.1	19723.8	18589.1	positive				annotated
1180	348.843	948.75	17332.3	16797.8	29098.8	23239.5	26198	27217.9	27023.5	23783	26959.5	28718.5	26032.6	23721.5	23640.4	positive				annotated
1181	259.891	947.89	23069.4	23140.4	19164.8	25588.3	19045.1	21115.6	22433.9	22962	20624.5	21935.7	17902.2	19040.8	20667.7	positive				annotated
1182	282.872	951.66	16159.3	16941.7	22034.9	18898.1	20435.8	19820.7	23384.9	20071.3	24184.2	17631.2	24187.2	21382.5	14960.8	positive				annotated
1183	185.889	948.49	20832.3	20650.7	21389.8	22976.2	21367.2	16498.6	22988	23889.5	20672.3	22469	22704.5	22412.1	20890.3	positive	1,2-Diacylglycerol-LD-PS-pool;Chloropicrin	LFHISGNCFUNFFM-UHFFFAOYSA-N,LFHISGNCFUNFFM-UHFFFAOYSA-N	HMDB62271,C18445	annotated
1184	282.933	950.09	13997.6	15264.9	20751	17404.5	16259.1	20746	17699.1	18758.7	16645.8	15576.8	16265.8	18637.6	15358.9	positive				annotated
1185	414.815	952.18	10287.2	11744.8	12829.7	16079.5	13020.7	17640.1	12803.7	14348.5	18283.4	14172.8	13438	13711.2	12372.2	positive				annotated
1186	225.881	950.57	12543	10800.3	9120.75	10499	10345.3	7661.91	10496.7	14092.3	11163.1	12195.8	10143.2	10627.1	12355.8	positive				annotated
1187	211.094	379.56	92972.1	29514.8	140695	75162.3	60532	140486	181220	56810.5	192162	116322	135820	63805.8	77157	positive	Azelaic acid;Azelaic acid;Azelaic acid;Nonate;3-Methylsuberic acid;2,4-Dimethylpimelic acid;Diethyl methylsuccinate;Diethyl glutarate;cis- and trans-Ethyl 2,4-dimethyl-1,3-dioxolane-2-acetate;(+/-)-Ethyl 3-acetoxy-2-methylbutyrate;(+/-)-Methyl 5-acetoxyhexanoate;Butyl ethyl malonate;Eucommiol	BDJRBEYXGGNYIS-UHFFFAOYSA-N,BDJRBEYXGGNYIS-UHFFFAOYSA-N,BDJRBEYXGGNYIS-UHFFFAOYSA-N,FNZSVEHJZREFPF-ZETCQYMHSA-N,QIOYMVALOOEDDF-UHFFFAOYSA-N,TVWOTZQAXZHSLO-UHFFFAOYSA-N,XHLXMRJWRKQMCP-UHFFFAOYSA-N,OUWSNHWQZPEFEX-UHFFFAOYSA-N,GSIXJEIRJVOUFB-UHFFFAOYSA-N,KYWLAHNPWLJLDJ-UHFFFAOYSA-N,XZGQJRXRXRYNRI-UHFFFAOYSA-N,IHVVZSPWQJWRDV-UHFFFAOYSA-N,UALKMMWWGMFYEX-VXNVDRBHSA-N	HMDB00784,C08261,LMFA01170054,HMDB11717,HMDB59783,HMDB59760,HMDB59814,HMDB59879,HMDB32200,HMDB32258,HMDB32387,HMDB36233,C17878	annotated
1188	228.123	380.05	141747	82089.4	168187	120435	150412	161778	150927	95760.4	178876	145071	126625	106028	87324.5	positive	5-Butyltetrahydro-2-oxo-3-furancarboxylic acid;5-(2-Methylpropyl)tetrahydro-2-oxo-3-furancarboxylic acid;cis-2-Carboxycyclohexyl-acetic acid	XCIYLBHMPNYNTF-UHFFFAOYSA-N,ODKYFEYTVOPOOV-UHFFFAOYSA-N,GCGCKIUIBPEAQE-BQBZGAKWSA-N	HMDB30992,HMDB30988,C14112	annotated
1189	220.154	378.1	16414.1	11023.5	29378.5	13952.5	20428.8	32763.8	31347.3	11849.6	30408.8	14086.4	16258.7	16031.4	11706.6	positive	Miglustat	UQRORFVVSGFNRO-UTINFBMNSA-N	HMDB14563	annotated
1190	274.057	582.27	78357.4	76653.9	155922	93098.7	149542	170529	130999	117803	133152	109689	190072	101882	102627	positive	CNQX	RPXVIAFEQBNEAX-UHFFFAOYSA-N	C13668	annotated
1191	105.066	547.23	66051.8	32091.3	54064.2	189758	87779.8	90467.9	59301	55727.1	60076.5	57236.3	86237.7	111297	35199.5	positive	2,3-Diaminopropionic acid;3-Amino-L-alanine;2,3-diamino-propionic acid;2,3-Diaminopropanoate	PECYZEOJVXMISF-REOHCLBHSA-N,PECYZEOJVXMISF-REOHCLBHSA-N,PECYZEOJVXMISF-REOHCLBHSA-N,PECYZEOJVXMISF-UHFFFAOYSA-N	HMDB02006,C03401,LMFA01100051,C06393	annotated
1192	250.892	912.6	168863	165684	119674	189110	138402	126144	163822	166945	141970	172072	129635	130941	180328	positive				annotated
1193	290.884	911.68	71957	71478.6	47751	81266.5	56972.7	43099.4	71229.5	70929.4	61363.1	70517.1	51077.3	53359.3	73169.2	positive				annotated
1194	185.129	376.96	146751	132357	172014	132363	179552	171869	188563	133855	174211	133333	118493	160401	122721	positive	3beta,6beta-Dihydroxynortropane;Proline betaine;Stachydrine;L-2-Amino-3-methylenehexanoic acid;4-(Trimethylammonio)but-2-enoate	MVUIPZFMWQBRCM-UHFFFAOYSA-N,CMUNUTVVOOHQPW-LURJTMIESA-N,CMUNUTVVOOHQPW-LURJTMIESA-N,ZJMPUKNPMYTOOX-UHFFFAOYSA-N,GUYHPGUANSLONG-SNAWJCMRSA-N	HMDB38949,HMDB04827,C10172,HMDB30410,C04114	annotated
1195	229.103	698.18	188089	166228	148619	165526	133867	140166	150692	146710	144773	171266	148397	159208	144341	positive	2-(Octylthio)ethanol	KXPXKNBDCUOENF-UHFFFAOYSA-N	C18863	annotated
1196	195.996	549.54	161618	137789	140746	187287	167286	103576	145546	141836	156371	147127	139898	148219	166172	positive				annotated
1197	126.066	443.78	79396.6	43529.8	65237.3	65647	70842.2	187225	44428.3	78451.9	42699.9	47996.7	62911.1	87284.7	70840.4	positive	2-O-Methylcytosine;Imidazolone;Imidazolone;3-Methylcytosine ;5-Methylcytosine;5-Methylcytosine;Imidazol-2-one	DHYLZDVDOQLEAQ-UHFFFAOYSA-N,CAAMSDWKXXPUJR-UHFFFAOYSA-N,CAAMSDWKXXPUJR-UHFFFAOYSA-N,KOLPWZCZXAMXKS-UHFFFAOYSA-N,LRSASMSXMSNRBT-UHFFFAOYSA-N,LRSASMSXMSNRBT-UHFFFAOYSA-N,AICIYIDUYNFPRY-UHFFFAOYSA-N	HMDB04339,HMDB04363,C06195,HMDB11601,HMDB02894,C02376,C20382	annotated
1198	185.117	269.21	136606	165109	141463	149802	185564	105940	100179	107416	148069	91923.4	148889	131223	126005	positive	1-Acetylcyclohexyl acetate;(E)-10-Oxo-8-decenoic acid;(4S,8R)-8,9-Dihydroxy-p-menth-1(6)-en-2-one;(S)-Oleuropeic acid;(1'R)-Nepetalic acid;[(1S)-4-Hydroxy-2,2,3-trimethylcyclopent-3-enyl]acetate;4,5-Dihydro-5,5-dimethyl-4-(3-oxobutyl)furan-2(3H)-one;(4S)-7-Hydroxy-4-isopropenyl-7-methyl-2-oxo-oxepanone;(4R)-7-Hydroxy-4-isopropenyl-7-methyl-2-oxo-oxepanone;(3R)-3-Isopropenyl-6-oxoheptanoate;(3R)-3…	GIFAYASOTQVRTG-UHFFFAOYSA-N,YUAQBOMIASXPQW-FNORWQNLSA-N,AOKPDATZUBLDMG-UHFFFAOYSA-N,BFYWJELXORKNFO-UHFFFAOYSA-N,RGTMAXSVLBZNEL-UHFFFAOYSA-N,VRCGDJCVKWWRME-MLWJPKLSSA-N,AWQSAIIDOMEEOD-UHFFFAOYSA-N,ZZVPZXLETLTSEB-PEHGTWAWSA-N,ZZVPZXLETLTSEB-HNHGDDPOSA-N,NJOIWWRMLFSDTM-SECBINFHSA-N,NJOIWWRMLFSDTM-SECBINFHSA-N,NJOIWWRMLFSDTM-VIFPVBQESA-N,NJOIWWRMLFSDTM-VIFPVBQESA-N,CLHVOQQIYBCJNZ-PRZNWYJVSA-N,KAUZXND…	HMDB39710,HMDB40883,HMDB39052,HMDB36998,HMDB36117,C20324,C06066,C19084,C19079,C11405,LMFA01060179,C11419,LMFA01060180,C03843,C04718,LMFA01060082,LMFA01060084,LMFA01060083	annotated
1199	286.179	576.76	41926.1	81501.2	124153	62635.1	184467	79359.7	123857	94088.4	122865	92668.3	152428	154676	45790.3	positive				annotated
1200	165.112	283.61	105970	138250	125417	143373	182162	50123	51445.8	117189	42775.2	100806	105038	120421	97691.2	positive	Triethylene Glycol Monomethyl Ether	JLGLQAWTXXGVEM-UHFFFAOYSA-N	HMDB62666	annotated
1201	190.144	226	126487	119606	179058	151858	171317	179395	148426	155153	163985	140635	178455	146798	137702	positive				annotated
1202	263.081	1377.24	174496	165410	156154	178204	163493	156066	168184	169040	167484	170168	165920	158502	176249	positive				annotated
1203	313.175	429.09	177969	164759	155736	159651	155789	172122	152786	154748	161196	161173	165447	161802	164129	positive				annotated
1204	400.244	425.48	107600	117284	118775	104200	101598	111442	108251	109324	113826	109490	106533	111843	108729	positive				annotated
1205	383.217	428.33	82593.4	85352.4	91326.4	86851.2	81249.2	83948	83019.3	81616.3	82383.2	76659.9	91318.9	83062.5	80036.2	positive	Acetylintermedine;Acetyllycopsamine	RKDOFSJTBIDAHX-CYHLAULCSA-N,RKDOFSJTBIDAHX-OFSOMGBPSA-N	C16750,C16751	annotated
1206	335.148	430.02	25949.9	24996.5	21844.1	17809.9	17458.1	23897.3	18024	21404.7	21308.4	23071.1	18572.3	20511.3	18608.4	positive	Glutamyl-Phenylalanine;Phenylalanyl-Glutamate	XMBSYZWANAQXEV-UHFFFAOYSA-M,JXWLMUIXUXLIJR-UHFFFAOYSA-M	HMDB28826,HMDB28994	annotated
1207	344.228	428.51	13770.3	15163.8	14711.9	15125	16962.4	15478	15370.3	14124.8	15345.7	16310.1	13087.1	18005.7	14166.9	positive				annotated
1208	375.141	429.74	15991.6	13175.3	14552.7	14171.7	12563.8	11633	14994.6	15727.5	14292.5	15363.2	13575.5	14833	11076.4	positive	N-[(5-Hydroxy-2-pyridinyl)methyl]adenosine;Coriandrone D	IRZNDKKKFMEHTG-UHFFFAOYSA-N,ZSKZYWHCOISHNI-UHFFFAOYSA-N	HMDB40912,HMDB29972	annotated
1209	152.071	433.77	176261	157027	138779	81307	109063	145936	127904	71393.5	159012	58124.9	103420	133332	85704.5	positive	Pyrocatechol;Benzenediol;Catechol;Catechol;3alpha,4,7,7alpha-Tetrahydro-1H-isoindole-1,3(2H)-dione;2-Amino-3-methylbenzoate;2-Amino-3-methylbenzoate;Ethyl nicotinate;Acetaminophen;Acetaminophen;Methyl 2-aminobenzoate;1,3-Benzenediol;Resorcinol;Leukoaminochrome;2-Descarboxy-cyclo-dopa;2'-Hydroxyacetanilide;Dopamine quinone;Dopamine quinone;2-Phenylglycine;Hydroquinone;Hydroquinone;(E,E)-2,4-Hexadi…	YCIMNLLNPGFGHC-UHFFFAOYSA-N,YCIMNLLNPGFGHC-UHFFFAOYSA-N,YCIMNLLNPGFGHC-UHFFFAOYSA-N,YCIMNLLNPGFGHC-UHFFFAOYSA-N,CIFFBTOJCKSRJY-UHFFFAOYSA-N,WNAJXPYVTFYEST-UHFFFAOYSA-N,WNAJXPYVTFYEST-UHFFFAOYSA-N,XBLVHTDFJBKJLG-UHFFFAOYSA-N,RZVAJINKPMORJF-UHFFFAOYSA-N,RZVAJINKPMORJF-UHFFFAOYSA-N,VAMXMNNIEUEQDV-UHFFFAOYSA-N,GHMLBKRAJCXXBS-UHFFFAOYSA-N,GHMLBKRAJCXXBS-UHFFFAOYSA-N,VGSVNUGKHOVSPK-UHFFFAOYSA-N,VGSVNUG…	HMDB00957,C01785,C00090,C15571,HMDB33903,HMDB60680,C16571,HMDB59846,HMDB01859,C06804,HMDB29703,HMDB32037,C01751,HMDB12992,C17756,HMDB61919,HMDB12219,C17755,HMDB02210,HMDB02434,C00530,HMDB31180,HMDB33002,C11115,HMDB33127,HMDB32609,C03005,C18623,C07301,C02709,C03522,C04350,C04353,LMFA06000011,C20634	annotated
1210	156.102	435.26	110683	82909.3	67145.3	59916.3	72397	55744.8	100340	54914.6	84368.1	46142.9	60949.3	81861.7	55696.7	positive	trans-Hex-2-enoic acid;Isohydrosorbic acid;Delta-Hexanolactone;epsilon-Caprolactone;epsilon-Caprolactone;Ethyl crotonate;Methyl 4-pentenoate;Arecoline;Arecoline;Allyl propionate;Dihydro-4,4-dimethyl-2(3H)-furanone;4-Methyl-2-pentenoic acid;2-Methyl-2-pentenoic acid;2-Methyl-3-pentenoic acid;4-Methyl-2,3-pentanedione;2-Methyl-4-pentenoic acid;3-Hexenoic acid;cis-hex-3-enoic acid;3,4-Hexanedione;3,…	NIONDZDPPYHYKY-SNAWJCMRSA-N,NIONDZDPPYHYKY-SNAWJCMRSA-N,RZTOWFMDBDPERY-UHFFFAOYSA-N,PAPBSGBWRJIAAV-UHFFFAOYSA-N,PAPBSGBWRJIAAV-UHFFFAOYSA-N,ZFDIRQKJPRINOQ-HYXAFXHYSA-N,SHCSFZHSNSGTOP-UHFFFAOYSA-N,HJJPJSXJAXAIPN-UHFFFAOYSA-N,HJJPJSXJAXAIPN-UHFFFAOYSA-N,XRFWKHVQMACVTA-UHFFFAOYSA-N,LZAKUZBAAQDJCF-UHFFFAOYSA-N,QAOXMQCWUWZZNC-ARJAWSKDSA-N,JJYWRQLLQAKNAD-PLNGDYQASA-N,NFRJJFMXYKSRPK-ARJAWSKDSA-N,JENYBWH…	HMDB10719,LMFA01030008,HMDB00453,HMDB60476,C01880,HMDB39581,HMDB40328,HMDB30353,C10129,HMDB29487,HMDB61929,HMDB31561,HMDB31560,HMDB31562,HMDB31559,HMDB31158,HMDB31501,LMFA01030779,HMDB31492,LMFA12000016,HMDB31491,LMFA12000247,HMDB33568,HMDB03843,LMFA07040010,HMDB32490,C06177,C10866,C10321,C01147,C03228,LMFA01020031,LMFA01020099,LMFA01020098,LMFA06000016,LMFA06000008,LMFA12000081,LMFA01030791,LMFA…	annotated
1211	610.184	209.93	76669.8	175918	72185.6	152346	83339.9	44826	74416.7	104159	159822	82538.3	108925	112541	96217.7	positive				annotated
1212	216.098	585.33	66832.6	107865	175136	128192	173021	NA	NA	NA	NA	NA	NA	121168	161610	positive	Formiminoglutamic acid;N-Formimino-L-glutamate;N-Acetylasparagine;Formylisoglutamine	NRXIKWMTVXPVEF-BYPYZUCNSA-N,NRXIKWMTVXPVEF-BYPYZUCNSA-N,HXFOXFJUNFFYMO-BYPYZUCNSA-N,WLTXUKAQFBTJKS-UHFFFAOYSA-N	HMDB00854,C00439,HMDB06028,C16674	annotated
1213	198.001	1394.83	171893	166670	161060	152293	161551	149196	152917	171221	157489	164362	161393	160881	174485	positive				annotated
1214	119.04	1142.83	162354	174362	148064	168965	148680	150757	152724	159395	169137	164054	145009	156089	156359	positive				annotated
1215	328.139	491.44	131117	173752	151391	54010.9	90466.9	11781.1	NA	NA	4877.65	8730.89	10176.2	93920.9	117886	positive	Isosalicin;3-Hydroxy-4,6-heptadiyne-1-yl 1-glucoside;3-Hydroxybenzyl alcohol glucoside;N-(1-Deoxy-1-fructosyl)phenylalanine;Salicin;Salicin;1-radyl-2-acyl-sn-glycero-3-phosphocholine;Methylarbutin;Gastrodin	VBSPBYNZPRRGSB-UHFFFAOYSA-N,JCEVIZQLLKDJRQ-UHFFFAOYSA-N,PNRKIXSZTUCIJN-UHFFFAOYSA-N,FAVRCIXPIVJIPN-VJDSNFAGSA-N,NGFMICBWJRZIBI-UJPOAAIJSA-N,NGFMICBWJRZIBI-UJPOAAIJSA-N,WOBXACRJIURDTO-SECBINFHSA-O,SIXFVXJMCGPTRB-UJPOAAIJSA-N,PUQSUZTXKPLAPR-UJPOAAIJSA-N	HMDB34023,HMDB38964,HMDB38331,HMDB37846,HMDB03546,C01451,HMDB62192,C17599,C16964	annotated
1216	203.139	477.94	144999	167031	151473	159545	135774	129792	95010	112691	67147.4	141025	173158	139155	140294	positive	L-Carnitine;L-Carnitine;Isoleucyl-Alanine;Leucyl-Alanine;Alanyl-Isoleucine;Alanyl-Leucine;Malonyl-Carnitin;(S)-Carnitine	PHIQHXFUZVPYII-ZCFIWIBFSA-N,PHIQHXFUZVPYII-ZCFIWIBFSA-N,RCFDOSNHHZGBOY-UHFFFAOYSA-N,HSQGMTRYSIHDAC-UHFFFAOYSA-N,ZSOICJZJSRWNHX-UHFFFAOYSA-N,RDIKFPRVLJLMER-UHFFFAOYSA-N,PHIQHXFUZVPYII-UHFFFAOYSA-N,PHIQHXFUZVPYII-LURJTMIESA-N	HMDB00062,C00318,HMDB28900,HMDB28922,HMDB28690,HMDB28691,HMDB62496,C15025	annotated
1217	167.107	242.57	79640	155935	107512	116063	172223	62938.5	74858.9	103802	47846.4	92600.8	95069.3	101628	92500.2	positive	alpha-Teresantalic acid;Perillic acid;Perillic acid;Perillic acid;6-Pentyl-2H-pyran-2-one;2,4,7-Decatrienoic acid;Perilla ketone;Epinepetalactone;4-Ethyl-1,2-dimethoxybenzene;(1xi,4xi,6xi)-Carvone oxide;Wine lactone;2-tert-Butyl-1,4-benzenediol;2-Methoxy-4-propylphenol;1,4-Epidioxy-p-mentha-2,8-diene;1,2:3,4-Diepoxy-p-menth-8-ene;Isomintlactone;Marmelolactone A;3-Hydroxy-p-mentha-1,8-dien-7-al;Ka…	QHDPITNBVDSMQH-UHFFFAOYSA-N,CDSMSBUVCWHORP-UHFFFAOYSA-N,CDSMSBUVCWHORP-UHFFFAOYSA-N,CDSMSBUVCWHORP-UHFFFAOYSA-N,MAUFTTLGOUBZNA-UHFFFAOYSA-N,VNIDZLOWFDROIW-SIRUGEDZSA-N,LVHLZMUFIYAEQB-UHFFFAOYSA-N,ZDKZHVNKFOXMND-UHFFFAOYSA-N,NEBQMYHKOREVAL-UHFFFAOYSA-N,YGMNGQDLUQECTO-UHFFFAOYSA-N,NQWBFQXRASPNLB-UHFFFAOYSA-N,BGNXCDMCOKJUMV-UHFFFAOYSA-N,PXIKRTCSSLJURC-UHFFFAOYSA-N,RWPXEQVVWFZXTC-UHFFFAOYSA-N,CJWLGOW…	HMDB34922,HMDB04586,C11924,LMPR0102090041,HMDB31085,HMDB35235,HMDB35328,HMDB35063,HMDB40176,HMDB39382,HMDB29691,HMDB32062,HMDB32135,HMDB36878,HMDB36879,HMDB36084,HMDB36042,HMDB41584,HMDB41000,HMDB62603,HMDB37011,HMDB37012,HMDB37044,HMDB32462,HMDB32615,C20320,C18352,C18343,C11940,LMPR0102120024,C09887,C09896,C09777,LMPR0102070037,C09791,LMPR0102070013,C09792,LMPR0102070014,C09841,LMPR0102090018,C1…	annotated
1218	202.144	242.55	50320.7	73352	50742.6	59942.9	74481.3	32035.3	48782.8	62497.5	26807.1	44698	42436.8	63349.2	49913.1	positive	(R)-3-Hydroxyoctanoic acid;3R-hydroxy-octanoic acid;Capryloylglycine;7-Hydroxyoctanoic acid;7-hydroxy-octanoic acid;Hydroxyoctanoic acid;2-hydroxy caprylic acid;N-Acetylaminooctanoic acid;Isoamyl lactate;Ethyl 2-hydroxy-4-methylpentanoate;3-Hydroxyoctanoic acid;3-hydroxy caprylic acid;(+/-)-Ethyl 2-hydroxy-3-methylvalerate;(R)-2-Hydroxycaprylic acid;2R-hydroxy-octanoic acid;N-(5-Methyl-3-oxohexyl…	NDPLAKGOSZHTPH-SSDOTTSWSA-N,NDPLAKGOSZHTPH-SSDOTTSWSA-N,SAVLIIGUQOSOEP-UHFFFAOYSA-N,OFCMTSZRXXFMBQ-UHFFFAOYSA-N,OFCMTSZRXXFMBQ-UHFFFAOYSA-N,JKRDADVRIYVCCY-UHFFFAOYSA-N,JKRDADVRIYVCCY-UHFFFAOYSA-N,JJGNMSOJTSABGA-UHFFFAOYSA-N,CRORGGSWAKIXSA-UHFFFAOYSA-N,QRHOWVDPHIXNEN-UHFFFAOYSA-N,NDPLAKGOSZHTPH-UHFFFAOYSA-N,NDPLAKGOSZHTPH-UHFFFAOYSA-N,TXLBCYISDOYPIH-UHFFFAOYSA-N,JKRDADVRIYVCCY-SSDOTTSWSA-N,JKRDADV…	HMDB10722,LMFA01050314,HMDB00832,HMDB00486,LMFA01050229,HMDB00711,LMFA01050020,HMDB59745,HMDB59825,HMDB59867,HMDB01954,LMFA01050021,HMDB32270,HMDB02264,LMFA01050313,HMDB41540,HMDB31509,LMFA07010516,HMDB13899,C16651,HMDB13898,C16650,HMDB13900,C16649,HMDB62596,LMFA01050316,HMDB13116,HMDB32827,C17527,C03865,C03864,LMFA01050023,LMFA01050022,LMFA01050227,LMFA01050226,LMFA01050317,LMFA01050315,LMFA0105…	annotated
1219	234.918	1004.51	152655	171742	99354.6	171023	110051	102638	149078	155880	127735	152859	116466	133086	168917	positive				annotated
1220	168.946	979.23	153852	152485	109174	171058	119314	104951	142692	151493	134422	156128	123251	126469	158370	positive				annotated
1221	241.203	274.62	147151	147199	149849	141187	146160	170193	137580	147604	148940	150863	129982	159877	137549	positive	Hexamethonium	VZJFGSRCJCXDSG-UHFFFAOYSA-N	C07510	annotated
1222	144.066	502.43	119020	97220.5	169997	159786	71331.4	75492	70032.3	67392.8	71347.2	100384	90332.4	84217.6	76778.3	positive	Vinylacetylglycine;Acetoacetic acid;Acetoacetate;Acetoacetic acid;2-Ketobutyric acid;2-Oxobutanoate;3-methyl pyruvic acid;Trimethadione;2-Methyl-3-oxopropanoic acid;2-Methyl-3-oxopropanoate;2-methyl-3-oxo-propanoic acid;Succinic acid semialdehyde;Succinate semialdehyde;Succinic acid semialdehyde;Acrylamide-acrylic acid resin;6-Oxopiperidine-2-carboxylic acid;5-ethyl-5-methyl-2,4-oxazolidinedione;…	UKISAGFGRDHYFO-UHFFFAOYSA-N,WDJHALXBUFZDSR-UHFFFAOYSA-N,WDJHALXBUFZDSR-UHFFFAOYSA-N,WDJHALXBUFZDSR-UHFFFAOYSA-N,TYEYBOSBBBHJIV-UHFFFAOYSA-N,TYEYBOSBBBHJIV-UHFFFAOYSA-N,TYEYBOSBBBHJIV-UHFFFAOYSA-N,IRYJRGCIQBGHIV-UHFFFAOYSA-N,VOKUMXABRRXHAR-UHFFFAOYSA-N,VOKUMXABRRXHAR-UHFFFAOYSA-N,VOKUMXABRRXHAR-UHFFFAOYSA-N,UIUJIQZEACWQSV-UHFFFAOYSA-N,UIUJIQZEACWQSV-UHFFFAOYSA-N,UIUJIQZEACWQSV-UHFFFAOYSA-N,RNIHAPS…	HMDB00894,HMDB00060,C00164,LMFA01060003,HMDB00005,C00109,LMFA01060002,HMDB14491,HMDB01172,C00349,LMFA01060193,HMDB01259,C00232,LMFA06000118,HMDB32161,HMDB61705,HMDB61082,HMDB02217,C06002,LMFA01060190,HMDB31646,HMDB03381,LMFA01050398,C17357	annotated
1223	131.162	466.28	152444	147770	151857	157994	152322	168858	157747	155069	164763	153835	151027	151804	154300	positive				annotated
1224	193.095	448.97	148265	144443	128606	158048	128210	130228	138577	134343	128597	144629	134808	136222	154910	positive	L-Pipecolic acid;L-Pipecolate;Pipecolic acid;N4-Acetylaminobutanal;N4-Acetylaminobutanal;(3xi,6xi)-Cyclo(alanylvalyl);3-Acetamidobutanal;Vigabatrin;Vigabatrin;Levetiracetam;Levetiracetam;D-Pipecolic acid;L-trans-4-Methyl-2-pyrrolidinecarboxylic acid;2-Pyrrolidineacetic acid;(2E)-Decenoyl-ACP;1-Aminocyclopentanecarboxylate;trans-3-Aminocyclopentane-1-carboxylic acid	HXEACLLIILLPRG-YFKPBYRVSA-N,HXEACLLIILLPRG-YFKPBYRVSA-N,HXEACLLIILLPRG-UHFFFAOYSA-N,DDSLGZOYEPKPSJ-UHFFFAOYSA-N,DDSLGZOYEPKPSJ-UHFFFAOYSA-N,ORLDMMKUTCCBSM-UHFFFAOYSA-N,SOYLQPBXNGCSNB-UHFFFAOYSA-N,PJDFLNIOAUIZSL-UHFFFAOYSA-N,PJDFLNIOAUIZSL-UHFFFAOYSA-N,HPHUVLMMVZITSG-ZCFIWIBFSA-N,HPHUVLMMVZITSG-ZCFIWIBFSA-N,HXEACLLIILLPRG-RXMQYKEDSA-N,KKJQZEWNZXRJFG-UHFFFAOYSA-N,ADSALMJPJUKESW-UHFFFAOYSA-N,NILQLFB…	HMDB00716,C00408,HMDB00070,HMDB04226,C05936,HMDB33926,HMDB59649,HMDB15212,C07500,HMDB15333,C07841,HMDB05960,HMDB29435,HMDB29444,HMDB62225,C03969,C13696	annotated
1225	489.162	461.31	104382	74190.9	84205.7	87690.9	63453.2	103604	95545.8	95987.4	85518.6	87388.1	86612.6	67392.8	126860	positive	Peonidin 3-rhamnoside;Rhizocticin B	CLAWMDIRFKUSBX-UHFFFAOYSA-O,NPKRTHUUAUNSDZ-IQGGEEFSSA-N	HMDB38091,C17940	annotated
1226	166.975	473.75	99847.5	84924.3	92576.2	109441	90615.3	82414	101301	93564.9	91980.9	98983.1	100128	96569.6	99030.5	positive				annotated
1227	233.038	547.38	76036.4	85113.7	168485	93063.4	158705	104623	82278.4	73040.3	89359.6	76717.5	119012	127723	102288	positive	Cyclobrassinone	YCFLCHMHGBXTCU-UHFFFAOYSA-N	HMDB34209	annotated
1228	275.099	545.6	74575.8	71757.5	162405	67379.2	129097	61754.7	45834.6	39761.1	69941.1	46020.4	77966.4	102806	69442.7	positive	Charine;5-Amino-1-ribofuranosylimidazole-4-carboxyamide	VSPBJCAGAJBGKS-UHFFFAOYSA-N,XKACFVWLVYRWGZ-AFCXAGJDSA-N	HMDB39877,C04663	annotated
1229	180.964	1283.44	168137	159554	119414	166682	134345	122926	153752	164603	144527	163906	132314	141239	168092	positive				annotated
1230	206.943	1275.38	56022.4	55743.8	43132.5	54478.5	46276.1	42189.8	54241.6	54988	48591.4	55630	43361.9	48970.3	61488.6	positive				annotated
1231	226.936	995.08	122648	140555	166004	128492	156515	163799	145008	146132	161843	135331	161395	129961	134978	positive				annotated
1232	155.107	273.94	111743	165651	111351	140876	147461	88937.8	155976	146583	87066.9	111076	103125	132140	111545	positive	xi-2,2,6-Trimethyl-1,4-cyclohexanedione;Allyl hexenoate;(E)-2,6-Dimethyl-2,5-heptadienoic acid;4-Oxo-2-nonenal;4-oxo-nonenal;Anapear;2,4-Hexadienyl propionate;3,5,5-Trimethyl-1,2-cyclohexanedione;Enol-3,5,5-Trimethyl-1,2-cyclohexanedione;Methyl 2-octynoate;Octahydro-2H-1-benzopyran-2-one;2-Nonenoic acid gamma-lactone;2-nonen-4-olide;Boschnialactone;(2-Hydroxymethyl-cyclohexyl)-acetic acid lactone…	HVHHZSFNAYSPSA-UHFFFAOYSA-N,VOLVXFXDLNXTMV-VOTSOKGWSA-N,IGQGIACCENRGLM-SOFGYWHQSA-N,SEPPVOUBHWNCAW-FNORWQNLSA-N,SEPPVOUBHWNCAW-FNORWQNLSA-N,WUNJOFRDOLDAOY-AATRIKPKSA-N,ZVBREIRNEOXCKQ-TWTPFVCWSA-N,DWGZTTFGUFHAJX-UHFFFAOYSA-N,DWGZTTFGUFHAJX-UHFFFAOYSA-N,FRLZQXRXIKQFNS-UHFFFAOYSA-N,MSFLYJIWLHSQLG-UHFFFAOYSA-N,MXZSZHJBUODOJK-UHFFFAOYSA-N,MXZSZHJBUODOJK-UHFFFAOYSA-N,VGWJUWSHYRJZKH-BWZBUEFSSA-N,AYMWCZF…	HMDB38697,HMDB38268,HMDB35135,HMDB60285,LMFA06000254,HMDB40285,HMDB32314,HMDB36177,HMDB36239,HMDB31302,HMDB37276,HMDB32442,LMFA07040020,C09772,LMFA07040018,LMFA12000242,LMFA12000243,LMFA01030450,LMFA01030447,LMFA01030449,LMFA01030448,LMFA01030506,LMFA01030505,LMFA01030504,LMFA01030509,LMFA01030508,LMFA01030507	annotated
1233	194.102	614.55	102585	83804.2	63428.4	65999.6	94371.9	100777	91078.1	70689.9	94772.1	96212.5	164929	119346	44475.5	positive	Ribitol;Ribitol;D-Arabitol;L-2-(Hydroxymethyl)-1,2,3,4-butanetetrol;L-Arabitol;L-Arabitol;D-Xylitol;Xylitol;D-Arabitol;D-Apiitol	HEBKCHPVOIAQTA-ZXFHETKHSA-N,HEBKCHPVOIAQTA-ZXFHETKHSA-N,HEBKCHPVOIAQTA-UHFFFAOYSA-N,SDXWEZQDLHNYFR-UHFFFAOYSA-N,HEBKCHPVOIAQTA-IMJSIDKUSA-N,HEBKCHPVOIAQTA-IMJSIDKUSA-N,HEBKCHPVOIAQTA-NGQZWQHPSA-N,HEBKCHPVOIAQTA-SCDXWVJYSA-N,HEBKCHPVOIAQTA-QWWZWVQMSA-N,SDXWEZQDLHNYFR-BYPYZUCNSA-N	HMDB00508,C00474,HMDB00568,HMDB33730,HMDB01851,C00532,HMDB02917,C00379,C01904,C01569	annotated
1234	224.128	633.07	159352	138489	147874	154578	143959	157489	143033	137190	143489	142456	158436	164116	141032	positive	Peperinic acid;2-Ethoxy-4-(methoxymethyl)phenol;Isoamyl 2-furoate;Furfuryl isovalerate;Cerulenin;Amyl 2-furoate;Verimol J;4-Ethyl-2,6-dimethoxyphenol;Furfuryl pentanoate;4-(Ethoxymethyl)-2-methoxyphenol;(±)-threo-Anethole glycol;Bis(2,3-epoxycyclopentyl)ether;Iridotrial;[(1R)-2,2,3-Trimethyl-5-oxocyclopent-3-enyl]acetate;2-Oxo-delta3-4,5,5-trimethylcyclopentenylacetate;Dihydroconiferyl alcohol;5-…	LBNWZGLSMCTAQB-UHFFFAOYSA-N,FNEWGEWRECZWQM-UHFFFAOYSA-N,FPBZWZKAUPNMMV-UHFFFAOYSA-N,FKGUIBCHHSHJNQ-UHFFFAOYSA-N,GVEZIHKRYBHEFX-GHMZBOCLSA-N,BGJZMKPSRLHMME-UHFFFAOYSA-N,JHAZVELQNMEUTR-UHFFFAOYSA-N,PJWDIHUFLXQRFF-UHFFFAOYSA-N,HRYAVTBTUKVHBU-UHFFFAOYSA-N,KOCVACNWDMSLBM-UHFFFAOYSA-N,MRDZSBVJWOXBRW-OIBJUYFYSA-N,ADAHGVUHKDNLEB-UHFFFAOYSA-N,PFGBAVLSGZLAAY-JYPFKNLRSA-N,UJJNLVMCZZZXFW-ZETCQYMHSA-N,UJJNLVM…	HMDB38181,HMDB38354,HMDB59891,HMDB39874,HMDB15168,HMDB29456,HMDB36522,HMDB33394,HMDB37727,HMDB37641,HMDB32607,C19351,C06070,C20271,C07159,C10448,C02952,C12058,C16704,C13138,C17822,C17823,C17825,LMPR0102070004,LMFA01060085,LMFA01030579,LMPR0102120042	annotated
1235	263.011	671.95	123334	92696.3	42599.7	23263.4	49164	145366	52701.2	132291	45754.9	87378.9	162777	78508	33362.1	positive	Methacrifos;Hydroxyanthraquinone	NTAHCMPOMKHKEU-AATRIKPKSA-N,BTLXPCBPYBNQNR-UHFFFAOYSA-N	C18745,C02980	annotated
[truncated: 1,707 more rows]

## Sheet: Metabolites
Compound id	Peak ID	Name	Formula	SuperPathway	Pathway	L1.mzXML	L2.mzXML	L4.mzXML	L5.mzXML	L6.mzXML	L7.mzXML	L8.mzXML	L9.mzXML	L10.mzXML	L11.mzXML	L12.mzXML	L13.mzXML	L15.mzXML	logFC Case / Control	Identification
[truncated: 3,853 more rows]

[truncated: 3 more sheets: Metabolic pathways, Metabolic maps, Differentially abundant peaks]
