# Supplementary material for: Multi-Omics Approach to Elucidate Cerebrospinal Fluid Changes in Dogs with Intervertebral Disc Herniation
Source: Int J Mol Sci. 2021 Oct 28;22(21):11678. doi: 10.3390/ijms222111678 (PMC8583948; doi:10.3390/ijms222111678)
Supplement: Supplementary file 1 [file ijms-22-11678-s001.zip › Supplementary file s5_joint pathways.csv]

Query	Match	HMDB	PubChem	KEGG	SMILES	Comment
Name	NA	NA	NA	NA	NA	0
Creatine	Creatine	HMDB0000064	586	C00300	CN(CC(=O)O)C(=N)N	1
3-Guanidinopropanoate	Beta-Guanidinopropionic acid	HMDB0013222	67701	C03065	C(CN=C(N)N)C(=O)O	1
L-Glutamine	L-Glutamine	HMDB0000641	5961	C00064	C(CC(=O)N)[C@@H](C(=O)O)N	1
Alanylglycine	Alanylglycine	HMDB0006899	79094		CC(C(=O)NCC(=O)O)N	1
3-Ureidoisobutyrate	Ureidoisobutyric acid	HMDB0002031	160663	C05100	CC(CNC(=O)N)C(=O)O	1
D-Glutamine	D-Glutamine	HMDB0003423	145815	C00819	C(CC(=O)N)[C@H](C(=O)O)N	1
Glutamine	L-Glutamine	HMDB0000641	5961	C00064	C(CC(=O)N)[C@@H](C(=O)O)N	1
Isoglutamine	Isoglutamine	METPA1415		C16673		1
Betaine	Betaine	HMDB0000043	247	C00719	C[N+](C)(C)CC(=O)[O-]	1
Amyl nitrite	Amyl Nitrite	HMDB0015550	10026	C07457	CCCCCON=O	1
Amyl Nitrite	Amyl Nitrite	HMDB0015550	10026	C07457	CCCCCON=O	1
N-Methyl-a-aminoisobutyric acid	N-Methyl-a-aminoisobutyric acid	HMDB0002141	75725		CC(C)(C(=O)[O-])[NH2+]C	1
D-Norvaline	NA	NA	NA	NA	NA	0
5-amino-pentanoic acid	NA	NA	NA	NA	NA	0
D-Valine	NA	NA	NA	NA	NA	0
2S-amino-pentanoic acid	NA	NA	NA	NA	NA	0
4-Methylaminobutyrate	4-Methylaminobutyrate	METPA1234		C15987		1
2-Amino-2-methylbutanoate	NA	NA	NA	NA	NA	0
2-Amino-3-methylbutanoic acid	L-Valine	HMDB0000883	6287	C00183	CC(C)[C@@H](C(=O)O)N	1
4S-aminopentanoic acid	NA	NA	NA	NA	NA	0
4-amino-pentanoic acid	NA	NA	NA	NA	NA	0
4R-aminopentanoic acid	NA	NA	NA	NA	NA	0
Choline	Choline	HMDB0000097	305	C00114	C[N+](C)(C)CCO	1
4-Guanidinobutanoate	4-Guanidinobutanoic acid	HMDB0003464	500	C01035	C(CC(=O)O)CN=C(N)N	1
L-Carnitine	L-Carnitine	HMDB0000062	2724480	C00318	C[N+](C)(C)C[C@H](CC(=O)[O-])O	1
Malonyl-Carnitin	Malonyl-Carnitin	HMDB0062496	3770	C00487	C[N+](C)(C)C[C@H](O)CC([O-])=O	1
(S)-Carnitine	L-Carnitine	HMDB0000062	2724480	C00318	C[N+](C)(C)C[C@H](CC(=O)[O-])O	1
L-Glutamate	L-Glutamic acid	HMDB0000148	33032	C00025	C(CC(=O)O)[C@@H](C(=O)O)N	1
O-Acetyl-L-serine	O-Acetylserine	HMDB0003011	99478	C00979	CC(=O)OC[C@@H](C(=O)O)N	1
L-Methionine	L-Methionine	HMDB0000696	6137	C00073	CSCC[C@@H](C(=O)O)N	1
Penicillamine	Penicillamine	HMDB0014997	4727	C07418	CC(C)(C(C(=O)O)N)S	1
Methionine	L-Methionine	HMDB0000696	6137	C00073	CSCC[C@@H](C(=O)O)N	1
Penicillamine	Penicillamine	HMDB0014997	4727	C07418	CC(C)(C(C(=O)O)N)S	1
D-Methionine	NA	NA	NA	NA	NA	0
2-O-Methylcytosine	2-O-Methylcytosine	HMDB0004339	160679		COC1=NC=CC(=N1)N	1
3-Methylcytosine	3-Methylcytosine	HMDB0011601	140523		CN1C(=CC=NC1=O)N	1
5-Methylcytosine	5-Methylcytosine	HMDB0002894	65040	C02376	CC1=C(NC(=O)N=C1)N	1
Adenine	Adenine	HMDB0000034	190	C00147	C1=NC2=C(N1)C(=NC=N2)N	1
Pyridoxal	Pyridoxal	HMDB0001545	1050	C00250	CC1=NC=C(C(=C1O)C=O)CO	1
3alpha,4,5,7alpha-Tetrahydro-5-hydroxy-1H-isoindole-1,3(2H)-dione,"3alpha,4,5,7alpha-Tetrahydro-5-hydroxy-1H-isoindole-1,3(2H)-dione",HMDB0034887,130791563,,OC1CC2C(C=C1)C(=O)NC2=O,1
3alpha,4,7,7alpha-Tetrahydro-4-hydroxy-1H-isoindole-1,3(2H)-dione,"3alpha,4,7,7alpha-Tetrahydro-4-hydroxy-1H-isoindole-1,3(2H)-dione",HMDB0034889,86242667,,OC1C=CCC2C1C(=O)NC2=O,1
Isopyridoxal	Isopyridoxal	HMDB0004290	440899	C06051	CC1=NC=C(C(=C1O)CO)C=O	1
3-Methoxyanthranilate	NA	NA	NA	NA	NA	0
L-4-Hydroxyphenylglycine	L-4-Hydroxyphenylglycine		582713	C12323		1
3-Hydroxy-4-methylanthranilate	NA	NA	NA	NA	NA	0
D-4-Hydroxyphenylglycine	NA	NA	NA	NA	NA	0
Orthoform	NA	NA	NA	NA	NA	0
p-Aminosalicylic acid methyl ester	NA	NA	NA	NA	NA	0
Pyridoxal	Pyridoxal	HMDB0001545	1050	C00250	CC1=NC=C(C(=C1O)C=O)CO	1
O-Acetylcarnitine	L-Acetylcarnitine	HMDB0000201	7045767	C02571	CC(=O)OC(CC(=O)[O-])C[N+](C)(C)C	1
N-Acetyl-D-glucosamine	N-Acetyl-D-glucosamine	HMDB0000215	439174	C00140	CC(=O)N[C@@H]1[C@H]([C@@H]([C@H](OC1O)CO)O)O	1
citrate	Citric acid	HMDB0000094	311	C00158	C(C(=O)O)C(CC(=O)O)(C(=O)O)O	1
Isocitric acid	Isocitric acid	HMDB0000193	1198	C00311	C(C(C(C(=O)O)O)C(=O)O)C(=O)O	1
(1R	2S)-1-Hydroxypropane-1	2	3-tricarboxylate	D-threo-Isocitric acid	HMDB0001874	5318532	C00451	C([C@@H]([C@H](C(=O)O)O)C(=O)O)C(=O)O	1
diketo-gulonic acid	NA	NA	NA	NA	NA	0
D-Glucaro-1	4-lactone	NA	NA	NA	NA	NA	0
2,3-Diketo-L-gulonate,"2,3-Diketo-L-gulonate",HMDB0006511,53477844,C04575 ,C([C@@H](C(C(=O)C(=O)C(=O)O)O)O)O,1
(1R,2R)-Isocitric acid,"(1R,2R)-Isocitric acid",HMDB0033717,439238,C04617,C([C@H]([C@H](C(=O)O)O)C(=O)O)C(=O)O,1
5-Dehydro-4-deoxy-D-glucarate	5-Dehydro-4-deoxy-D-glucarate	METPA0065		C00679		1
2-Dehydro-3-deoxy-D-glucarate	2-Dehydro-3-deoxy-D-glucarate	METPA0444		C03921		1
2	5-Didehydro-D-gluconate	NA	NA	NA	NA	NA	0
Carboxymethyloxysuccinate	NA	NA	NA	NA	NA	0
(1S	2S)-1-Hydroxypropane-1	2	3-tricarboxylate	NA	NA	NA	NA	NA	0
D-Glycerate	Glyceric acid	HMDB0000139	439194	C00258	C([C@H](C(=O)O)O)O	1
D-2,3-Dihydroxypropanoic acid,"D-2,3-Dihydroxypropanoic acid",HMDB0031818,439194,C00258,C(C(C(=O)O)O)O,1
L-Glyceric acid	L-Glyceric acid	HMDB0006372	6326776		C([C@@H](C(=O)O)O)O	1
Itaconate	Itaconic acid	HMDB0002092	811	C00490	C=C(CC(=O)O)C(=O)O	1
